# Supplementary material for: Differential Contribution of the Parental Genomes to a S. cerevisiae × S. uvarum Hybrid, Inferred by Phenomic, Genomic, and Transcriptomic Analyses, at Different Industrial Stress Conditions
Source: Front Bioeng Biotechnol. 2020 Mar 3;8:129. doi: 10.3389/fbioe.2020.00129 (PMC7062649; doi:10.3389/fbioe.2020.00129)
Supplement: TABLE S3 — Excel spreadsheet containing, in separate sheets, the lists of up-regulated species alleles (S. cerevisiae and S. uvarum alleles overexpression respectively) in H14A7 transcriptomic samples retrieved under 6 different conditions: Latency phase at 25°C, exponential phase at 25°C, latency phase at 15°C; exponential phase at 15°C; latency phase at both temperatures and exponential phase at both temperatures. These gene lists contain the log2 fold change and the p-values of the genes. Gene Ontology terms were retrieved from these genes lists by using SGD and they are also specified in separate sheets. [file Table_3.xls]

## Sheet: SF1-Geneup-Scer-vs-Suva-15lat
	logFC	logCPM	PValue
YAL001C	-0.471732	6.46437	0.0141773
YAL012W	-0.278225	9.13614	0.107657
YAL034C	0.273304	5.28264	0.2885
YAL040C	-0.0190453	7.31515	0.954457
YAR002W	-0.316377	7.47748	0.0487271
YBL013W	-0.775122	3.64105	0.152264
YBL017C	-0.294499	7.70586	0.0793867
YBL052C	-0.283021	5.69645	0.336794
YBL063W	-0.16886	5.75321	0.586173
YBL085W	-0.368832	6.85725	0.0496559
YBL088C	-0.132882	6.3898	0.583363
YBR031W	-0.401574	10.7865	0.00877876
YBR048W	-0.155065	10.0556	0.194817
YBR049C	-0.362476	7.49559	0.0216391
YBR081C	-0.105437	6.70168	0.658496
YBR085C-A	-0.117026	7.63008	0.531027
YBR086C	-0.195586	7.76454	0.230039
YBR087W	-0.428265	6.68602	0.0159464
YBR109C	-0.0889059	8.12338	0.560775
YBR111C	-0.0223355	7.76045	0.894973
YBR115C	-0.0206168	9.88237	0.866457
YBR126C	0.0497279	9.55662	0.758185
YBR139W	-0.280144	6.37838	0.244471
YBR143C	-0.277195	9.52173	0.0269923
YBR147W	-0.0827646	7.05607	0.64639
YBR156C	0.528989	5.9569	0.00911066
YBR162C	-0.33732	9.39505	0.0218621
YBR169C	0.36781	6.74168	0.0725321
YBR179C	-0.425722	6.70763	0.0289537
YBR198C	-0.0880534	7.48297	0.631154
YBR212W	-0.289535	6.63489	0.141245
YBR230C	0.247903	5.30393	0.400281
YBR255W	-0.761785	5.37016	0.00503542
YBR287W	-0.552844	7.14198	0.0048422
YCR046C	-0.403508	5.02379	0.249764
YDL013W	-0.514721	5.80165	0.0320213
YDL022W	0.413954	10.1383	0.0016685
YDL047W	-0.407842	7.48218	0.0149293
YDL058W	-0.301992	7.16995	0.0855392
YDL072C	-0.230666	7.46419	0.19106
YDL075W	0.093712	10.651	0.406308
YDL126C	-0.265325	9.77696	0.026889
YDL146W	-0.128833	5.25808	0.750056
YDL181W	-0.461747	5.76684	0.0518841
YDL183C	-0.393449	6.32246	0.0325976
YDL192W	-0.188742	9.32077	0.163821
YDL195W	-0.02755	8.72471	0.876571
YDL222C	3.7059	5.2791	2.28651e-30
YDL223C	2.38742	5.66142	1.10798e-21
YDL235C	-0.132125	7.02048	0.427926
YDR005C	-0.568359	6.49061	0.00551893
YDR025W	-0.133678	10.4683	0.299795
YDR028C	-0.393809	8.01945	0.00849133
YDR032C	-0.434395	7.80587	0.0106287
YDR063W	-0.402961	6.63931	0.0233984
YDR098C	-0.449754	7.16183	0.00415927
YDR137W	-0.243153	6.66694	0.236401
YDR144C	-0.426987	7.30985	0.0164426
YDR158W	-0.191993	10.0055	0.147422
YDR186C	-0.538438	6.92171	0.00396923
YDR211W	0.0171667	7.98365	0.968773
YDR256C	-0.865775	4.55836	0.0165745
YDR258C	-0.214538	7.72298	0.261042
YDR266C	0.135983	7.42409	0.377063
YDR310C	-0.00482394	7.67486	0.982542
YDR314C	-0.461997	4.26846	0.298252
YDR335W	-0.443269	7.26267	0.00612187
YDR348C	-0.0926174	7.62903	0.572673
YDR358W	-0.42416	5.67945	0.0984932
YDR362C	-0.564909	6.32541	0.00511908
YDR375C	-0.392074	6.74827	0.0253079
YDR377W	0.186418	7.69873	0.221215
YDR383C	-0.904605	4.93145	0.00469809
YDR393W	-0.357155	5.97418	0.120009
YDR422C	-0.0837984	6.1662	0.73922
YDR430C	-0.206468	7.27365	0.187054
YDR457W	-0.26646	7.47157	0.0906627
YDR495C	0.0422786	5.86542	0.95412
YDR505C	-0.317697	7.25432	0.0642429
YDR510W	-0.430075	7.04062	0.0158353
YDR517W	-0.462507	6.73973	0.00834762
YEL009C	-0.231188	10.6261	0.0558988
YEL052W	-0.18276	6.41953	0.314949
YER017C	-0.224066	7.06855	0.177085
YER032W	-0.548103	6.09468	0.0296094
YER056C	-0.192295	9.68501	0.217108
YER060W-A	-0.734918	5.26934	0.0223047
YER068W	-0.457552	7.00789	0.00607483
YER088C	0.416166	7.79292	0.0423501
YER094C	-0.255199	7.4087	0.207103
YER105C	-0.459014	7.6693	0.0049683
YER111C	-0.63514	6.345	0.00490386
YER158C	-0.194149	6.61219	0.258415
YER164W	-0.421017	7.79581	0.0089628
YER171W	-0.292125	6.76486	0.12116
YER177W	-0.127566	10.6007	0.253015
YER178W	-0.287189	8.31482	0.105117
YFL018C	-0.108604	8.76897	0.442122
YFL037W	-0.213692	9.19081	0.141784
YFL038C	-0.273193	8.12429	0.0601756
YFR013W	-0.363204	6.56921	0.064796
YFR015C	0.451412	4.83181	0.280384
YFR037C	-0.349514	8.00043	0.0124303
YFR039C	-0.58807	5.68593	0.0112098
YFR052W	-0.422966	7.17256	0.0121423
YGL028C	-0.244467	7.60145	0.202852
YGL066W	-0.408869	6.72999	0.0162906
YGL129C	-0.47937	7.03308	0.0137465
YGL187C	-0.398566	7.67743	0.0119251
YGL202W	-0.152339	10.1792	0.212363
YGL233W	-0.052282	6.34469	0.882733
YGR033C	-0.166603	6.54914	0.40591
YGR046W	-0.760631	5.07216	0.0159676
YGR061C	-0.319173	10.0645	0.0099249
YGR070W	0.371436	5.21947	0.190395
YGR130C	-0.049737	7.88226	0.732785
YGR148C	-0.170853	10.244	0.174906
YGR163W	-0.766687	5.81359	0.00642795
YGR169C-A	-0.338152	5.9313	0.242939
YGR170W	-0.425565	6.71525	0.0269201
YGR183C	-0.365492	7.51969	0.0139675
YGR184C	-0.332064	7.76896	0.0572238
YGR185C	-0.225205	8.52776	0.111553
YGR198W	-0.141617	7.28931	0.385769
YGR199W	-0.402678	6.91128	0.0251835
YGR241C	-0.500138	6.73074	0.00389619
YGR248W	0.638093	6.55517	0.00127019
YGR270W	-0.378972	7.42516	0.0331838
YHL021C	-0.821308	4.70095	0.0216883
YHL023C	-0.0983211	6.37782	0.57969
YHL035C	-0.332394	6.00248	0.143053
YHR001W-A	-0.299721	7.19355	0.0837401
NA	NA	NA	NA
YHR027C	-0.0919989	8.89748	0.527717
YHR048W	0.236887	5.54291	0.480006
YHR082C	-0.405157	7.28687	0.029467
YHR094C	0.0772789	11.3755	0.574333
YHR115C	-0.405103	6.2663	0.0625789
YHR155W	-0.156105	6.37559	0.46379
YHR172W	0.0226745	5.27638	1
YHR208W	-0.200785	10.7585	0.159031
YIL002C	-0.591381	6.40523	0.0116465
YIL035C	-0.386061	7.34772	0.0429886
YIL040W	-0.57811	5.47139	0.0165743
YIL048W	-0.130932	7.0316	0.477855
YIL053W	-0.332417	11.1106	0.00441156
YIL068C	0.10774	6.66741	0.637577
YIL075C	-0.223449	8.75196	0.281606
YIL125W	-0.216749	8.27789	0.131108
YIL144W	-0.180989	6.00733	0.451788
YIL152W	-0.330787	4.45208	0.515447
YJL047C	-0.192768	5.83296	0.399413
YJL054W	-0.466134	7.00769	0.00461336
YJL059W	-0.221786	4.59497	0.67048
YJL060W	-0.434512	6.83305	0.0255546
YJL092W	-0.453291	6.51861	0.0269425
YJL128C	-0.0600002	7.48345	0.752567
YJL141C	0.119918	7.25028	0.440966
YJL143W	-0.426056	7.41217	0.0119629
YJL159W	-0.378779	10.7985	0.00333133
YJL165C	-0.413106	7.28365	0.0109334
YJL201W	-0.376263	5.88692	0.145447
YJR035W	-0.494797	5.81208	0.0351965
YJR045C	-0.374573	10.4355	0.00474216
YJR048W	-0.142731	9.01116	0.279177
YJR059W	-0.260043	8.10307	0.0967278
YJR101W	-0.223835	7.24984	0.176699
YJR142W	-0.663724	5.95937	0.00555953
YKL027W	-0.294091	6.74728	0.0918162
YKL053C-A	-0.388732	5.665	0.14773
YKL054C	-0.273402	9.39856	0.0481802
YKL059C	-0.280275	6.27747	0.156313
YKL094W	0.0837848	7.53324	0.625306
YKL120W	-0.360298	9.06169	0.0206033
YKL121W	-0.733007	5.55112	0.0046984
YKL181W	-0.301176	8.91702	0.0354463
YKL187C	-0.45118	3.72384	0.375301
YKL195W	-0.233849	7.93454	0.147963
YKL201C	-0.123973	7.41448	0.644447
YKR071C	-0.346128	8.06225	0.0236718
YLL023C	-0.147669	6.47095	0.49336
YLL026W	-0.0392291	9.99594	0.831007
YLL031C	-0.218636	7.27794	0.146749
YLR027C	-0.189223	9.18629	0.181327
YLR069C	-0.59404	7.34044	0.00516905
YLR093C	-0.38445	6.79029	0.0259063
YLR109W	-0.0464988	10.4211	0.809138
YLR178C	-0.0643743	6.45516	0.724175
YLR183C	-0.362663	6.91457	0.047975
YLR194C	-0.466077	7.29357	0.00512241
YLR259C	0.0557963	10.0905	0.685265
YLR305C	-0.396469	7.40333	0.0169525
YLR309C	-0.438287	6.79783	0.0319825
YLR389C	-0.213811	7.76798	0.163854
YLR403W	0.00399449	7.6212	1
YLR430W	-0.289565	7.60914	0.0610089
YLR433C	-0.135951	6.27012	0.49882
YLR439W	-0.578497	6.55968	0.00419731
YML031W	-0.218936	6.92437	0.19251
YML035C	-0.185118	7.16418	0.241623
YML059C	-0.190367	5.83445	0.391915
YML061C	-0.459945	6.35174	0.0158269
YML091C	-0.330841	7.07791	0.119728
YML100W	-0.347417	7.52932	0.109418
YML103C	-0.324598	7.67921	0.0494784
YML128C	0.0228284	7.48088	0.936085
YMR024W	-0.366752	7.3989	0.046119
YMR037C	-0.468359	7.66786	0.00892209
YMR043W	-0.378138	7.19486	0.0282781
YMR054W	-0.477794	7.17174	0.00474733
YMR104C	-0.609475	5.51604	0.0251629
YMR108W	-0.212943	9.92353	0.0947235
YMR113W	-0.465392	5.81528	0.0379686
YMR119W	-0.104063	6.11556	0.591855
YMR135C	-0.421172	7.13364	0.0243878
YMR143W	-0.262161	10.6616	0.0231637
YMR149W	-0.515111	7.48727	0.00918866
YMR164C	-0.0357127	5.69807	0.901303
YMR215W	-0.262264	7.18856	0.182307
YMR250W	0.290342	7.78408	0.0539791
YMR256C	0.49147	6.79177	0.00631855
YMR289W	-0.185323	5.71658	0.406482
YMR292W	0.205498	5.56551	0.501828
YMR296C	-0.338799	7.92	0.0258096
YMR302C	-0.255121	6.7995	0.156864
YMR305C	-0.401002	8.24551	0.00905174
YMR316W	-0.763556	4.84614	0.127689
YNL007C	-0.343127	8.42111	0.0569396
YNL036W	-0.304444	6.08536	0.18448
YNL074C	-0.69042	5.80326	0.00325517
YNL084C	-0.274692	7.08262	0.125408
YNL118C	-0.203928	8.0581	0.336649
YNL130C	-0.369442	6.81136	0.0441776
YNL154C	0.160592	8.83782	0.209299
YNL158W	-0.416294	4.89696	0.150294
YNL167C	-0.225234	6.71588	0.169629
NA.1	NA	NA	NA
YNL220W	-0.227614	9.8213	0.0808358
YNL263C	-0.48461	6.9212	0.014156
YNL265C	-0.747034	4.12601	0.112148
YNL274C	-0.343109	7.90423	0.0357168
YNL297C	-0.166942	6.59797	0.429608
YNL327W	-0.371674	9.35885	0.0316457
YNR008W	-0.174446	6.57044	0.377439
YNR015W	-0.318486	5.41666	0.266019
YNR034W	-0.445155	6.99451	0.00634757
YNR045W	-0.284947	5.62142	0.33905
YNR046W	-0.538071	5.65125	0.0685646
YNR052C	-0.415948	7.10993	0.0233485
YOL005C	-0.970515	5.90985	0.00814678
YOL032W	-0.229265	5.61407	0.391294
YOL049W	-0.454004	7.71904	0.0114665
YOL060C	-0.220529	7.00003	0.227824
YOL116W	-0.371859	5.08661	0.252838
YOR002W	-0.459988	7.09956	0.0044351
YOR007C	-0.321968	8.89456	0.0180152
YOR046C	-0.29734	7.89512	0.046338
YOR093C	-0.440087	6.32648	0.0180033
YOR123C	-0.338964	7.74938	0.0743241
YOR151C	-0.403265	8.58507	0.00444916
NA.2	NA	NA	NA
YOR187W	-0.0710991	9.34696	0.564392
YOR188W	-0.588678	6.51552	0.00803246
YOR293W	-0.327948	10.7539	0.00520642
YOR317W	-0.328846	9.32232	0.0183105
NA.3	NA	NA	NA
YOR347C	-0.673953	4.91189	0.0270978
YPL075W	0.0498958	8.43352	0.801297
YPL078C	-0.316184	8.23983	0.0425279
YPL106C	-0.277537	10.3758	0.0130405
YPL186C	-0.75656	3.52291	0.237926
YPL190C	-0.321563	8.03118	0.05894
YPL215W	-0.499281	7.06667	0.00536715
YPL240C	-0.269194	8.44317	0.178042
YPL242C	-0.356277	7.22477	0.0431359
YPL246C	-0.418979	7.12332	0.0204168
YPR011C	-0.109742	5.60318	0.744776
YPR180W	0.0244952	5.75653	0.956731
YPR184W	0.0253329	5.14796	1

## Sheet: SF1-Geneup-Suva-vs-Scer-15lat
	logFC	logCPM	PValue
YAL009W	1.0677	5.23943	3.24052e-05
YAL014C	1.33046	6.02091	1.35687e-09
YAL032C	1.19634	4.60239	8.01446e-05
YAL044C	0.521854	6.99649	0.00156729
YBL059C-A	0.984674	5.6308	6.02604e-06
YBL082C	1.01343	6.12644	2.96954e-07
YBL091C-A	1.15922	4.42313	0.00366061
YBR028C	1.01208	5.91268	7.64045e-06
YBR060C	0.729261	5.90427	0.000912465
YBR085W	1.55195	5.09293	6.79796e-06
YBR090C	1.01381	4.79978	0.00045309
YBR123C	0.810575	5.08684	0.00220947
YBR128C	1.16915	4.65859	0.000212904
YBR141C	1.63282	3.85261	0.000216298
YBR213W	1.12983	4.40383	0.000819033
YBR230W-A	1.08073	4.45051	0.00202125
YBR239C	0.964669	5.60412	0.000328721
YBR247C	1.2615	6.35619	2.87434e-10
YBR261C	1.08661	5.96381	8.23721e-06
YBR270C	1.24188	5.01464	2.46007e-05
YBR272C	0.808686	5.59567	0.000479936
YCL002C	1.05599	5.42336	0.000192102
YCL012C	2.20204	4.07474	2.34238e-07
YCR059C	1.21142	5.19565	6.86515e-06
YCR073C	1.51602	4.07195	0.000190008
YCR076C	0.967655	4.48878	0.00233045
YDL001W	1.22239	5.96293	1.72023e-07
YDL066W	0.588074	7.77882	0.00116503
YDL133W	0.906401	5.72672	0.000177806
YDL201W	1.25244	6.08751	1.39526e-09
YDL217C	1.26246	5.45144	1.83829e-07
YDR009W	2.70057	4.11083	6.65787e-08
YDR041W	0.814539	6.53994	3.45997e-05
YDR066C	1.63798	3.57754	0.00295572
YDR082W	0.87758	5.22199	0.000693985
YDR101C	1.05838	6.98296	1.14202e-07
YDR117C	0.843214	6.29994	5.72781e-05
YDR123C	1.04046	4.52674	0.00326802
YDR132C	1.03255	4.64517	0.000662093
YDR142C	0.720424	5.421	0.00406104
YDR160W	0.782675	5.60641	0.000986244
YDR169C	0.690605	6.33127	0.00116336
YDR248C	0.941989	5.20274	0.00112199
YDR299W	1.89626	5.92808	1.63797e-14
YDR323C	1.27477	4.68987	2.38808e-05
YDR338C	1.00661	5.90043	6.76992e-07
YDR339C	0.785897	6.22345	8.54294e-05
YDR347W	0.589792	7.42382	0.00108447
YDR364C	0.974914	4.94102	0.000297135
YDR369C	0.929759	4.71698	0.00166097
YDR373W	0.891779	5.42108	0.00021912
YDR408C	0.63595	7.01372	0.00112759
YDR411C	0.813862	6.29586	1.87204e-05
YDR428C	1.30551	4.96866	4.86671e-05
YDR439W	0.964364	5.53663	3.9723e-05
YDR449C	1.42171	6.27338	6.68767e-10
YDR531W	0.50433	6.9863	0.00333401
YEL006W	1.06756	6.04092	9.50228e-08
YEL020C	0.974445	5.99171	1.86982e-06
YEL026W	0.642531	7.84334	0.000127541
YEL030W	1.24353	3.84056	0.00361285
YEL047C	0.653823	7.47715	4.81078e-05
YEL066W	1.20085	4.05437	0.00242977
YEL071W	1.34342	8.59187	4.4031e-11
YER006W	0.986077	7.62459	1.97717e-08
YER007W	1.1285	4.2204	0.00224875
YER015W	1.87163	4.29902	2.19108e-06
YER077C	0.808539	5.21903	0.0017207
YER156C	0.771978	7.76745	1.75731e-06
YFL041W	0.703445	5.85371	0.0005782
YFL042C	0.593823	6.01324	0.00229846
YFR001W	1.10648	6.05004	8.83588e-06
YFR005C	0.912176	6.35155	4.80872e-06
YFR027W	1.60029	3.2632	0.00387034
YGL077C	0.602147	6.98399	0.0019172
YGL086W	0.936573	5.43089	0.00143439
YGL087C	0.801742	6.42618	1.52773e-05
YGL113W	0.727993	5.40351	0.00206414
YGL144C	1.04651	4.97465	0.00196247
YGL148W	0.529472	8.84593	0.00224754
YGL154C	0.937961	4.77147	0.00123224
YGL210W	0.727819	6.76528	7.35025e-05
YGL216W	1.11743	5.33092	0.000319494
YGL231C	0.579062	6.81193	0.00404982
YGL248W	0.792264	5.50729	0.000527772
YGL251C	1.50169	4.85649	0.000279234
YGL255W	1.89083	7.27348	3.61859e-17
YGR060W	0.840192	9.26472	4.12924e-06
YGR093W	0.721391	6.14564	0.000233848
YGR122W	1.40478	5.6886	1.1071e-09
YGR175C	1.36961	9.56848	2.66408e-14
YGR239C	0.93805	5.68132	9.55615e-05
YGR245C	0.895463	6.65106	1.22681e-06
YGR276C	0.747045	6.26836	0.000106745
YHL013C	1.20047	5.01546	0.000116378
YHR007C	0.939892	10.1154	7.94278e-09
YHR052W	0.933218	7.77031	1.08068e-06
YHR059W	0.639083	6.05569	0.00241905
YHR066W	1.58325	6.25868	4.13621e-07
YHR085W	1.57417	4.405	1.55729e-05
YHR088W	1.03881	6.15407	0.000197746
YHR112C	0.724702	5.86341	0.00307168
YHR143W-A	1.22354	6.15735	1.09424e-06
YHR144C	0.842873	5.33645	0.000419626
YHR168W	1.01108	5.0033	0.000225927
YHR175W	0.739623	5.92495	0.000433365
YHR197W	1.16104	6.24716	1.79838e-09
YIL011W	2.64312	5.9642	1.03912e-19
YIL041W	0.929556	7.96844	7.9084e-08
YIL042C	0.97627	5.164	0.00216094
YIL047C	0.71938	7.36643	0.00010916
YIL091C	0.816846	6.19591	0.000187302
YIL096C	1.65224	5.02145	1.80826e-06
YIL103W	0.796177	6.02603	4.87283e-05
YIL162W	0.742146	6.68327	0.000283699
YIR012W	0.529755	6.62261	0.00399549
YIR026C	1.26857	6.34827	1.06586e-10
YIR031C	1.8046	5.23706	5.87964e-11
YJL006C	1.5128	4.73194	1.91124e-05
YJL079C	0.766374	6.7357	5.28606e-05
YJL097W	0.96713	6.25855	2.62332e-05
YJL112W	0.708352	6.908	0.000118742
YJL118W	1.71075	3.73823	0.000320225
YJL204C	0.795746	5.84295	0.00146883
YJL206C	1.18144	4.90072	0.000166374
YJR013W	1.10351	5.59844	5.53928e-06
YJR073C	0.839019	6.69386	3.75265e-06
YJR083C	1.3006	5.26298	1.72205e-05
YJR113C	0.84767	6.22662	0.000113251
YJR150C	7.60043	7.93795	4.96362e-122
YKL021C	0.8684	6.44025	0.00014507
YKL042W	0.984934	5.46801	0.000186465
YKL128C	1.30619	5.93895	5.64618e-11
YKL130C	0.703792	5.73725	0.00190794
YKL133C	1.33198	4.35445	0.000704121
YKL182W	0.716012	9.27282	2.97527e-05
YKL196C	0.622308	7.49117	0.000500057
YKL207W	0.648105	7.29684	0.000310149
YKL208W	1.07572	4.60102	0.00034523
YKR027W	0.854452	5.65659	0.000199911
YLL011W	0.852047	5.42936	0.00397963
YLL012W	2.31671	6.22003	2.33709e-23
YLL034C	1.32325	5.74518	2.16902e-08
YLL042C	2.2533	3.79646	1.45332e-06
YLL057C	2.72003	4.24787	1.27159e-11
YLR003C	0.583879	6.34421	0.00144326
YLR056W	0.799043	9.06113	2.85228e-05
YLR063W	1.30785	4.7406	1.41397e-05
YLR071C	0.61084	7.05274	0.000283234
YLR074C	0.811447	6.67134	0.000114156
YLR080W	1.70781	4.48939	3.55368e-07
YLR084C	1.62842	4.43873	1.94794e-05
YLR094C	1.54926	5.04475	1.54034e-08
YLR097C	0.875673	5.79822	1.55898e-05
YLR102C	0.960548	4.49423	0.0036063
YLR107W	1.44897	5.35536	1.11775e-08
YLR121C	1.2183	5.78012	1.2039e-08
YLR129W	0.678772	6.71345	0.00058274
YLR133W	1.55368	6.23285	3.35985e-15
YLR146C	1.36153	6.01961	1.618e-10
YLR153C	0.616881	9.89138	2.97311e-05
YLR220W	0.588462	6.60659	0.00341217
YLR221C	1.08899	6.38923	9.11677e-06
YLR225C	0.694972	6.96169	0.000117806
YLR246W	2.11754	4.89349	1.77427e-10
YLR254C	0.959161	5.17563	0.0021172
YLR303W	1.6201	8.76199	2.62542e-20
YLR363W-A	1.86773	5.29289	1.08857e-10
YLR401C	0.652266	7.15132	0.00014927
YLR405W	0.656485	5.66917	0.0029883
YLR409C	0.729014	7.08354	5.17762e-05
YLR423C	1.55145	4.15842	0.000599298
YML005W	0.906819	4.93145	0.00228199
YML021C	0.869883	5.5378	0.000363721
YML027W	1.42975	4.46872	0.000116298
YML050W	1.62212	4.58218	2.05973e-06
YML066C	1.25574	4.25025	0.000560508
YML080W	2.16946	5.681	4.73378e-19
YML096W	0.703321	6.0634	0.000894104
YML098W	1.31204	5.52866	2.59255e-07
YML107C	1.02352	5.19666	0.00197856
YML126C	0.868776	9.47327	2.61293e-06
YMR006C	2.00519	6.50197	1.38779e-19
YMR009W	0.504808	6.75756	0.00283767
YMR015C	0.962391	9.18269	3.5426e-10
YMR025W	2.17338	4.05847	2.4492e-07
YMR026C	0.762814	5.3503	0.00196218
YMR034C	1.72434	3.83977	6.8868e-05
YMR035W	1.12175	5.26578	6.70092e-06
YMR036C	1.09297	5.21349	0.00136015
YMR079W	0.708453	7.87619	5.59859e-05
YMR100W	0.78977	4.91886	0.00353255
YMR127C	1.19405	5.1119	0.000202311
YMR137C	1.40965	4.75212	0.000113445
YMR165C	1.12448	6.0275	1.59306e-07
YMR178W	0.643893	6.87063	0.000115995
YMR199W	0.640829	6.39527	0.00398374
YMR213W	0.947998	5.05579	0.00029736
YMR239C	0.938262	4.55402	0.00140289
YMR246W	1.28722	7.24893	3.615e-12
YMR300C	1.00775	8.47121	4.10401e-10
YNL002C	1.34459	8.01346	2.25382e-12
YNL009W	1.98352	3.23067	0.00155393
YNL021W	0.620497	6.0832	0.00143674
YNL077W	0.871647	6.58259	3.91708e-06
YNL124W	1.0472	5.87787	7.11578e-05
YNL132W	0.902273	6.56303	3.90507e-06
YNL156C	0.694939	7.4911	0.000184208
YNL165W	0.889084	5.63113	0.000287273
YNL182C	1.12038	6.25752	4.30081e-09
YNL207W	0.747354	6.1997	0.000473735
YNL249C	1.42739	5.23201	3.92019e-07
YNL259C	1.16773	4.79426	0.000163531
YNL280C	1.0437	7.31443	5.61632e-08
YNL282W	1.15525	4.56702	0.00132807
YNR020C	0.838876	5.07185	0.00195291
YNR038W	0.943229	6.02825	1.3907e-06
YNR058W	1.83896	4.69305	1.20691e-08
YNR059W	0.83973	6.27317	9.31967e-05
YOL034W	0.791793	5.32777	0.00110091
YOL061W	0.597357	7.60999	0.000175216
YOL072W	0.694939	6.17859	0.000436766
YOL075C	0.826707	5.69938	0.000240301
YOL093W	0.558496	6.30618	0.00339188
YOL095C	1.12577	4.36513	0.00233601
YOL158C	1.06944	5.90747	9.99546e-07
YOR017W	0.619444	6.00078	0.00284953
YOR032C	0.678369	6.46332	0.000218568
YOR051C	0.822722	8.67049	4.58529e-07
YOR089C	0.532597	7.43278	0.00210538
YOR129C	0.902962	6.0321	1.18502e-05
YOR141C	0.556202	6.75155	0.00126734
YOR148C	0.925372	4.95119	0.00215213
YOR184W	0.563378	8.60605	0.00130709
YOR233W	0.779268	5.35911	0.00365586
YOR236W	0.756654	5.28907	0.00184971
YOR246C	0.715647	6.9639	0.000359621
YOR253W	1.26504	6.19481	1.63493e-09
YOR272W	1.35154	6.98384	2.61686e-11
YOR283W	0.850612	5.87202	0.000204099
YOR284W	2.34987	3.74858	6.53268e-05
YOR292C	0.642004	5.81912	0.00283609
YOR297C	0.697306	5.76527	0.00182785
YOR306C	1.17937	6.68632	1.57086e-09
YOR320C	0.677175	6.73399	0.000203292
YOR359W	2.25738	5.61463	2.18165e-21
YOR378W	1.49121	4.05642	0.000161791
YOR380W	0.844998	5.08425	0.00168991
YOR383C	1.08397	5.01894	5.50634e-05
YPL001W	0.853573	5.70381	0.000930184
YPL005W	1.86756	4.48965	1.33847e-08
YPL028W	0.571995	9.40091	0.00183366
YPL047W	1.4031	5.53928	1.01439e-07
YPL085W	0.788598	7.27791	3.26399e-06
YPL103C	1.08939	6.5159	5.87947e-06
YPL104W	0.685229	6.42976	0.000448171
YPL148C	1.4548	3.66438	0.00186057
YPL149W	1.2501	5.60487	2.47117e-06
YPL151C	0.827891	5.4946	0.0012075
YPL164C	1.18647	4.7567	0.000904179
YPL170W	0.664688	5.84128	0.00112996
YPL198W	7.41689	8.30795	3.8374e-122
YPL231W	1.20167	8.77245	6.93718e-12
YPL248C	1.40531	4.93213	1.75782e-05
YPL254W	0.860446	6.23429	1.09823e-05
YPR069C	0.654879	8.51603	0.000837812
YPR070W	0.567932	6.85701	0.00091425
YPR109W	0.862949	6.37689	5.75472e-06
YPR110C	0.557139	7.52752	0.00226373
YPR140W	1.01511	5.96957	4.15595e-07
YPR145C-A	2.49837	4.18904	2.24276e-07
YPR178W	1.26031	5.07948	6.60176e-06
YPR190C	0.979286	6.79737	7.04306e-09

## Sheet: SF1-Geneup-Scer-vs-Suva-25lat
	logFC	logCPM	PValue
YBL022C	-0.710795	7.79744	1.68469e-06
YBL032W	-0.726023	7.07754	8.68233e-05
YBL033C	-0.623714	6.73456	0.000665733
YBL054W	-0.816186	6.43939	0.000107346
YBL105C	-0.512203	7.16015	0.00095462
YBR021W	-0.681985	6.9401	0.000171825
YBR061C	-0.848433	6.27967	2.07692e-05
YBR104W	-0.54727	7.07518	0.000921678
YBR106W	-0.735031	8.77816	4.21036e-07
YBR252W	-0.76319	6.16526	0.000231053
YDL015C	-0.474467	8.25792	0.0026333
YDL080C	-0.477454	7.13868	0.00321209
YDL104C	-0.999776	4.65357	0.00319999
YDL112W	-0.617284	7.08952	0.000333087
YDL148C	-0.527343	7.2537	0.00107225
YDL178W	-0.675461	7.31477	3.5204e-05
YDL189W	-0.625924	6.7462	0.000630693
YDL215C	-0.87127	6.41488	4.73748e-05
YDL237W	-0.674515	6.40972	0.00206785
YDR061W	-0.641013	6.73614	0.00180984
YDR067C	-1.28861	5.46767	1.57076e-06
YDR120C	-0.493428	6.9882	0.00277684
YDR163W	-1.17916	5.36175	8.53772e-06
YDR181C	-0.959509	5.31168	0.00121634
YDR320C	-0.83405	6.14239	0.000448836
YDR321W	-0.812445	6.8658	9.05101e-06
YDR365C	-0.976915	6.9547	5.61944e-07
YDR390C	-0.626284	7.29835	0.000138545
YDR407C	-0.586777	6.27145	0.00276181
YDR469W	-0.876261	5.59875	0.0012237
YEL016C	-0.93002	5.69431	0.000384787
YER063W	-0.589244	7.53791	0.000541157
YER082C	-0.674329	7.40481	5.60616e-05
YER103W	-1.80035	4.91387	4.69227e-08
YER110C	-0.491518	8.51827	0.00210918
YER141W	-0.461767	7.91071	0.00268771
YER151C	-1.04098	7.4691	1.00398e-09
YER159C	-0.733075	6.09114	0.00205763
YFL007W	-0.567392	7.15707	0.000361585
YFL023W	-0.974482	6.22764	4.63617e-06
YFL029C	-1.12235	4.79667	0.00122568
YFR014C	-1.48926	5.34209	3.71752e-07
YGL019W	-0.706245	7.07605	9.26396e-05
YGL091C	-0.877441	6.30797	5.59556e-06
YGL130W	-0.736168	6.51151	0.000266445
YGL150C	-0.521526	7.63488	0.000477217
YGL156W	-1.02186	5.32675	0.000563343
YGL161C	-0.638712	6.54331	0.000931721
YGL234W	-0.680905	10.2017	4.95736e-08
YGR012W	-0.61607	6.34505	0.000831849
YGR108W	-0.703535	7.15642	1.2444e-05
YGR169C	-1.08068	4.65551	0.0023205
YGR221C	-1.33029	5.181	9.59268e-06
YHL007C	-0.771573	7.25136	1.21654e-05
YHR040W	-0.934444	5.51681	0.000609205
YHR042W	-0.634165	7.48661	0.00109399
YHR080C	-1.25615	6.21373	2.11845e-08
YHR081W	-0.853678	6.1983	0.000159082
YHR102W	-0.525084	6.7462	0.00251024
YHR116W	-1.15625	4.77004	0.00203198
YHR132C	-0.618184	7.29378	0.000128637
YHR163W	-0.612013	8.22882	0.0001396
YHR200W	-0.717173	7.24009	0.00200915
YHR206W	-0.752299	6.77803	5.5863e-05
YIL092W	-0.993604	5.36476	0.00205894
YIR024C	-1.20356	4.78467	0.000779112
YJL083W	-1.4538	4.65974	9.87553e-05
YJL106W	-2.54276	3.68362	3.68485e-05
YJL138C	-0.401571	10.9399	0.000327281
YJL194W	-1.32495	4.17118	0.00266554
YJL198W	-1.04365	6.66426	2.50262e-06
YJL208C	-0.626929	6.39097	0.0011605
YJR137C	-0.521625	8.72425	6.76501e-05
YKL048C	-1.46393	4.66867	5.35704e-05
YKL064W	-0.699985	7.83401	1.83413e-05
YKL068W	-0.573241	7.75775	0.00166536
YKL116C	-0.797826	6.52332	3.90597e-05
YKR003W	-0.843884	5.42702	0.00198252
YKR021W	-0.871085	6.46011	4.41985e-06
YKR043C	-0.809695	7.60612	3.80209e-07
YKR063C	-0.890986	5.71907	0.000950924
YKR086W	-1.13991	5.84437	9.4465e-07
YLL003W	-1.04182	6.39034	1.39309e-07
YLL008W	-0.61346	7.96324	2.70456e-05
YLR016C	-0.833489	5.31957	0.00218532
YLR021W	-0.859792	5.59703	0.000715704
YLR130C	-1.19153	7.50048	3.13605e-11
YLR189C	-1.09291	6.07276	1.00836e-06
YLR263W	-2.07752	4.70839	3.56838e-08
YLR318W	-1.15563	4.52101	0.00300817
YLR425W	-0.848101	5.44942	0.00121877
YML053C	-0.755011	5.79346	0.0014255
YML093W	-0.498379	7.64982	0.00179593
YML113W	-1.67999	4.95614	2.92081e-07
YMR005W	-0.825623	6.83513	0.000107441
YMR026C	-0.911315	5.6648	8.66391e-05
YMR042W	-1.50905	4.96105	3.17215e-05
YMR083W	-0.385524	9.43007	0.00145729
YMR132C	-0.957143	5.33174	0.00189446
YMR171C	-0.810643	7.16457	7.22183e-07
YMR189W	-0.613313	9.68732	5.17809e-06
YMR241W	-0.591526	8.74479	7.20078e-06
YMR283C	-0.892337	5.57273	0.000377398
YMR318C	-1.4728	8.84367	1.55838e-26
YNL004W	-0.786599	7.9468	4.46573e-08
YNL053W	-1.12653	5.91642	4.42007e-06
YNL059C	-0.588902	7.11297	0.000323595
YNL061W	-0.514915	8.6857	0.000119159
YNL098C	-0.587906	7.30511	0.000138066
YNL099C	-0.957605	6.15305	1.67378e-06
YNL153C	-0.721841	6.66773	0.000341999
YNL212W	-0.626566	6.60466	0.00041557
YNL232W	-0.554335	6.68156	0.00204141
YNL258C	-0.792007	6.42611	4.30359e-05
YNL298W	-0.705625	6.73044	0.000137655
YNL312W	-0.515398	7.09335	0.00203598
YNR016C	-0.505322	8.73348	0.00124297
YNR028W	-0.706562	5.78991	0.00215043
YOL021C	-0.659162	7.60982	2.85399e-05
YOL064C	-0.658742	8.00419	0.000113309
YOL152W	-2.07532	4.70747	6.0119e-08
YOR080W	-1.29171	5.47174	1.55271e-05
YOR171C	-0.539293	6.8559	0.00263108
YOR207C	-0.558527	7.60349	0.000386863
YOR241W	-0.531408	6.83586	0.00205641
YOR244W	-0.878823	5.61307	0.000243797
YOR299W	-0.903535	6.64876	1.21506e-06
YOR305W	-1.00398	5.27719	0.000600083
YOR371C	-1.33036	5.66425	2.10356e-07
YPL010W	-0.523848	7.6189	0.000547579
YPL012W	-0.420066	8.7891	0.00156255
YPL082C	-0.717091	7.23151	1.77665e-05
YPR004C	-1.54148	7.45266	1.51607e-17
YPR009W	-1.11112	5.72379	7.33387e-06
YPR026W	-1.70838	4.91096	2.37377e-07
YPR065W	-0.476974	8.66469	0.00249613
YPR148C	-0.72918	7.9455	7.36892e-06
YPR159W	-0.425909	8.17161	0.00248246
YPR163C	-0.433077	9.62253	0.000325961
YPR174C	-1.03743	4.88402	0.0020291
YPR185W	-0.898457	5.9686	0.00276393
YPR189W	-0.576801	6.94334	0.00277872

## Sheet: SF1-Geneup-Suva-vs-Scer-25lat
	logFC	logCPM	PValue
YAL013W	0.668535	5.95063	0.00191735
YAL049C	0.805326	6.38765	1.28094e-05
YBL040C	0.568321	7.06633	0.000626925
YBL058W	0.477826	7.77261	0.00183506
YBL064C	0.764653	7.44465	7.77872e-06
YBL081W	1.07352	5.00253	0.00044331
YBL106C	1.039	5.47472	1.3799e-05
YBR037C	0.675517	6.18604	0.000929292
YBR053C	0.73906	6.27996	5.8969e-05
YBR151W	0.878203	7.10464	4.62779e-08
YBR205W	0.590733	6.99975	0.000132359
YBR240C	0.990864	4.77056	0.000653221
YBR242W	0.664042	6.2052	0.000511881
YCL043C	0.541734	8.73681	0.000308907
YCL050C	0.782199	8.12727	1.48616e-08
YCR012W	0.790854	11.7786	3.46104e-12
YCR017C	0.881955	6.89135	1.07037e-06
YCR030C	0.810164	6.35548	1.00108e-05
YCR053W	0.916026	8.71899	9.49324e-12
YDL022W	0.413954	10.1383	0.0016685
YDL095W	0.519779	8.56334	0.000180155
YDL113C	0.799955	5.37233	0.00102265
YDL184C	0.562599	9.97229	0.000239923
YDL223C	2.38742	5.66142	1.10798e-21
YDR003W	0.888904	5.48258	0.0016423
YDR018C	1.68837	3.9374	0.000168743
YDR168W	0.576388	7.57349	0.00290203
YDR204W	0.795872	5.85751	0.00115413
YDR205W	0.756063	5.92135	0.00149811
YDR246W	0.667006	5.73198	0.0026601
YDR302W	0.661783	5.91413	0.00128519
YDR307W	0.648039	6.2693	0.00178058
YDR322C-A	0.478964	6.98646	0.0031871
YDR326C	0.659409	6.71124	0.000575705
YDR357C	1.25318	4.79463	0.000183158
YDR379W	0.837139	6.12474	8.8612e-06
YDR391C	1.62428	5.90226	1.31595e-12
YDR458C	0.604269	7.21736	5.02096e-05
YDR489W	1.05911	5.51737	0.000115408
YDR501W	1.49685	5.27805	8.05014e-09
YDR516C	0.516592	7.7861	0.000359041
YDR525W-A	1.4543	4.82669	1.49229e-05
YEL039C	1.63056	7.79456	4.68239e-17
YEL050C	0.777438	7.82772	1.75058e-07
YEL060C	0.637123	8.3772	4.48712e-06
YER004W	0.48462	6.88969	0.00275928
YER078C	0.860665	6.1575	4.30202e-05
YER133W	0.500686	8.57567	0.00297243
YFL036W	0.516369	7.28642	0.00202076
YGL080W	0.759882	6.59659	5.80035e-05
YGR068C	0.883262	5.00797	0.00265931
YGR102C	0.765882	5.34579	0.00209548
YGR143W	0.518561	7.42303	0.00111003
YGR161C	0.721035	5.6425	0.00168483
YGR173W	0.527289	6.94857	0.00106195
YGR174C	0.959891	5.85038	4.09824e-06
YGR206W	2.19349	3.84707	8.37682e-06
YGR209C	0.602093	7.27253	0.00134495
YGR237C	0.610448	7.2548	0.000229335
YGR248W	0.638093	6.55517	0.00127019
YHR030C	0.44565	7.51205	0.0023324
YHR034C	1.40017	4.73451	4.99216e-06
YHR038W	0.818605	5.50321	0.000485451
YHR156C	1.38758	4.73652	1.21622e-05
YHR198C	0.919231	6.02878	4.45084e-06
YIL157C	1.02729	5.92955	7.88694e-06
YIR010W	1.08463	4.82617	0.000488991
YJL005W	0.698991	6.80009	0.000222081
YJL156C	0.709886	6.38483	0.000267389
YJL185C	1.35668	4.44911	8.97115e-05
YJR008W	1.09064	4.72636	0.000978497
YJR046W	0.850661	5.92521	3.91791e-05
YJR047C	5.88836	6.29074	6.17386e-23
YJR136C	0.830524	5.34397	0.00126439
YKL077W	0.528385	8.01825	0.00127927
YKL091C	1.15508	6.4153	8.21434e-09
YKL142W	0.755138	7.86555	4.24569e-07
YKR007W	0.843633	5.75442	0.0004684
YKR031C	0.546369	6.56241	0.0018747
YKR057W	0.571953	9.70263	4.32319e-06
YKR080W	0.48115	8.58858	0.00248871
YLL028W	0.793344	8.71766	4.53025e-08
YLR060W	0.722009	9.41034	2.18438e-07
YLR104W	0.907118	5.83714	8.13475e-05
YLR142W	2.23594	5.43857	4.34487e-16
YLR176C	0.926831	5.0424	0.000831962
YLR177W	1.21451	7.00911	5.54965e-11
YLR250W	0.625911	7.45577	0.000125142
YLR257W	0.699392	8.45269	2.09415e-06
YLR270W	0.630319	7.00293	0.000102076
YLR306W	1.21901	4.32737	0.0010833
YLR337C	1.06354	6.30701	4.28115e-08
YML004C	0.470276	7.8064	0.00249138
YML067C	0.52506	6.89357	0.00139799
YMR020W	0.98452	6.58804	2.69839e-06
YMR070W	0.742716	6.93297	2.77419e-05
YMR090W	1.01165	6.79413	5.48883e-05
YMR124W	1.47059	6.8611	2.29343e-15
YMR196W	1.38994	5.66742	3.1841e-06
YMR284W	1.0645	5.03453	0.0003074
YNL063W	1.1964	4.62875	0.000411582
YNL081C	0.568421	6.64953	0.0016457
YNL104C	0.572495	9.4983	9.67282e-05
YNL144C	1.44053	5.69163	3.90788e-07
YNL289W	1.5618	4.43354	2.91223e-05
YNR010W	1.05932	4.44573	0.00232718
YNR034W-A	1.45779	5.59083	3.21333e-06
YOL048C	1.39862	5.17275	4.36534e-07
YOL059W	0.618715	8.09165	5.41991e-05
YOL077W-A	0.62995	6.67743	0.00019127
YOL078W	0.596815	5.88658	0.00313604
YOR012W	3.60224	4.00165	2.53468e-09
YOR142W	0.616634	7.90602	0.000141467
YOR158W	0.433596	7.33494	0.00305285
YOR173W	1.72168	5.41772	5.38108e-10
YOR197W	0.623528	7.51822	0.000227642
YOR344C	0.614054	9.28323	4.19929e-05
YOR352W	0.779937	5.56702	0.000856365
YPL018W	1.74206	4.55052	7.38358e-06
YPL069C	0.992641	5.81255	3.57262e-05
YPL079W	0.405352	10.6362	0.00095482
YPL087W	0.734912	7.35091	0.000887569
YPL228W	0.595619	6.54714	0.00111723
YPL267W	0.705089	5.74042	0.00182718
YPR020W	0.496618	6.83442	0.00298012
YPR085C	0.851032	5.61932	0.000242309
YPR115W	0.576522	6.44514	0.0025184

## Sheet: SF1-Geneup-Suva-vs-Scer-25exp
	logFC	logCPM	PValue
YAL003W	0.671406	9.86154	0.00205393
YAL031C	0.742359	6.51752	0.000926774
YAL034W-A	1.66727	4.11549	3.77527e-08
YAL043C	1.31674	6.39321	1.74406e-08
YAR007C	1.20255	6.29183	2.71682e-08
YBL008W	0.683979	5.55	0.00354794
YBL014C	1.0647	5.82157	7.69984e-06
YBL032W	1.41931	6.8699	9.65831e-12
YBL037W	0.981442	5.40685	0.000674864
YBL038W	0.670872	6.42784	0.00311936
YBL046W	0.900021	5.89248	0.000127893
YBL069W	1.4381	4.83277	1.42796e-06
YBL080C	0.85614	5.02211	0.00102983
YBR005W	1.04822	5.47623	5.96236e-05
YBR014C	0.592246	6.35816	0.00348218
YBR039W	0.583504	8.76394	0.00363148
YBR043C	0.637862	7.58586	0.00224075
YBR050C	0.814493	5.45826	0.00101254
YBR052C	0.872285	8.72391	0.000355463
YBR056W	0.681992	8.87645	0.00075697
YBR071W	2.40638	6.23802	3.40793e-28
YBR078W	1.50852	8.7745	4.29068e-07
YBR106W	1.21831	7.90952	9.57634e-08
YBR125C	0.979012	6.55486	7.76922e-06
YBR130C	0.86546	6.20444	4.06822e-05
YBR150C	1.10414	6.16192	0.000318091
YBR160W	0.659999	5.90352	0.00140394
YBR169C	0.810896	11.1545	0.000398172
YBR194W	1.75483	3.74758	2.89014e-06
YBR202W	0.642444	6.4171	0.00218111
YBR229C	1.3117	7.42459	2.72907e-09
YCL004W	1.39392	4.51628	2.99099e-06
YCL011C	0.648503	6.90721	0.0010954
YCR024C-B	1.39674	7.38191	2.00656e-08
YCR098C	1.70909	3.60549	7.44067e-07
YDL055C	1.75339	8.30503	2.79548e-17
YDL079C	1.00438	7.00775	9.25446e-07
YDL087C	0.888022	5.21422	0.000134778
YDL116W	0.910134	5.75032	1.82791e-05
YDL157C	1.53849	4.93182	8.17655e-09
YDL161W	1.00498	6.42221	3.58e-05
YDL166C	1.06297	4.71725	5.23526e-05
YDL183C	0.717447	7.17094	0.00033198
YDL200C	1.136	4.61877	3.71599e-05
YDL202W	0.673833	6.17909	0.00189546
YDL218W	1.31816	4.26845	6.16695e-05
YDL226C	0.742533	6.20653	0.00160719
YDL238C	0.988433	6.76247	0.00010715
YDR001C	1.37231	10.2004	2.00325e-11
YDR019C	1.00723	5.18543	0.000127637
YDR032C	0.752844	9.15086	0.000536246
YDR033W	0.755076	10.0089	0.000113488
YDR046C	1.37111	3.26102	0.000518741
YDR047W	0.664868	7.12247	0.000812609
YDR058C	0.876469	6.30586	4.46088e-05
YDR061W	1.01722	6.77999	7.11246e-06
YDR062W	0.659376	7.18597	0.00250507
YDR071C	0.89565	7.57341	1.54875e-05
YDR078C	0.734646	5.79417	0.000862224
YDR079W	0.846299	7.06538	0.000677004
YDR093W	0.754931	6.89812	0.00109051
YDR121W	1.32593	4.69921	6.53135e-06
YDR145W	0.651212	6.86284	0.00134248
YDR146C	0.92547	4.7695	0.00113327
YDR154C	1.65743	3.71562	3.47446e-06
YDR192C	1.79916	4.77137	1.0445e-11
YDR225W	0.694454	6.85276	0.00211047
YDR240C	0.934245	5.56828	1.71039e-05
YDR257C	1.00233	5.81261	7.28345e-06
YDR258C	0.623178	12.6571	0.00206921
YDR259C	0.922171	6.5448	6.6131e-06
YDR261C	0.662264	7.59849	0.00286169
YDR267C	0.745	5.61571	0.000740969
YDR268W	1.3612	5.52614	5.17563e-08
YDR308C	1.43854	4.35119	3.43624e-07
YDR374C	4.02618	3.3277	1.17667e-16
YDR385W	0.623098	9.80297	0.00185264
YDR394W	0.806164	8.33749	8.63162e-05
YDR425W	0.822341	6.5913	0.00236677
YDR466W	0.861004	7.14985	0.000695007
YDR475C	1.22661	8.76359	4.22628e-09
YDR499W	0.989876	5.47116	2.31671e-05
YDR503C	1.08102	4.57605	5.51999e-05
YDR527W	0.710222	6.69903	0.00319781
YEL062W	1.43325	6.42628	6.01644e-09
YER001W	0.721782	8.49391	0.000490123
YER022W	0.834524	5.90541	0.000389514
YER025W	0.915967	7.17911	1.07905e-05
YER090W	0.646207	6.06042	0.00252791
YER124C	0.619606	6.0006	0.00313897
YER125W	0.776429	8.83235	9.84136e-05
YER159C	0.934053	6.19438	1.68092e-05
YER170W	1.27114	4.43558	2.32402e-06
YFL010W-A	1.93523	2.46827	0.000317361
YFL027C	1.37404	5.73531	3.99053e-09
YFR002W	0.702511	6.44843	0.00244671
YFR012W	1.93887	2.65544	0.000147456
YFR023W	2.15632	2.60454	2.64417e-05
YGL008C	0.739657	12.2801	0.00116995
YGL026C	0.705358	7.34236	0.000550534
YGL054C	0.841868	8.38407	0.00023417
YGL090W	0.821061	5.40256	0.00129449
YGL145W	0.825409	5.96292	8.10704e-05
YGL171W	1.20981	3.92581	9.76847e-05
YGL194C	1.35951	4.18013	1.4118e-06
YGL230C	1.5229	2.56915	0.00314865
YGL234W	0.661767	5.74507	0.00255567
YGR004W	0.99513	5.26527	9.58812e-05
YGR006W	1.14111	4.51252	2.77302e-05
YGR017W	1.33414	6.4301	6.13916e-11
YGR038W	1.42828	7.21698	6.91127e-12
YGR067C	2.27709	3.62941	2.02614e-08
YGR140W	1.6729	5.88489	1.8627e-12
YGR146C	1.06558	6.10988	7.37511e-06
YGR155W	0.864671	8.46058	1.66005e-05
YGR156W	1.02718	6.28999	1.18002e-06
YGR161W-C	0.973531	4.30163	0.000898796
YGR166W	1.05526	4.92127	2.03608e-05
YGR212W	0.776751	4.94499	0.0022218
YGR221C	1.75108	5.40386	3.02462e-09
YGR227W	0.667494	5.68002	0.00347915
YGR257C	1.03401	6.12719	4.57203e-06
YGR280C	0.889722	6.86213	1.00414e-05
YHL017W	1.19401	6.34777	4.5699e-08
YHR009C	1.34916	8.46531	5.48462e-10
YHR045W	1.04794	5.82029	3.28087e-06
YHR050W-A	2.1655	3.54684	4.58108e-07
YHR118C	1.09317	4.48414	2.96823e-05
YHR134W	1.01678	5.64304	5.37707e-05
YHR135C	0.784854	7.38811	0.00278949
YHR174W	1.96049	9.06795	7.99188e-20
YHR195W	0.696547	7.45127	0.000932375
YIL024C	1.19147	5.73237	3.60274e-05
YIL031W	1.16986	6.89384	1.84656e-06
YIL053W	1.42485	7.15397	1.06953e-10
YIL057C	2.15723	3.64268	1.98606e-09
YIL121W	0.850259	6.16818	4.12045e-05
YIL123W	1.07396	5.68838	0.00233057
YIR001C	0.83051	6.00895	0.00011808
YIR032C	1.91864	5.49933	9.4998e-16
YJL012C	0.726686	7.14482	0.00037015
YJL030W	0.79088	4.68488	0.00345108
YJL036W	0.650838	7.17649	0.00109243
YJL091C	0.824841	4.89729	0.00248966
YJL103C	0.868167	6.14904	3.57526e-05
YJL115W	1.53566	6.11413	7.81711e-11
YJL137C	1.88159	6.28988	2.58696e-16
YJL144W	1.31932	7.93726	2.42756e-09
YJL154C	1.02891	7.78868	2.04729e-06
YJL198W	2.18232	5.89182	4.23215e-18
YJL208C	1.02914	3.91764	0.00145598
YJR010C-A	1.77255	4.88592	2.76321e-07
YJR032W	0.899064	4.72448	0.0012345
YJR033C	0.779469	7.17945	0.00114002
YJR058C	0.876343	5.88716	7.53847e-05
YJR094C	4.34562	4.83959	3.96797e-30
YJR095W	1.8467	3.20048	4.52372e-06
YJR106W	1.16289	5.79719	4.93287e-07
YJR156C	5.2974	5.15757	1.80931e-49
YKL015W	0.714312	5.93963	0.00183344
YKL023C-A	1.22147	3.67181	0.00235663
YKL034W	0.630981	6.94991	0.00171887
YKL040C	1.07768	6.47522	9.63477e-07
YKL074C	0.739882	5.70848	0.00233893
YKL081W	1.09931	6.74518	1.82021e-06
YKL086W	0.893863	4.53038	0.000995469
YKL088W	1.09522	7.00677	1.3007e-05
YKL127W	0.911435	5.63902	0.00011709
YKL184W	0.662845	5.38762	0.0033923
YKL185W	1.14964	7.41886	2.61431e-06
YKL202W	0.967375	5.43009	0.00128959
YKR011C	0.656289	7.23749	0.0036527
YKR016W	0.745824	8.09951	0.000281803
YKR028W	0.879308	7.15686	0.000376466
YKR043C	0.757004	6.31914	0.000590066
YKR084C	1.10208	6.62915	2.3917e-07
YKR090W	1.10452	5.77575	8.16924e-07
YKR094C	1.0347	5.81011	0.000154432
YKR096W	0.706216	7.80301	0.00332288
YLL002W	2.18444	3.94233	4.40911e-12
YLL010C	0.702243	5.92723	0.0018187
YLL018C-A	1.09846	5.12234	4.6626e-06
YLL019C	1.1999	8.45643	2.99677e-05
YLL021W	1.02002	6.43277	0.00194924
YLL023C	0.76711	8.49098	0.000470602
YLL035W	1.28072	3.57	0.000196948
YLR026C	0.834097	5.51304	0.000135427
YLR032W	1.37777	6.16331	6.297e-08
YLR045C	1.17936	5.07958	5.74531e-05
YLR049C	2.05412	6.84228	7.13972e-20
YLR050C	1.19737	7.02365	0.000157105
YLR092W	0.767156	8.38293	0.00352197
YLR096W	0.740069	6.19062	0.00136099
YLR144C	0.705403	6.19377	0.00124522
YLR166C	0.73763	6.8513	0.000435172
YLR174W	0.801102	6.54559	0.00126289
YLR180W	0.786505	8.16658	0.000891225
YLR181C	0.808275	6.36961	0.00358138
YLR207W	0.602865	7.11786	0.00374163
YLR215C	0.813305	5.10661	0.0021949
YLR216C	0.856455	10.0252	0.000417028
YLR267W	1.70179	6.69893	1.10604e-12
YLR277C	0.981729	5.45276	0.000128096
YLR295C	0.849888	7.29403	8.82455e-05
YLR300W	1.77066	9.07137	1.02213e-15
YLR307C-A	2.99006	1.97004	3.9872e-05
YLR313C	1.75209	3.68175	4.25667e-07
YLR321C	0.769091	4.85864	0.00205782
YLR323C	0.970771	5.12586	0.000442047
YLR351C	1.10509	8.1064	5.24092e-06
YLR392C	0.8354	6.36638	0.000107497
YLR424W	1.15361	5.16427	1.01531e-05
YLR454W	0.765339	8.57179	0.00305389
YLR456W	2.29095	3.14247	4.51233e-08
YML026C	1.16171	5.12173	0.000128018
YML047C	2.11624	1.87089	0.00237487
YML072C	1.08341	9.99344	5.05676e-06
YML097C	0.737478	5.14225	0.00333003
YML109W	1.1802	4.4693	9.13071e-05
YML127W	0.821651	7.35239	6.30656e-05
YMR002W	1.39275	8.27625	4.78833e-10
YMR011W	1.03704	4.30378	0.00259706
YMR032W	1.77505	4.71821	4.4836e-08
YMR048W	1.23908	3.94844	4.66309e-05
YMR053C	1.81933	6.4243	2.53598e-16
YMR054W	0.593444	7.99547	0.00375364
YMR055C	2.48488	4.53553	5.34077e-15
YMR083W	0.808246	8.92351	0.000100791
YMR086W	0.723847	9.07225	0.000790111
YMR102C	0.787878	8.93167	0.000317955
YMR120C	0.925395	5.98432	2.70679e-05
YMR129W	0.74285	6.36987	0.00117623
YMR132C	1.69477	4.6931	2.25991e-08
YMR145C	1.19104	7.99058	3.84864e-08
YMR148W	0.919782	5.91269	0.000337327
YMR172W	0.847152	5.98786	0.0001113
YMR191W	0.901478	6.88363	0.000220687
YMR209C	1.08447	5.57073	0.000141967
YMR223W	0.912523	4.67569	0.000464895
YMR240C	1.10671	5.02117	0.00011392
YMR247C	0.598822	6.72603	0.00304162
YMR283C	1.36905	5.87472	7.53307e-09
YMR291W	1.28196	7.9249	4.9004e-09
YMR305C	1.61335	4.59778	1.98024e-07
YMR306W	0.738101	6.01706	0.00137183
YMR315W	0.755584	10.1774	0.000573605
YNL001W	0.84236	5.96938	0.00014867
YNL004W	0.762966	7.65671	0.000188738
YNL012W	1.03427	5.37774	8.69559e-06
YNL036W	0.830308	7.03993	8.30773e-05
YNL051W	0.901984	5.10066	0.000956012
YNL093W	1.15645	6.31043	1.00542e-07
YNL098C	0.823008	7.74749	4.03678e-05
YNL106C	0.941843	5.74664	0.000173747
YNL183C	0.791522	8.39028	0.000318954
YNL220W	1.06148	7.28605	9.27078e-07
YNL304W	1.47911	5.20095	5.90586e-07
YNL313C	1.42258	3.41775	0.000180234
YNR048W	0.886982	4.33711	0.00113696
YNR050C	0.665948	9.62247	0.00119554
YNR070W	0.777544	5.57397	0.00156467
YOL007C	1.31284	3.73493	0.000274024
YOL053W	0.854937	5.64032	0.000230466
YOL128C	0.989053	8.2876	5.23475e-05
YOL136C	1.27284	9.22223	2.71254e-09
YOR018W	0.713131	7.09384	0.00123602
YOR022C	0.990356	6.29906	3.05124e-05
YOR044W	0.696784	7.94608	0.00326961
YOR054C	0.697155	8.08669	0.00361649
YOR060C	0.780908	5.31999	0.000456729
YOR062C	0.594514	7.72409	0.00331931
YOR066W	1.5467	7.59225	1.48709e-11
YOR073W	1.35247	3.02304	0.00311509
YOR086C	0.710943	9.39191	0.00106946
YOR161C	1.6689	10.5353	9.95183e-16
YOR180C	1.08953	5.49274	0.00109165
YOR181W	1.15905	6.943	0.00074418
YOR198C	1.01744	7.49615	3.97829e-05
YOR245C	0.716939	7.60849	0.000413822
YOR249C	1.49647	5.66334	5.51011e-11
YOR317W	0.731653	11.5892	0.000444117
YOR323C	0.807421	6.8913	0.000741938
YOR330C	0.987	6.74368	8.11825e-05
YOR337W	1.46094	5.16558	1.65802e-08
YOR349W	1.66262	6.80526	3.30111e-12
YOR373W	1.34506	5.20606	9.13413e-07
YOR375C	0.753528	7.94644	0.000442287
YPL022W	0.769901	6.71412	0.00148316
YPL053C	0.893851	7.12503	2.19531e-05
YPL119C	0.996531	6.03125	5.6728e-05
YPL131W	1.16401	5.39813	0.00170774
YPL160W	0.620635	7.2672	0.00238846
YPL195W	0.787345	7.0788	0.000164725
YPL201C	2.20357	3.48807	7.40309e-09
YPL204W	0.716646	7.98826	0.0018147
YPL205C	1.42745	3.51655	6.91002e-05
YPL223C	1.80611	7.44887	4.75969e-08
YPR002W	1.01611	4.65146	0.00046747
YPR008W	1.14578	8.88707	2.18845e-08
YPR021C	0.622213	6.4735	0.00310969
YPR032W	1.27842	6.5155	4.67007e-08
YPR046W	1.1247	3.3178	0.0033776
YPR074C	1.32477	9.55008	2.63453e-08
YPR101W	0.902515	6.09624	0.00333956
YPR119W	1.32839	3.97662	6.56047e-05

## Sheet: SF1-Geneup-Scer-vs-Suva-25exp
	logFC	logCPM	PValue
YBL004W	-1.08257	5.1777	0.000432428
YBL024W	-1.09469	4.51534	0.000264408
YBL078C	-0.673056	8.05719	0.00154262
YBR016W	-1.05238	5.71084	6.61595e-05
YBR058C-A	-0.885227	5.77531	0.000201263
YBR077C	-0.9564	5.80085	0.00152798
YBR098W	-2.26534	6.69231	3.80472e-15
YBR119W	-1.22752	5.41697	3.53293e-06
YBR138C	-1.06146	4.64353	0.000184269
YBR173C	-0.689581	6.72942	0.0019224
YBR182C	-1.99011	5.46102	8.74037e-09
YBR200W	-1.11071	5.69247	5.48214e-06
YBR201C-A	-0.952279	5.14795	0.00103306
YBR204C	-0.900677	6.59175	0.000882568
YBR227C	-0.794144	5.5692	0.0014843
YBR239C	-1.21157	5.97925	1.22819e-07
YBR242W	-2.35119	6.23555	3.1784e-17
YBR243C	-1.40207	5.12238	1.51706e-06
YBR247C	-1.74444	3.46818	5.61282e-05
YBR269C	-1.50094	5.45139	3.38783e-07
YBR273C	-0.771295	7.07335	0.000209353
YBR282W	-0.868446	5.56764	0.000264332
YDL018C	-1.19936	4.55013	0.00019286
YDL053C	-1.19052	6.53415	7.42434e-08
YDL057W	-1.08058	5.25539	5.07963e-05
YDL085C-A	-1.34861	3.19211	0.00379716
YDL092W	-0.849276	5.41245	0.000348192
YDL098C	-1.49214	4.10363	2.76372e-05
YDL101C	-1.86283	3.99233	1.61589e-06
YDL103C	-1.22494	5.18407	6.28405e-05
YDL123W	-1.02347	6.25515	5.68703e-06
YDL167C	-2.90993	3.71323	4.9189e-09
YDL210W	-1.02606	6.06781	8.18157e-06
YDL225W	-0.693924	6.12274	0.00203027
YDR018C	-1.67739	6.06532	1.63777e-11
YDR035W	-1.2438	6.58704	2.3206e-08
YDR069C	-0.850262	7.15049	0.000363703
YDR087C	-2.04323	3.59801	2.38431e-05
YDR108W	-0.824391	4.87256	0.00165192
YDR109C	-1.20485	5.70521	3.2618e-07
YDR140W	-0.841594	5.0825	0.000833621
YDR161W	-1.61655	4.56889	1.62862e-06
YDR164C	-0.750094	5.95653	0.00130866
YDR179W-A	-1.31737	4.08523	7.13889e-05
YDR197W	-0.97602	4.7491	0.000292268
YDR223W	-2.00354	5.50983	5.99843e-14
YDR239C	-1.14319	5.55074	4.5942e-05
YDR246W	-1.25896	6.70008	1.3768e-09
YDR273W	-1.56764	6.84329	2.09758e-10
YDR296W	-0.867162	6.39739	7.03073e-05
YDR318W	-2.25633	3.9477	5.13657e-09
YDR346C	-0.691375	7.69685	0.000977886
YDR356W	-1.35885	5.23371	0.00134732
YDR357C	-0.9415	5.09563	0.000626044
YDR379C-A	-1.60426	5.25542	7.17545e-08
YDR419W	-0.742582	5.95169	0.0036889
YDR443C	-0.980888	5.74388	0.000170856
YDR450W	-1.21937	6.34916	2.09542e-05
YDR458C	-0.776611	6.64577	0.000592688
YDR472W	-1.2552	4.75863	6.85886e-05
YDR473C	-0.911372	5.70321	0.000221541
YDR481C	-0.721423	8.08881	0.000648343
YDR486C	-0.878927	5.97037	0.000551153
YDR490C	-1.0753	8.03063	1.81502e-07
YDR501W	-1.85125	4.19586	6.0442e-07
YDR502C	-0.646447	10.519	0.00266844
YDR518W	-0.710846	6.06654	0.00245146
YDR523C	-1.57078	3.53845	0.000414943
YDR532C	-1.46363	4.82349	4.55634e-06
YEL012W	-0.907653	8.15646	5.79264e-05
YEL039C	-0.877789	11.2172	0.000458561
YEL047C	-0.783756	6.203	0.000380602
YEL056W	-2.13654	5.33143	1.19004e-13
YEL067C	-2.24228	3.01507	0.00010042
YER011W	-1.73192	6.33793	1.00095e-10
YER019W	-0.793166	5.89382	0.000314064
YER042W	-0.908609	6.28269	1.88624e-05
YER043C	-0.644777	9.51927	0.00101301
YER091C	-1.54086	9.84639	1.75854e-09
YER162C	-0.944818	6.63833	0.000127623
YER168C	-0.769	5.54932	0.00201346
YER169W	-0.841361	7.71594	6.35643e-05
YFL008W	-1.26514	5.63179	0.000197505
YFL025C	-0.745243	5.91111	0.000797646
YFL034W	-1.14473	5.58767	0.000128305
YFL047W	-0.818128	5.02828	0.00342717
YGL002W	-1.62559	5.84513	1.12784e-08
YGL003C	-0.991429	5.85153	1.01651e-05
YGL062W	-0.962211	8.99761	2.9294e-06
YGL093W	-1.08852	5.52206	6.61796e-06
YGL127C	-1.05993	4.43	0.000802251
YGL136C	-1.0389	6.12609	4.96998e-06
YGL140C	-1.20109	7.38645	1.76513e-08
YGL142C	-0.911597	5.71646	0.000585566
YGL163C	-1.61909	6.68034	1.9188e-09
YGL207W	-1.04713	6.99207	1.39855e-05
YGL226W	-1.44738	4.69403	2.77123e-06
YGL243W	-1.45905	4.35816	6.64773e-06
YGR041W	-1.09321	5.34841	5.26884e-06
YGR054W	-0.685278	7.07906	0.0012756
YGR065C	-0.906152	7.55282	9.91051e-05
YGR090W	-1.10099	4.93683	0.000375091
YGR093W	-1.00033	4.88848	0.000346729
YGR099W	-0.945864	4.69948	0.000553574
YGR100W	-0.740019	6.80975	0.000576541
YGR117C	-1.40229	5.67571	3.91842e-09
YGR118W	-1.27111	6.33065	6.52695e-07
YGR149W	-0.628631	8.73563	0.00322454
YGR168C	-1.20144	4.49861	0.000157704
YGR210C	-1.94023	8.33424	5.07016e-14
YGR279C	-1.3072	8.683	1.23468e-08
YGR282C	-0.620588	9.88475	0.00195557
YGR285C	-1.72114	7.04438	3.18147e-11
YHL039W	-1.78074	4.77353	8.97842e-09
YHR002W	-1.13182	4.71993	0.00216189
YHR033W	-4.24957	5.15596	1.89737e-24
YHR064C	-1.08424	6.67314	8.30563e-06
YHR160C	-0.844869	5.74782	0.000184757
YHR164C	-1.55302	5.1385	2.08992e-05
YHR169W	-1.63994	3.89594	1.63054e-05
YHR202W	-0.695372	7.87463	0.00153196
YIL004C	-1.36148	4.50277	0.000486414
YIL014W	-1.14736	6.12416	1.3915e-06
YIL019W	-1.62502	4.5505	2.04209e-06
YIL064W	-1.92178	4.0973	5.39509e-07
YIL073C	-1.44504	5.0037	1.29862e-07
YIL096C	-2.10354	3.38944	3.23918e-05
YIL107C	-0.966581	8.91141	3.53962e-05
YIL110W	-1.71568	4.40965	2.62383e-07
YIL117C	-1.55239	2.98019	0.00365943
YIL122W	-0.668025	6.14275	0.00366767
YIL140W	-1.3393	3.45115	0.0016463
YIL162W	-1.77513	10.1623	2.73195e-10
YIR002C	-1.52336	4.92262	5.24293e-06
YIR023W	-0.885193	5.24772	0.00177287
YJL090C	-1.29523	5.074	9.16505e-07
YJL131C	-0.73726	6.17847	0.00310978
YJL140W	-0.701095	7.41739	0.00136847
YJL174W	-0.680973	7.48166	0.000956271
YJR019C	-0.746394	5.58104	0.00149042
YJR057W	-1.83397	5.31192	2.79505e-10
YJR070C	-1.70057	3.77861	1.24008e-05
YJR072C	-1.27626	6.06798	1.8987e-08
YJR150C	-2.04254	5.70099	2.20972e-13
YJR151C	-1.57022	5.52779	2.15842e-06
YKL014C	-1.87749	3.21877	0.000155967
YKL045W	-1.61528	5.22971	5.03298e-09
YKL046C	-0.902383	6.97996	1.58717e-05
YKL087C	-0.694586	7.17908	0.00183892
YKL089W	-1.11552	4.23751	0.00127462
YKL093W	-0.710723	6.09873	0.00108705
YKL144C	-1.35745	3.86953	0.000564756
YKL168C	-0.652969	6.51505	0.00268892
YKL174C	-0.771184	5.53452	0.00201579
YKL175W	-0.762218	7.2946	0.00180316
YKL191W	-0.981389	4.97901	0.000567841
YKR010C	-1.06943	4.43478	0.00226726
YKR034W	-1.11884	7.37489	3.2416e-07
YKR053C	-1.06491	5.08807	5.24736e-05
YKR061W	-1.60475	5.08464	1.85088e-09
YKR081C	-1.32629	3.59854	0.00296604
YKR097W	-2.09994	3.74629	1.65483e-06
YLL009C	-0.651069	7.13784	0.00227762
YLL029W	-0.614604	8.76225	0.00252688
YLL032C	-1.40447	4.19979	5.70356e-05
YLR051C	-1.71035	3.53764	0.000122721
YLR058C	-1.23024	6.15754	2.84831e-08
YLR059C	-1.17102	4.80406	6.74323e-05
YLR064W	-1.17052	7.07257	2.4857e-06
YLR074C	-1.5393	5.74721	2.74076e-09
YLR078C	-1.1501	5.35	4.9665e-05
YLR079W	-0.708658	6.75236	0.00119775
YLR086W	-1.2398	5.81511	2.5204e-05
YLR099C	-1.06426	7.08563	0.00138844
YLR107W	-1.12004	4.96032	2.36208e-05
YLR221C	-1.06765	4.31381	0.000722503
YLR223C	-0.829316	6.55933	0.00218982
YLR231C	-0.798839	7.34914	0.000455156
YLR239C	-0.776894	5.38571	0.00104227
YLR247C	-0.783157	7.29609	0.00179948
YLR254C	-1.27139	6.41907	1.41281e-07
YLR274W	-1.6577	4.99271	7.56484e-09
YLR292C	-0.862977	5.5717	0.000823206
YLR293C	-0.898911	6.96142	1.25997e-05
YLR303W	-0.833057	7.81237	0.000368577
YLR328W	-0.897856	6.28072	3.76655e-05
YLR333C	-1.60718	6.35515	4.93136e-12
YLR346C	-2.16973	4.16526	3.43861e-06
YLR350W	-1.11237	7.04957	4.86236e-07
YLR359W	-0.80752	6.69032	0.000378618
YLR390W	-1.25439	4.82829	2.99805e-05
YLR393W	-1.02984	4.52632	0.000437727
YLR417W	-0.64152	6.01916	0.00290604
YLR426W	-1.47897	4.0815	3.21295e-05
YLR449W	-1.79513	4.20485	1.18334e-06
YML003W	-1.0049	5.09529	0.000155157
YML023C	-0.869979	4.83516	0.0010445
YML066C	-2.77574	3.41704	1.52085e-07
YML074C	-1.01092	7.66748	2.6224e-06
YML075C	-1.07022	10.047	1.32051e-07
YML079W	-1.23827	5.51397	5.44825e-06
YML102W	-1.60623	3.727	8.28138e-05
YML123C	-1.72953	5.38551	3.22774e-10
YML125C	-1.19621	6.7404	4.25607e-08
YMR014W	-1.71019	3.62435	3.7675e-05
YMR025W	-1.11075	3.93903	0.00219563
YMR056C	-1.22251	5.22039	5.3028e-06
YMR073C	-1.00804	5.4313	0.00162206
YMR075W	-0.678809	5.80592	0.00288611
YMR077C	-0.721454	5.6647	0.00356926
YMR097C	-1.1411	4.92199	0.000417879
YMR107W	-1.10127	7.05627	0.000336527
YMR125W	-0.735689	6.59908	0.000423026
YMR154C	-0.799511	5.27742	0.00118798
YMR170C	-1.30291	7.63721	1.67363e-09
YMR178W	-0.930341	7.29293	0.000293964
YMR188C	-0.624652	6.52474	0.00221739
YMR259C	-0.899351	5.62978	0.000180337
YMR269W	-2.00193	4.34641	1.94112e-07
YMR274C	-1.44398	3.44466	0.000867727
YMR284W	-1.48434	5.25159	3.4463e-08
YNL003C	-0.900213	6.05863	2.63888e-05
YNL014W	-0.926165	6.4454	2.2064e-05
YNL031C	-1.60652	8.21728	5.73168e-12
YNL035C	-1.36894	4.3414	4.46605e-05
YNL082W	-1.15084	4.42221	0.000245739
YNL097C	-1.15243	5.88231	2.57973e-06
YNL123W	-1.09063	6.26703	2.81616e-06
YNL126W	-1.71151	3.95192	4.65572e-05
YNL132W	-1.80628	3.29392	0.000135168
YNL163C	-1.31728	6.42926	1.0507e-08
YNL185C	-0.93432	5.34632	0.0001549
YNL193W	-1.01041	7.49619	5.90838e-06
YNL196C	-1.77705	3.93331	1.07039e-05
YNL201C	-1.67498	6.34075	1.43257e-12
YNL213C	-1.46682	4.8498	3.24624e-06
YNL225C	-1.43302	4.50163	1.68381e-05
YNL238W	-0.962961	6.51405	3.69004e-06
YNL251C	-0.820594	7.81146	0.00168164
YNL259C	-1.56204	4.56827	3.43191e-07
YNL270C	-1.74285	4.26452	4.05268e-05
YNL273W	-1.22754	4.31246	0.000284935
YNR012W	-0.971779	5.38766	0.000166177
YNR055C	-0.767856	7.11558	0.00022028
YOL009C	-1.494	5.26424	2.3765e-08
YOL034W	-1.23351	5.45991	1.42729e-05
YOL040C	-1.10212	6.09551	2.37428e-05
YOL056W	-0.975286	4.7635	0.000707362
YOL086C	-1.15674	9.54448	1.04951e-06
YOL113W	-0.774867	6.62948	0.000176629
YOL142W	-1.12226	4.91649	0.00109304
YOL158C	-0.885969	5.78612	7.3848e-05
YOR009W	-1.06627	5.62888	0.00299803
YOR048C	-0.651346	7.18977	0.00134643
YOR056C	-0.65702	6.07786	0.00244676
YOR078W	-1.25692	3.92497	0.00100961
YOR099W	-0.715954	7.29501	0.00160559
YOR112W	-0.799092	5.25916	0.0011468
YOR115C	-1.14248	5.03677	7.49003e-05
YOR143C	-0.752794	5.3303	0.00269757
YOR145C	-1.27432	4.89546	0.000252521
YOR153W	-0.901986	7.28019	0.00119967
YOR166C	-1.50516	3.94048	4.4949e-05
YOR176W	-1.29264	7.3223	3.20907e-07
YOR195W	-1.56738	4.05299	0.000108513
YOR238W	-1.18555	5.32187	2.55602e-06
YOR243C	-1.10645	4.50422	0.000124457
YOR257W	-0.862579	5.59152	0.000283441
YOR258W	-1.02806	4.02606	0.00233087
YOR261C	-0.753237	8.23846	0.000391405
YOR321W	-0.859989	5.4006	0.000515636
YOR338W	-0.709703	7.33835	0.00062953
YOR357C	-0.980014	5.177	0.00066121
YOR360C	-2.17392	7.19525	3.40058e-18
YPL005W	-0.759373	5.75054	0.00071356
YPL017C	-1.39548	7.07819	5.24147e-09
YPL030W	-0.798483	5.0664	0.00304592
YPL031C	-0.919051	7.31869	0.000324921
YPL091W	-1.11931	7.7142	3.91208e-07
YPL095C	-0.71851	10.2939	0.00211147
YPL103C	-1.05209	5.88345	1.89599e-06
YPL105C	-0.963791	6.99279	5.31783e-05
YPL109C	-0.964416	5.24044	0.00021474
YPL120W	-0.799739	5.57834	0.000598487
YPL124W	-1.50287	3.85595	7.45207e-05
YPL150W	-1.12174	7.05796	7.38815e-08
YPL156C	-1.30608	3.71009	0.00119903
YPL170W	-1.64151	8.18049	1.51285e-12
YPL193W	-0.987846	5.22013	6.6756e-05
YPL203W	-0.755057	7.80645	0.000225549
YPL212C	-1.21132	4.52739	0.000184371
YPL217C	-2.05398	6.00676	1.30881e-11
YPL218W	-0.821287	7.72708	0.000365837
YPL226W	-1.46473	6.39556	7.40379e-11
YPL236C	-0.98313	5.6868	4.33312e-05
YPL239W	-1.65182	7.21598	2.87393e-12
YPL253C	-1.17965	3.63429	0.00367448
YPL256C	-1.68506	3.20015	0.000361204
YPL258C	-1.1977	5.15636	1.00814e-05
YPL260W	-0.654953	8.72092	0.00175851
YPL266W	-1.64152	4.99908	1.46832e-07
YPR010C-A	-0.777384	8.51022	0.00271382
YPR019W	-0.904944	5.80381	0.000445788
YPR030W	-0.86093	7.45354	0.000628041
YPR049C	-1.23276	6.32808	2.02059e-08
YPR057W	-0.790494	5.15172	0.00170861
YPR075C	-1.16107	6.14553	1.32019e-06
YPR085C	-1.05756	4.73696	0.000226546
YPR086W	-1.29851	6.5049	2.21408e-08
YPR113W	-1.06253	7.47758	1.71188e-05
YPR152C	-1.18242	5.45012	1.55957e-05
YPR161C	-1.13622	6.03197	4.64856e-06

## Sheet: SF1-Geneup-Suva-vs-Scer-15exp
	logFC	logCPM	PValue
YBR084W	1.22247	5.7737	4.96778e-05
YBR143C	0.890975	7.89943	0.000168428
YCL027W	1.68581	3.7106	0.000538961
YCL048W	1.80261	3.90672	0.000700387
YCR042C	0.734672	6.6419	0.00193285
YDL014W	0.927174	6.59562	0.000154499
YDL121C	1.53938	4.11579	5.687e-05
YDL148C	1.84461	3.58243	0.000301068
YDL214C	0.967073	6.66295	0.000341599
YDR334W	0.788546	6.48012	0.000465116
YEL054C	0.733605	7.18561	0.000644278
YER060W-A	0.838393	5.88796	0.00134175
YER064C	1.17093	4.41276	0.00016082
YFL013C	0.710145	6.29001	0.00200508
YGL031C	1.0281	7.83292	2.64266e-05
YGL047W	0.97581	5.29919	0.000333079
YGL078C	0.846552	5.59004	0.000764295
YGL190C	0.819887	7.53835	0.000327175
YGL222C	1.71098	3.5767	0.000834591
YGR034W	0.758678	7.50656	0.00196977
YHR001W	0.89881	7.7869	0.000972148
YHR007C-A	1.37151	3.80831	0.00123177
YHR014W	2.48866	3.48204	3.06531e-07
YHR204W	0.858053	6.57235	0.000264769
YJL024C	1.31285	5.3795	3.62299e-05
YJL050W	1.01526	5.93259	4.20786e-05
YJR053W	1.3102	4.17128	0.000171705
YJR088C	0.706907	6.69511	0.00087753
YKL026C	1.03036	5.75985	2.49475e-05
YKL141W	0.830513	8.52817	0.00137033
YKL180W	0.75885	8.11076	0.00132223
YKR067W	0.944703	7.84575	0.000178726
YLR027C	0.814896	9.15101	0.00169556
YLR091W	1.42229	5.12884	1.17115e-06
YLR347C	1.22851	7.75043	1.18235e-05
YLR388W	1.02735	6.66367	6.81686e-06
YMR018W	1.32162	4.16012	0.000964671
YMR153W	0.826662	6.12577	0.000544552
YMR281W	0.793	6.19468	0.000634739
YNL178W	0.810023	8.22247	0.000949748
YNL234W	0.936352	7.07895	7.3672e-05
YOR064C	1.323	6.06356	1.59617e-07
YOR100C	1.81595	4.02645	1.13503e-05
YOR168W	0.718103	7.46754	0.00122597
YOR265W	0.963734	5.97096	4.27831e-05
YOR361C	1.05844	7.93306	6.33947e-05
YPL008W	0.955771	6.24353	0.000345908
YPL033C	2.4973	2.78295	8.81713e-05
YPL146C	1.11497	4.76127	0.00212585
YPR007C	2.81712	3.74631	8.66308e-09
YPR155C	0.967324	6.26126	0.0002096
YPR189W	0.782158	7.25497	0.00149156
YPR200C	1.26938	4.06691	0.000703234

## Sheet: SF1-Geneup-Scer-vs-Suva-15exp
	logFC	logCPM	PValue
YAL015C	-1.09677	5.20117	0.00120245
YAL030W	-0.898393	6.62496	0.0012828
YAL051W	-0.832062	7.23651	0.00127093
YBR004C	-0.898042	5.90999	0.000527054
YBR092C	-1.18081	7.77318	0.000117645
YBR110W	-0.730983	6.6871	0.00117041
YBR186W	-1.77791	4.25288	7.85259e-05
YBR208C	-0.774797	9.97536	0.00127354
YBR278W	-3.33664	4.9256	1.43261e-16
YDL010W	-1.30897	5.1892	1.42962e-05
YDL138W	-0.939132	6.90081	0.000198074
YDR090C	-1.68321	7.09426	1.52612e-08
YDR131C	-0.863939	5.71724	0.00145952
YDR174W	-0.82569	7.86771	0.000249489
YDR374W-A	-1.19216	5.07929	0.000402239
YDR378C	-0.80858	6.61874	0.00210261
YEL004W	-1.16594	5.21908	8.39359e-05
YEL065W	-1.99055	6.11304	4.77191e-12
YFR029W	-1.30735	5.76454	3.97981e-06
YFR036W	-2.37086	3.75084	1.68556e-05
YGL063W	-3.02932	5.01861	2.16311e-15
YGL146C	-1.53384	4.12574	0.000656754
YGL256W	-1.28439	8.65946	5.42063e-05
YGR066C	-1.4016	6.37984	1.50494e-07
YGR131W	-1.64224	5.24913	0.000111814
YHR003C	-0.979812	6.10871	9.38479e-05
YHR012W	-0.838233	6.5794	0.000270754
YHR100C	-1.35385	5.35046	2.50786e-05
YHR140W	-1.03524	5.90821	2.98617e-05
YIL026C	-0.876707	6.28803	0.00129438
YIL146C	-1.50995	6.941	2.88823e-09
YJR021C	-1.06008	5.79544	5.59616e-05
YJR036C	-0.945647	6.42002	0.000158567
YJR152W	-1.80093	9.22279	1.50044e-07
YKL186C	-0.988392	5.92588	0.000335247
YKL188C	-0.821042	6.34136	0.00214545
YKL209C	-1.99146	4.77896	1.97271e-08
YLL033W	-1.63874	3.95311	0.00093021
YLR070C	-1.77287	3.46893	0.00107681
YLR105C	-0.947624	5.65947	0.00032242
YLR136C	-1.16019	5.13935	0.00152478
YLR195C	-0.988439	7.17062	1.9805e-05
YLR211C	-0.96583	5.51371	0.000231493
YLR245C	-1.56557	4.12999	0.000125497
YLR273C	-1.3764	5.31189	1.13827e-06
YLR287C	-1.08982	5.20853	0.000100185
YLR336C	-1.07412	5.49962	6.46841e-05
YLR377C	-1.76207	3.8505	0.000615676
YML108W	-1.6758	4.07888	0.000198128
YMR133W	-1.73194	4.33067	0.000654717
YMR196W	-1.03985	9.79039	0.000567317
YNL092W	-1.26935	5.70687	3.61756e-06
YNL100W	-1.08427	6.79426	0.000188122
YNL151C	-1.00272	4.84549	0.00207627
YNL215W	-0.979246	5.93415	0.000133998
YNL254C	-1.24026	5.75996	3.43317e-06
YNL257C	-0.687989	6.67808	0.00207733
YNL293W	-0.971789	6.23857	3.48128e-05
YOL103W	-0.716797	7.14706	0.000998125
YOL119C	-1.19053	7.38832	2.54424e-06
YOR190W	-1.22614	5.29314	0.000139217
YOR213C	-1.69597	4.4547	1.28723e-05
YOR350C	-0.820266	6.49137	0.000806815
YPL041C	-1.27213	5.1919	3.60765e-05
YPL070W	-0.850159	6.68082	0.000348548
YPL134C	-0.914605	6.17989	0.000131417
YPL168W	-0.813268	5.72723	0.00161952
YPR176C	-0.856716	6.31064	0.00180292

## Sheet: SF1-Geneup-Scer-vs-Suva-exp
	logFC	logCPM	PValue
YAL033W	-1.50278	3.90693	0.000115409
YAL039C	-3.0059	6.3837	1.82003e-25
YAL062W	-1.50559	6.05456	6.14068e-07
YAL067C	-1.351	4.42129	1.7434e-05
YBR065C	-1.36669	5.74253	4.2312e-09
YBR093C	-0.852931	4.52939	0.00248278
YBR096W	-0.991231	6.42003	7.11844e-05
YBR184W	-1.39431	4.17531	4.91156e-05
YBR228W	-1.28537	4.77924	1.50367e-05
YBR253W	-0.895152	4.73005	0.0028314
YBR261C	-1.7806	4.91384	6.407e-09
YBR284W	-2.25604	7.0601	9.80262e-20
YDL115C	-1.37571	6.79875	9.14429e-10
YDL142C	-2.68253	5.52002	2.36608e-17
YDL149W	-1.12732	6.17434	4.57712e-06
YDL154W	-2.31823	4.66727	5.15639e-12
YDL159W	-1.57063	5.18516	8.52523e-09
YDR004W	-1.79319	6.14911	5.33483e-14
YDR079C-A	-1.07222	4.23523	0.000771299
YDR085C	-0.997735	7.94406	1.24519e-05
YDR092W	-1.18371	6.31206	8.95592e-08
YDR110W	-1.55726	4.53905	1.01308e-06
YDR132C	-1.3726	4.73717	2.54962e-05
YDR237W	-0.891929	6.42055	7.62487e-05
YDR243C	-0.90033	5.52583	0.000613099
YDR260C	-2.83324	4.50164	5.63718e-15
YDR285W	-2.78735	5.08913	1.47719e-15
YDR286C	-2.18442	5.22809	7.03509e-11
YDR287W	-1.01111	6.09765	3.87299e-05
YDR313C	-1.12001	5.50934	0.000106167
YDR317W	-2.30293	4.46278	3.87725e-12
YDR319C	-2.73353	4.2172	6.43475e-13
YDR325W	-1.3637	4.40178	2.50322e-05
YDR330W	-0.987958	6.88741	1.28806e-06
YDR332W	-1.00281	4.83918	0.000285041
YDR368W	-1.32015	8.3618	8.61971e-09
YDR454C	-1.74791	6.09113	4.15646e-11
YDR522C	-2.04688	2.676	0.00155982
YDR534C	-2.20007	5.45433	3.00689e-11
YEL005C	-1.39186	5.88844	2.81566e-09
YEL021W	-0.706098	6.29182	0.000656846
YEL038W	-3.86146	6.07616	6.38487e-35
YEL041W	-1.13114	6.56874	4.83982e-07
YEL066W	-1.48002	4.86104	9.08798e-07
YER002W	-1.11204	5.66759	1.66708e-06
YER034W	-1.07141	4.82551	6.95469e-05
YER035W	-0.72832	8.18653	0.00218074
YER041W	-1.31587	5.2746	1.68026e-07
YER092W	-0.973897	4.93994	0.00029409
YER096W	-1.66132	5.34066	1.31264e-10
YER104W	-1.70578	4.73797	9.28554e-08
YER163C	-1.43754	5.60336	2.92059e-06
YER179W	-2.46281	3.90125	1.70813e-08
YFL042C	-0.853981	6.99535	0.00145302
YFR047C	-2.22713	7.34122	5.89379e-19
YGL005C	-1.06836	5.98488	3.5696e-06
YGL050W	-1.14048	5.00631	3.23424e-05
YGL160W	-1.69997	7.4527	4.06017e-11
YGL205W	-1.50687	7.10693	2.29203e-09
YGL224C	-1.06426	6.67705	8.63223e-07
YGR153W	-2.45291	3.78337	5.99088e-08
YGR174C	-1.04848	7.4762	1.17422e-06
YGR225W	-1.81875	4.21115	0.000225675
YGR243W	-1.03724	7.48148	4.18199e-05
YGR246C	-0.897108	6.64382	2.32371e-05
YHL011C	-1.59173	4.71029	7.50188e-07
YHL036W	-1.38651	6.06906	1.01985e-09
YHR029C	-1.39341	7.01483	1.07654e-05
YHR076W	-1.2306	5.64141	4.31907e-05
YHR110W	-0.950135	5.52443	9.43658e-05
YHR112C	-1.18514	7.8352	2.97799e-08
YHR123W	-1.18862	5.64902	3.6054e-06
YHR199C	-1.40045	7.6573	5.51299e-09
YHR215W	-2.49166	5.20959	2.1315e-14
YIL009C-A	-1.10719	3.87211	0.00168815
YIL071C	-1.6443	5.21071	5.99578e-10
YIL072W	-2.76288	4.96271	3.48381e-13
YIL114C	-1.1004	5.20055	0.000119849
YIL161W	-1.40687	4.45208	0.00135109
YIR005W	-1.45702	3.82307	0.000127892
YIR027C	-0.85699	6.53731	6.4115e-05
YIR036C	-1.2625	5.49051	5.11829e-06
YJL066C	-1.9106	6.16816	1.36909e-12
YJL079C	-0.831809	7.25796	0.00373816
YJL088W	-1.02573	5.15342	9.08754e-05
YJL153C	-1.8215	7.82053	1.43607e-08
YJR039W	-1.07496	6.17823	2.27935e-06
YJR084W	-1.08806	5.09635	3.2188e-05
YJR103W	-2.21874	8.97707	8.0515e-20
YJR122W	-1.04207	6.11791	1.93075e-06
YJR133W	-1.71912	6.12183	2.5493e-10
YJR138W	-1.04717	6.6739	7.22035e-06
YJR149W	-1.66509	5.66431	1.22629e-10
YKL002W	-0.818325	7.41817	7.28184e-05
YKL056C	-2.14355	7.40486	2.46054e-14
YKL090W	-1.84806	5.39625	3.193e-12
YKL098W	-1.02841	5.5406	0.000180123
YKL107W	-1.05734	4.81496	9.59939e-05
YKL110C	-1.53237	5.84724	9.031e-09
YKL217W	-1.1549	5.65934	2.45595e-06
YKR015C	-0.847762	4.58253	0.00379702
YKR025W	-1.45412	5.10576	9.53054e-06
YKR044W	-0.706648	5.48573	0.00278438
YKR049C	-1.93897	6.81493	7.10878e-10
YLL012W	-1.09145	8.53407	3.95763e-07
YLR007W	-1.86778	5.94968	1.54138e-10
YLR014C	-1.3291	4.17672	0.00116506
YLR053C	-1.71531	7.32001	4.07428e-13
YLR118C	-0.954552	6.25163	6.09217e-05
YLR164W	-1.52781	4.84443	1.51238e-05
YLR233C	-2.0213	4.48605	1.21696e-09
YLR298C	-0.696362	6.13148	0.00121701
YLR335W	-1.71794	6.73415	3.43141e-15
YLR368W	-1.61989	5.31661	2.01553e-10
YLR397C	-0.90659	4.71444	0.00152052
YLR411W	-1.41083	8.3033	1.05204e-09
YLR443W	-1.32041	4.85567	6.41759e-06
YLR453C	-0.969158	4.71585	0.00357411
YML005W	-0.966441	5.42155	7.48104e-05
YML083C	-3.15511	3.89957	8.18039e-13
YML087C	-0.890287	4.89426	0.000924325
YMR020W	-2.1487	7.64809	2.70778e-17
YMR021C	-1.09538	6.08714	1.38297e-06
YMR028W	-1.81762	5.525	1.69149e-11
YMR041C	-0.792197	5.9217	0.0012927
YMR090W	-1.56765	10.2023	2.47026e-14
YMR118C	-2.41666	4.79636	4.80166e-11
YMR155W	-1.3158	6.01561	1.27015e-07
YMR168C	-1.24468	5.31625	4.25504e-06
YMR253C	-0.811991	7.01778	0.000224317
YMR279C	-2.48591	5.41753	1.38552e-16
YNL072W	-3.19122	4.22848	3.05736e-14
YNL117W	-0.776187	7.19505	0.000291463
YNL129W	-1.92583	5.12655	1.07641e-08
YNL133C	-1.3372	5.07614	6.93704e-07
YNL168C	-0.857156	6.79054	0.000465405
YNL217W	-1.3341	7.08771	1.58531e-09
YNL260C	-1.38935	3.83298	0.000197427
YNL261W	-1.40245	4.67176	1.60238e-06
YOL015W	-4.11031	6.31187	4.89811e-37
YOL082W	-1.15366	8.5641	5.2795e-08
YOL107W	-0.929514	5.03405	0.00295066
YOL154W	-1.94256	4.36396	5.89995e-07
YOR005C	-1.43965	6.08518	9.62784e-10
YOR020W-A	-0.955926	7.08334	1.54157e-05
YOR040W	-0.672396	6.36845	0.00175242
YOR057W	-1.30327	6.40523	1.55015e-06
YOR152C	-0.846972	6.8091	0.000452908
YOR212W	-2.16349	3.13109	3.85802e-05
YOR223W	-0.948858	6.05824	2.44273e-05
YOR236W	-1.6642	4.98205	2.68645e-09
YOR286W	-1.15341	6.45315	1.69321e-06
YOR298W	-4.05308	4.99606	1.30649e-16
YOR328W	-1.2683	6.21301	4.78983e-08
YOR339C	-3.057	3.42597	9.20978e-08
YOR383C	-2.85068	5.60083	1.42245e-15
YPL135W	-0.616391	7.65298	0.00302683
YPL178W	-1.03771	6.13475	0.000169083
YPL181W	-1.797	6.61544	3.79851e-13
YPR122W	-1.92273	4.67868	4.62139e-10
YPR138C	-1.27564	5.82468	2.68892e-08

## Sheet: SF1-Geneup-Scer-vs-Suva-lat
	logFC	logCPM	PValue
YAL021C	-0.851233	7.65957	1.21042e-05
YAL023C	-0.680342	8.74562	4.20979e-06
YAL060W	-1.70338	7.9669	1.78474e-24
YAR014C	-0.991861	6.88592	1.12096e-07
YAR042W	-0.736646	6.66353	0.000186201
YBL030C	-0.639698	9.05919	0.000544467
YBL045C	-1.12413	8.99084	2.75644e-15
YBL087C	-0.599725	9.40924	3.33985e-05
YBL102W	-1.07853	5.81259	7.88172e-05
YBR006W	-0.765234	6.12839	0.00118759
YBR046C	-1.21246	6.09058	6.72044e-08
YBR055C	-0.738145	5.88058	0.00251607
YBR071W	-2.81305	6.67614	8.7303e-36
YBR171W	-1.21771	6.6361	3.56871e-10
YBR189W	-0.633928	11.5379	1.48079e-07
YBR214W	-0.618366	6.98886	0.000719678
YBR218C	-0.627025	9.34156	1.30803e-05
YBR221C	-0.877407	8.50433	4.38449e-10
YBR237W	-1.0756	5.89494	4.1543e-05
YBR256C	-0.84691	7.77992	3.30694e-08
YBR286W	-1.1237	9.09058	2.19334e-11
YCL057C-A	-0.919172	5.71585	0.00192196
YDL029W	-0.756823	7.74599	6.12447e-06
YDL036C	-1.23107	5.56723	1.33604e-05
YDL056W	-0.741139	6.4351	0.000519085
YDL130W	-0.435559	9.84467	0.00247288
YDL132W	-0.845707	7.56444	7.48615e-08
YDL145C	-0.40085	8.9384	0.00292287
YDL180W	-0.969595	5.74172	0.000208048
YDL190C	-0.655922	7.2605	0.000104439
YDR011W	-1.48704	8.38919	6.25349e-23
YDR012W	-0.729436	8.76768	9.72159e-07
YDR033W	-1.86996	10.2213	2.0827e-27
YDR046C	-2.07665	8.62237	2.65445e-46
YDR047W	-0.814974	8.27858	5.36053e-08
YDR060W	-0.633227	8.65687	5.98198e-06
YDR072C	-1.07761	7.12222	6.44962e-09
YDR077W	-1.14025	11.8031	5.68301e-16
YDR081C	-0.809947	6.49181	3.6229e-05
YDR089W	-1.30967	6.88114	9.97746e-13
YDR096W	-0.74128	6.08257	0.000266554
YDR113C	-0.854343	5.97277	0.000176994
YDR151C	-0.720375	6.32648	0.00110396
YDR152W	-0.56649	7.14112	0.00107781
YDR171W	-0.773643	7.88024	1.46617e-05
YDR233C	-0.756413	9.47828	3.55115e-08
YDR234W	-0.435937	10.2082	0.00024171
YDR238C	-0.627438	8.61896	6.05781e-06
YDR242W	-1.70797	5.77169	3.19758e-10
YDR300C	-1.01818	6.60446	5.90551e-08
YDR380W	-1.71558	7.58614	1.22484e-17
YDR404C	-0.69736	6.72973	0.000341431
YDR475C	-1.24062	7.15575	8.18817e-10
YDR479C	-0.934047	6.07086	7.03121e-05
YDR487C	-0.479578	8.25489	0.000631097
YDR498C	-0.789227	5.77349	0.000727747
YDR524W-C	-0.963762	8.71028	7.43093e-11
YEL002C	-0.590511	8.06061	0.000267925
YEL007W	-1.18967	6.90303	4.16131e-08
YEL023C	-2.34359	3.99991	7.26235e-05
YEL024W	-0.7186	8.13726	2.72662e-07
YEL025C	-1.15274	6.18214	1.35079e-07
YEL046C	-0.808647	8.92898	1.12038e-08
YER003C	-0.759308	8.5724	1.08196e-06
YER016W	-0.727476	6.11314	0.00128183
YER053C	-1.25991	8.8304	8.83481e-17
YER062C	-1.13047	9.98077	7.82031e-16
YER095W	-0.665103	6.97514	0.000389538
YER109C	-1.2167	5.94887	4.49694e-06
YER123W	-0.578289	6.52689	0.00151916
YER136W	-0.776653	8.25038	5.44661e-07
YER166W	-1.19463	7.03609	1.15883e-07
YFL034C-B	-0.74782	5.74269	0.000862411
YFL039C	-0.665643	10.7458	1.81057e-07
YFR028C	-0.679208	6.78781	0.000225174
YGL056C	-1.0323	7.37382	1.97616e-08
YGL059W	-1.26114	6.28613	1.00023e-08
YGL117W	-1.37024	7.62739	1.86862e-14
YGL137W	-0.442871	8.62435	0.00129362
YGL186C	-1.44408	8.41198	7.47653e-22
YGL197W	-0.691904	6.63665	0.000204711
YGL200C	-0.572718	8.17416	0.000133204
YGR019W	-1.66456	6.54894	2.07055e-17
YGR026W	-0.621618	7.64578	3.57542e-05
YGR080W	-0.567498	7.06613	0.00136806
YGR116W	-0.476498	8.10045	0.00108078
YGR155W	-1.37403	10.3464	8.47749e-31
YGR194C	-1.13457	5.35202	0.000540104
YGR202C	-1.19226	7.7164	5.8846e-14
YGR211W	-0.499949	7.79356	0.00204323
YHL010C	-2.23173	4.2255	2.39456e-06
YHR018C	-1.65543	9.55466	1.61717e-33
YHR020W	-0.945833	9.29959	4.71616e-13
YHR024C	-0.810119	7.30295	8.6217e-06
YHR028C	-0.749972	6.90844	4.53548e-05
YHR047C	-0.919763	7.89821	2.09125e-10
YHR077C	-0.739392	7.67756	3.03969e-05
YHR079C	-0.824963	6.28081	6.45247e-05
YHR098C	-0.590026	7.85463	0.000222556
YHR099W	-0.518807	7.74569	0.000815939
YHR128W	-0.813894	7.52829	2.71538e-07
YHR135C	-1.17885	7.58315	2.79197e-12
YIL036W	-0.6206	6.76323	0.000469206
YIL109C	-0.891814	8.57372	1.00899e-10
YIL116W	-0.907006	9.29013	6.95697e-12
YIL121W	-0.752918	5.83584	0.00319653
YIL126W	-0.83361	7.98043	1.28153e-07
YIL136W	-0.90281	5.70627	0.000765405
YIL153W	-1.53322	5.51424	6.68969e-06
YIL158W	-1.17951	5.73932	3.60462e-06
YIR034C	-1.2914	10.5643	8.49277e-28
YJL025W	-1.96967	4.80535	2.09254e-08
YJL076W	-0.776598	7.91754	2.47026e-07
YJL078C	-0.794014	8.03587	8.01101e-07
YJL080C	-0.709413	9.0913	1.38531e-05
YJL102W	-0.998888	5.3448	0.000302109
YJL200C	-0.379447	10.5773	0.0020125
YJL207C	-0.793946	6.79979	3.48492e-06
YJR005W	-1.08133	6.67916	5.473e-09
YJR016C	-0.558009	10.2999	0.000225886
YJR042W	-0.816897	7.16732	1.05687e-06
YJR067C	-2.03503	4.23247	3.75141e-05
YJR091C	-0.986245	6.6827	6.09203e-07
YJR121W	-0.733807	10.4844	5.5089e-07
YJR126C	-1.17238	6.67143	1.14322e-08
YJR127C	-1.23564	7.44489	2.16391e-12
YJR134C	-1.01121	6.65071	2.14158e-07
YKL104C	-1.1288	9.05887	3.07443e-18
YKL167C	-0.958044	6.29153	1.87e-05
YKL205W	-0.498286	7.21119	0.00146651
YKL212W	-0.474798	8.21751	0.00104683
YKR013W	-1.64166	6.98511	8.19779e-19
YKR014C	-0.931828	6.95528	3.87055e-08
YKR038C	-1.46713	6.61898	2.62445e-10
YLL018C-A	-1.94943	5.09974	1.42283e-08
YLL027W	-0.952397	7.15837	8.27208e-08
YLL038C	-2.21155	4.99499	9.91143e-11
YLR025W	-1.04694	6.83185	3.38647e-07
YLR028C	-0.582865	8.60601	4.50327e-05
YLR049C	-1.00018	6.44443	1.04443e-06
YLR180W	-1.94347	9.83516	3.01137e-40
YLR190W	-0.58304	7.54224	0.00324428
YLR249W	-0.508471	12.8044	0.000108486
YLR256W	-0.878546	6.98674	2.15906e-06
YLR278C	-1.08478	7.16087	3.1175e-08
YLR372W	-1.13476	8.81507	1.30063e-14
YLR381W	-1.10371	5.23147	0.000439214
YLR390W-A	-0.849176	8.75367	8.68008e-09
YLR395C	-0.777197	7.38776	4.42358e-06
YLR406C	-0.366125	9.82252	0.00148465
YLR412W	-1.34885	6.41126	1.7863e-11
YLR429W	-0.552095	8.25504	9.86166e-05
YLR432W	-0.767746	9.49917	2.58088e-07
YLR451W	-0.692458	7.04934	0.000145611
YML016C	-1.24081	7.12134	1.40066e-13
YML048W	-0.714321	7.76039	0.000390826
YML052W	-0.618792	7.66018	0.000455321
YML069W	-0.558104	7.91114	0.000303859
YML116W	-3.0059	7.30284	1.58188e-38
YMR012W	-0.547968	9.31904	0.000122363
YMR016C	-0.578761	7.26345	0.00156472
YMR033W	-0.916146	7.22961	5.78425e-08
YMR092C	-0.571026	7.35359	0.000563078
YMR106C	-1.21953	4.42759	0.00105574
YMR120C	-0.572815	10.9608	1.2705e-06
YMR145C	-1.14518	10.0082	2.19588e-19
YMR203W	-0.473697	8.36918	0.00234798
YMR205C	-0.508042	10.6007	3.44252e-05
YMR297W	-1.0359	8.50269	5.43083e-08
YMR308C	-0.422542	8.87582	0.00196396
YMR315W	-0.970381	8.90456	3.63756e-11
YNL049C	-0.586375	6.94074	0.000908572
YNL050C	-0.972007	5.54346	0.000254951
YNL055C	-0.824779	8.50161	1.39468e-07
YNL091W	-0.773146	7.57035	0.000375621
YNL138W	-0.573821	8.0838	4.3232e-05
YNL160W	-1.49876	9.41258	1.67482e-30
YNL197C	-1.02399	7.44485	5.45955e-11
YNL209W	-0.665631	11.3061	8.51754e-08
YNL233W	-0.672338	6.63473	0.000270601
YNL271C	-0.592083	7.25475	0.0013268
YNL290W	-0.669238	6.61561	0.00050754
YNL302C	-0.468702	9.88001	0.00182354
YNR017W	-1.0152	7.63574	8.27246e-10
YNR067C	-0.81714	8.69003	9.71101e-06
YOL004W	-0.694477	7.61263	1.84214e-05
YOL011W	-0.581923	8.6166	0.000108752
YOL013C	-0.963221	5.69915	0.000918353
YOL018C	-0.853909	5.33957	0.00103895
YOL030W	-0.953816	8.13245	6.20761e-07
YOL036W	-0.915612	6.69216	1.96968e-07
YOL039W	-0.649144	9.61949	0.000151062
YOL052C	-1.3145	6.70973	3.71805e-07
YOL087C	-0.969383	6.62746	5.78658e-07
YOL092W	-0.750409	7.02523	1.65479e-05
YOL122C	-1.40571	6.01065	2.59793e-08
YOL123W	-0.415916	8.8506	0.00148174
YOL151W	-1.57073	8.85544	2.33927e-29
YOR023C	-0.670069	6.12908	0.00307937
YOR081C	-0.952434	6.11207	2.79879e-06
YOR107W	-1.869	7.20307	6.90879e-24
YOR109W	-0.657294	7.06317	0.000104242
YOR113W	-1.71498	5.59745	3.49445e-09
YOR124C	-0.70497	6.36983	0.000727867
YOR161C	-1.02608	7.70547	4.92717e-07
YOR178C	-1.42209	5.1539	2.67804e-05
YOR202W	-0.991686	7.12337	9.87178e-10
YOR217W	-0.847605	6.8654	1.23959e-06
YOR222W	-1.75169	8.64364	6.03245e-32
YOR234C	-0.482168	9.08487	0.000938004
YOR269W	-1.15851	5.01251	0.00010936
YOR270C	-0.504114	9.76302	0.000678781
YOR301W	-1.57067	5.15899	3.32115e-06
YOR323C	-1.25041	7.86823	5.0641e-14
YOR329C	-0.623358	6.52092	0.0019411
YOR355W	-0.976077	8.03859	5.86998e-07
YOR356W	-0.646533	6.20206	0.00152991
YOR370C	-0.720288	8.12386	8.99305e-07
YPL009C	-0.52137	7.60072	0.00306415
YPL014W	-1.71287	8.85255	2.00395e-21
YPL022W	-0.799046	6.74817	4.73061e-06
YPL048W	-0.791948	8.64652	6.89167e-06
YPL049C	-0.915744	6.97036	5.81794e-08
YPL057C	-0.764573	7.8452	4.12278e-06
YPL066W	-0.868227	6.15047	6.9073e-05
YPL118W	-0.570535	6.96678	0.00154832
YPL145C	-0.599001	9.14737	2.79855e-06
YPL183C	-1.30005	7.00814	1.71553e-11
YPL210C	-0.51275	8.19078	0.00303278
YPL230W	-1.75304	4.26617	0.000161932
YPL250C	-0.998268	6.53977	2.60637e-05
YPL262W	-0.853837	7.90576	2.21274e-08
YPR022C	-0.902534	6.86257	8.98379e-07
YPR074C	-0.815602	10.4351	5.14613e-10
YPR102C	-0.688577	10.6261	9.20957e-06
YPR117W	-0.736766	6.41891	0.000275331
YPR118W	-0.859384	6.79757	4.34518e-06
YPR149W	-0.516887	10.2859	0.000254225
YPR156C	-0.991575	10.2741	1.28603e-14
YPR158W	-0.667038	6.30118	0.00188795
YPR171W	-0.919609	5.80662	0.00132177
YPR183W	-1.76057	7.55373	8.18386e-24

[truncated: 6 more sheets: SF1-Geneup-Suva-vs-Scer-exp, SF1-Geneup-Suva-vs-Scer-lat, SF1-Geneup-Scer-vs-Suva, SF1-Geneup-Suva-vs-Scer, GOenrichment-uva-lat15, GOenrichment-cer-lat15]
