# Supplementary material for: Differential Contribution of the Parental Genomes to a S. cerevisiae × S. uvarum Hybrid, Inferred by Phenomic, Genomic, and Transcriptomic Analyses, at Different Industrial Stress Conditions
Source: Front Bioeng Biotechnol. 2020 Mar 3;8:129. doi: 10.3389/fbioe.2020.00129 (PMC7062649; doi:10.3389/fbioe.2020.00129)
Supplement: TABLE S4 — Excel spreadsheet containing, in separate sheets, the list of genes that were deferentially expressed among H14A7 S. uvarum alleles and BMV58 and H14A7 S. cerevisiae alleles and AJ4 during all the fermentation conditions. [file Table_4.xls]

## Sheet: aj4cer_h14a7
	logFC	logCPM	PValue
YBR117C	2.2675378	9.384734	3.427400e-04
YBR177C	0.9904282	8.613728	2.916947e-05
YBR244W	0.9809952	6.048334	0.002126531
YCL008C	0.8844559	5.353777	4.801521e-05
YCL011C	0.9430696	7.776601	3.512911e-05
YCL025C	2.0750748	8.170873	1.554702e-04
YCL028W	1.6575651	6.808043	3.467685e-13
YCL029C	1.0999151	5.496146	3.836918e-06
YCL034W	0.9010388	6.839591	6.153152e-06
YCL035C	1.4035118	8.371556	5.225695e-05
YCL036W	1.6165896	6.391162	2.002003e-06
YCL043C	0.9606705	9.329221	1.703260e-04
YCR003W	1.0963320	5.685496	1.011685e-05
YCR004C	1.2382191	8.079513	1.071008e-04
YCR007C	1.1986596	7.680253	1.407014e-05
YCR011C	1.0689052	4.381566	1.772257e-05
YCR015C	1.4111342	4.2504254	2.231876e-04
YCR016W	1.198316	5.168438	0.001226568
YCR019W	1.0392529	5.259135	4.747865e-06
YCR020C-A	1.1608688	4.512047	7.362604e-07
YCR023C	0.9196858	6.489927	7.424076e-05
YCR026C	0.9299465	5.970722	1.204033e-05
YCR030C	0.9654822	7.206509	5.816065e-05
YCR032W	1.3000337	6.052344	3.095409e-06
YCR033W	0.8125421	6.885711	6.213416e-05
YCR036W	0.7680145	6.184254	7.581704e-05
YCR048W	1.0199666	5.456205	2.026387e-05
YCR060W	1.1489216	3.733238	8.201029e-04
YCR061W	1.8090014	5.924697	7.360040e-05
YCR069W	1.2307336	7.223167	6.610441e-07
YCR071C	0.7945226	5.427118	1.128479e-04
YCR076C	1.1503596	5.073356	5.395128e-07
YCR077C	0.8316993	7.962561	8.022064e-05
YCR082W	0.8396015	5.431355	3.305534e-05
YCR083W	1.8836896	6.123785	1.124839e-04
YCR090C	1.2432186	5.366548	2.036932e-06
YCR095C	0.7413095	5.394283	3.991983e-05
YER081W	1.3346084	8.586954	4.561738e-05
YHR097C	1.1041918	6.550767	4.533870e-04
YHR139C	2.4864568	5.428146	1.224815e-05
YIL050W	0.9401827	6.637727	2.546304e-05
YKL221W	1.2933887	4.243324	3.837446e-04
YDL039C	2.2406252	4.826154	2.185308e-07
YDL085W	2.7444897	5.523926	2.727039e-05
YDL218W	1.9931764	4.925461	8.920673e-04
YGL081W	1.4159790	3.103916	4.484605e-04
YGR121C	1.0718961	6.468708	2.059249e-04
YLR070C	2.5043986	4.876320	2.903280e-05
YMR118C	1.8893439	5.138948	6.367406e-04
YMR133W	1.316511	4.992019	0.01099616
YMR303C	0.9659343	5.47823	0.008485503
YMR316W	0.9970895	5.835058	0.003468557
YPL036W	2.1569027	6.805658	8.794832e-04
YPL223C	4.4591970	8.605061	7.272254e-06
YPR192W	1.6189226	5.788144	6.547436e-04
YDR034W-B	3.3692754	4.605507	6.599676e-14
YCL057C-A	0.9132579	6.049165	3.325381e-05
YLR307C-A	3.3529594	2.663091	5.499768e-06
YCL012C	1.827435	5.266913	6.089435e-06

## Sheet: h14a7_aj4cer
	logFC	logCPM	PValue
YHR049W	-1.2615873	8.830487	9.831112e-05																	logFC			logCPM							PValue
YGL209W	-1.1103919	6.621428	1.598652e-07
YGL224C	-0.7901955	6.929706	2.479714e-04
YGL255W	-1.6656659	7.621374	3.776971e-04
YOL058W	-1.259166	9.844964	0.001243261

## Sheet: bmv58_vs_h14a7uva
	logFC	logCPM	PValue
Su_YCL061C	-0.940556	5.38432	0.000215092
Su_YDR014W	-0.705459	5.08004	3.85545e-05
Su_YDR285W	-1.20941	4.51297	0.000127129
Su_YFR023W	-2.47971	3.98433	1.5291e-07
Su_YIL119C	-2.1515	4.87453	4.81041e-05
Su_YKL071W	-2.05604	5.66209	9.58921e-06
Su_YKL079W	-0.780566	5.52871	1.15821e-05
Su_YKL107W	-1.89359	4.44412	9.97997e-05
Su_YKR061W	-1.61294	5.43637	9.39502e-10
Su_YLR070C	-2.62253	4.37326	2.03935e-05
Su_YNL065W	-2.38964	6.41199	1.25818e-13
Su_YNL103W	-0.752825	6.58448	0.000130597
Su_YNL124W	-0.905842	6.51652	0.000294116
Su_YOR327C	-0.73628	5.51354	0.000216078
Su_YPL120W	-0.627342	5.54941	0.000169477
Su_YPR194C	-2.72902	7.58071	0.000126858

## Sheet: h14a7uva_vs_bmv58
	logFC	logCPM	PValue
Su_YBR145W	1.4824	7.3823	0.000150143
Su_YBR201C-A	1.33504	3.88738	3.10656e-05
Su_YDR034W-B	1.61806	3.83756	2.95791e-05
Su_YDR518W	0.9204	5.91287	3.69771e-05
Su_YER014W	0.751482	5.74565	0.000201167
Su_YER028C	1.01164	7.01321	0.000226755
Su_YFR015C	1.88529	6.65983	9.14931e-05
Su_YGL117W	1.48668	6.32919	3.25809e-05
Su_YGL157W	1.00431	7.52767	0.000202299
Su_YGR052W	1.31927	9.60735	8.28687e-05
Su_YGR234W	4.00457	5.48236	7.78463e-10
Su_YHR048W	1.50733	4.9156	1.20747e-06
Su_YIL121W	1.52554	5.6013	2.55867e-07
Su_YIL162W	1.40125	7.43816	4.7677e-05
Su_YJR130C	1.55364	7.78308	2.7398e-06
Su_YMR315W	1.49962	9.20566	6.76232e-05
Su_YPR140W	0.827551	6.45784	1.85047e-05
