# Supplementary material for: Differential Contribution of the Parental Genomes to a S. cerevisiae × S. uvarum Hybrid, Inferred by Phenomic, Genomic, and Transcriptomic Analyses, at Different Industrial Stress Conditions
Source: Front Bioeng Biotechnol. 2020 Mar 3;8:129. doi: 10.3389/fbioe.2020.00129 (PMC7062649; doi:10.3389/fbioe.2020.00129)
Supplement: TABLE S5 — Excel spreadsheet containing, in separate sheets, the lists of up-regulated genes among H14A7 S. uvarum + S. cerevisiae alleles and BMV58 and H14A7 S. uvarum + S. cerevisiae alleles and AJ4 strains for 4 different conditions: Latency phase at 25°C, exponential phase at 25°C, latency phase at 15°C and exponential phase at 15°C. Gene Ontology term and pathway enrichment were retrieved from these genes lists by using SGD and they are also specified in separate sheets. [file Table_5.xls]

## Sheet: h14a7_bmv58_exp15
Condition-Temperature	Condition-Stage	Comparision	Up-regulated in strain	Gene Systematic	Gene Standard Name	Gene Name	log2fold	pValue
15 ºC	Exponential	BMV58 vs H14A7 (S cer+ S uva alleles)	H14 A7	YAL029C	MYO4	MYOsin	1.45058	1.15213e-07
15 ºC	Exponential	BMV58 vs H14A7 (S cer+ S uva alleles)	H14 A7	YAL039C	CYC3	CYtochrome C	0.939891	0.000237129
15 ºC	Exponential	BMV58 vs H14A7 (S cer+ S uva alleles)	H14 A7	YAL067C	SEO1	Suppressor of sulfoxyde EthiOnine resistance	1.55529	1.5421e-05
15 ºC	Exponential	BMV58 vs H14A7 (S cer+ S uva alleles)	H14 A7	YBL003C	HTA2	Histone h Two A	2.06395	0.000141462
15 ºC	Exponential	BMV58 vs H14A7 (S cer+ S uva alleles)	H14 A7	YBL009W	ALK2		1.43039	0.00111395
15 ºC	Exponential	BMV58 vs H14A7 (S cer+ S uva alleles)	H14 A7	YBL039C	URA7	URAcil requiring	6.36342	3.99217e-05
15 ºC	Exponential	BMV58 vs H14A7 (S cer+ S uva alleles)	H14 A7	YBL056W	PTC3	Phosphatase Two C	1.26416	2.88171e-06
15 ºC	Exponential	BMV58 vs H14A7 (S cer+ S uva alleles)	H14 A7	YBL067C	UBP13	UBiquitin-specific Protease	0.865838	0.000508463
15 ºC	Exponential	BMV58 vs H14A7 (S cer+ S uva alleles)	H14 A7	YBL091C	MAP2	Methionine AminoPeptidase	0.841735	0.00152091
15 ºC	Exponential	BMV58 vs H14A7 (S cer+ S uva alleles)	H14 A7	YBL107C	MIX23	Mitochondrial Intermembrane space CX(n)C motif protein	1.11212	0.000126588
15 ºC	Exponential	BMV58 vs H14A7 (S cer+ S uva alleles)	H14 A7	YBR001C	NTH2	Neutral TreHalase	0.926054	0.0013201
15 ºC	Exponential	BMV58 vs H14A7 (S cer+ S uva alleles)	H14 A7	YBR008C	FLR1	FLuconazole Resistance	2.22226	3.32283e-14
15 ºC	Exponential	BMV58 vs H14A7 (S cer+ S uva alleles)	H14 A7	YBR038W	CHS2	CHitin Synthase	1.27224	5.71302e-06
15 ºC	Exponential	BMV58 vs H14A7 (S cer+ S uva alleles)	H14 A7	YBR041W	FAT1	FATty acid transporter	0.960428	0.000318843
15 ºC	Exponential	BMV58 vs H14A7 (S cer+ S uva alleles)	H14 A7	YBR068C	BAP2	Branched-chain Amino acid Permease	1.79274	1.75518e-08
15 ºC	Exponential	BMV58 vs H14A7 (S cer+ S uva alleles)	H14 A7	YBR082C	UBC4	UBiquitin-Conjugating	1.31991	1.24879e-05
15 ºC	Exponential	BMV58 vs H14A7 (S cer+ S uva alleles)	H14 A7	YBR089C-A	NHP6B	Non-Histone Protein	8.68948	7.19488e-19
15 ºC	Exponential	BMV58 vs H14A7 (S cer+ S uva alleles)	H14 A7	YBR092C	PHO3	PHOsphate metabolism	1.77291	0.000190944
15 ºC	Exponential	BMV58 vs H14A7 (S cer+ S uva alleles)	H14 A7	YBR096W			1.33034	7.7022e-06
15 ºC	Exponential	BMV58 vs H14A7 (S cer+ S uva alleles)	H14 A7	YBR097W	VPS15	Vacuolar Protein Sorting	0.881837	0.000675351
15 ºC	Exponential	BMV58 vs H14A7 (S cer+ S uva alleles)	H14 A7	YBR114W	RAD16	RADiation sensitive	1.02209	0.00061378
15 ºC	Exponential	BMV58 vs H14A7 (S cer+ S uva alleles)	H14 A7	YBR118W	TEF2	Translation Elongation Factor	1.5562	1.04512e-06
15 ºC	Exponential	BMV58 vs H14A7 (S cer+ S uva alleles)	H14 A7	YBR139W	ATG42	AuTophaGy	0.878696	0.000623373
15 ºC	Exponential	BMV58 vs H14A7 (S cer+ S uva alleles)	H14 A7	YBR145W	ADH5	Alcohol DeHydrogenase	1.1664	0.000408817
15 ºC	Exponential	BMV58 vs H14A7 (S cer+ S uva alleles)	H14 A7	YBR166C	TYR1	TYRosine	1.20839	6.92642e-06
15 ºC	Exponential	BMV58 vs H14A7 (S cer+ S uva alleles)	H14 A7	YBR181C	RPS6B	Ribosomal Protein of the Small subunit	4.33639	8.2522e-26
15 ºC	Exponential	BMV58 vs H14A7 (S cer+ S uva alleles)	H14 A7	YBR186W	PCH2	Pachytene CHeckpoint	1.58105	0.000510577
15 ºC	Exponential	BMV58 vs H14A7 (S cer+ S uva alleles)	H14 A7	YBR201C-A	MIN7	mitochondrial MINi protein of ~7 kDa	1.2263	0.000300497
15 ºC	Exponential	BMV58 vs H14A7 (S cer+ S uva alleles)	H14 A7	YBR208C	DUR1,2	Degradation of URea	1.24948	0.000381335
15 ºC	Exponential	BMV58 vs H14A7 (S cer+ S uva alleles)	H14 A7	YBR261C	TAE1	Translation Associated Element	1.00316	0.00162825
15 ºC	Exponential	BMV58 vs H14A7 (S cer+ S uva alleles)	H14 A7	YBR276C	PPS1	Protein Phosphatase S phase	1.06488	4.82891e-05
15 ºC	Exponential	BMV58 vs H14A7 (S cer+ S uva alleles)	H14 A7	YBR278W	DPB3	DNA Polymerase B (II) subunit	3.30957	1.04071e-09
15 ºC	Exponential	BMV58 vs H14A7 (S cer+ S uva alleles)	H14 A7	YCL040W	GLK1	GLucoKinase	13.295	1.45818e-43
15 ºC	Exponential	BMV58 vs H14A7 (S cer+ S uva alleles)	H14 A7	YCL057W	PRD1	PRoteinase yscD	1.30159	0.00111171
15 ºC	Exponential	BMV58 vs H14A7 (S cer+ S uva alleles)	H14 A7	YCR025C			5.95344	0.000574774
15 ºC	Exponential	BMV58 vs H14A7 (S cer+ S uva alleles)	H14 A7	YCR061W			2.61429	1.07954e-07
15 ºC	Exponential	BMV58 vs H14A7 (S cer+ S uva alleles)	H14 A7	YCR084C	TUP1	dTMP-UPtake	1.2611	5.20061e-05
15 ºC	Exponential	BMV58 vs H14A7 (S cer+ S uva alleles)	H14 A7	YDL045W-A	MRP10	Mitochondrial Ribosomal Protein	1.04637	0.000605671
15 ºC	Exponential	BMV58 vs H14A7 (S cer+ S uva alleles)	H14 A7	YDL046W	NPC2	Niemann Pick type C homolog	1.20651	0.000103043
15 ºC	Exponential	BMV58 vs H14A7 (S cer+ S uva alleles)	H14 A7	YDL048C	STP4	protein with similarity to Stp1p	0.861472	0.000115783
15 ºC	Exponential	BMV58 vs H14A7 (S cer+ S uva alleles)	H14 A7	YDL073W	AHK1	Associated with HKr1	0.836278	0.00144875
15 ºC	Exponential	BMV58 vs H14A7 (S cer+ S uva alleles)	H14 A7	YDL101C	DUN1	DNA-damage UNinducible	1.5109	0.000318636
15 ºC	Exponential	BMV58 vs H14A7 (S cer+ S uva alleles)	H14 A7	YDL103C	QRI1		1.13958	9.14028e-05
15 ºC	Exponential	BMV58 vs H14A7 (S cer+ S uva alleles)	H14 A7	YDL117W	CYK3	CYtoKinesis	1.12061	9.14317e-05
15 ºC	Exponential	BMV58 vs H14A7 (S cer+ S uva alleles)	H14 A7	YDL125C	HNT1	Histidine triad NucleoTide-binding	1.62766	2.05476e-09
15 ºC	Exponential	BMV58 vs H14A7 (S cer+ S uva alleles)	H14 A7	YDL142C	CRD1	CaRDiolipin synthase	1.38257	1.5233e-05
15 ºC	Exponential	BMV58 vs H14A7 (S cer+ S uva alleles)	H14 A7	YDL168W	SFA1	Sensitive to FormAldehyde	2.70896	5.61884e-21
15 ºC	Exponential	BMV58 vs H14A7 (S cer+ S uva alleles)	H14 A7	YDL198C	GGC1	GDP/GTP Carrier	1.86042	7.84815e-11
15 ºC	Exponential	BMV58 vs H14A7 (S cer+ S uva alleles)	H14 A7	YDL207W	GLE1	GLFG (glycine-leucine-phenylalanine-glycine) LEthal	1.14596	0.000779675
15 ºC	Exponential	BMV58 vs H14A7 (S cer+ S uva alleles)	H14 A7	YDR040C	ENA1	Exitus NAtru (Latin, "exit sodium")	2.40954	6.01283e-13
15 ºC	Exponential	BMV58 vs H14A7 (S cer+ S uva alleles)	H14 A7	YDR086C	SSS1	Sec Sixty-one Suppressor	0.804689	0.000872686
15 ºC	Exponential	BMV58 vs H14A7 (S cer+ S uva alleles)	H14 A7	YDR090C	ILT1	Ionic Liquid Tolerance	1.18568	3.28778e-05
15 ºC	Exponential	BMV58 vs H14A7 (S cer+ S uva alleles)	H14 A7	YDR092W	UBC13	UBiquitin-Conjugating	0.815163	0.000562525
15 ºC	Exponential	BMV58 vs H14A7 (S cer+ S uva alleles)	H14 A7	YDR108W	TRS85	TRapp Subunit	0.871882	0.00154536
15 ºC	Exponential	BMV58 vs H14A7 (S cer+ S uva alleles)	H14 A7	YDR113C	PDS1	Precocious Dissociation of Sisters	1.37062	0.0010253
15 ºC	Exponential	BMV58 vs H14A7 (S cer+ S uva alleles)	H14 A7	YDR127W	ARO1	AROmatic amino acid requiring	1.57133	3.86241e-07
15 ºC	Exponential	BMV58 vs H14A7 (S cer+ S uva alleles)	H14 A7	YDR144C	MKC7	Multicopy suppressor of Kex2 Cold sensitivity	1.60324	1.36528e-05
15 ºC	Exponential	BMV58 vs H14A7 (S cer+ S uva alleles)	H14 A7	YDR147W	EKI1	Ethanolamine KInase	1.09947	5.75894e-05
15 ºC	Exponential	BMV58 vs H14A7 (S cer+ S uva alleles)	H14 A7	YDR194C	MSS116	Mitochondrial Splicing System	0.886235	0.00129888
15 ºC	Exponential	BMV58 vs H14A7 (S cer+ S uva alleles)	H14 A7	YDR214W	AHA1	Activator of Heat shock protein 90 ATPase	1.07889	0.000110868
15 ºC	Exponential	BMV58 vs H14A7 (S cer+ S uva alleles)	H14 A7	YDR222W			2.07138	8.40523e-16
15 ºC	Exponential	BMV58 vs H14A7 (S cer+ S uva alleles)	H14 A7	YDR237W	MRPL7	Mitochondrial Ribosomal Protein, Large subunit	1.60595	8.8399e-10
15 ºC	Exponential	BMV58 vs H14A7 (S cer+ S uva alleles)	H14 A7	YDR238C	SEC26	SECretory	0.979197	0.000120276
15 ºC	Exponential	BMV58 vs H14A7 (S cer+ S uva alleles)	H14 A7	YDR242W	AMD2	AMiDase	1.98436	0.000313879
15 ºC	Exponential	BMV58 vs H14A7 (S cer+ S uva alleles)	H14 A7	YDR243C	PRP28	Pre-mRNA Processing	1.4532	1.70657e-08
15 ºC	Exponential	BMV58 vs H14A7 (S cer+ S uva alleles)	H14 A7	YDR254W	CHL4	CHromosome Loss	2.22134	3.889e-12
15 ºC	Exponential	BMV58 vs H14A7 (S cer+ S uva alleles)	H14 A7	YDR261C	EXG2	EXo-1,3-beta-Glucanase	1.77149	7.28089e-08
15 ºC	Exponential	BMV58 vs H14A7 (S cer+ S uva alleles)	H14 A7	YDR284C	DPP1	Diacylglycerol Pyrophosphate Phosphatase	1.48047	1.80248e-08
15 ºC	Exponential	BMV58 vs H14A7 (S cer+ S uva alleles)	H14 A7	YDR309C	GIC2	GTPase Interactive Component	1.74903	1.72307e-06
15 ºC	Exponential	BMV58 vs H14A7 (S cer+ S uva alleles)	H14 A7	YDR319C	YFT2		1.47351	0.000194629
15 ºC	Exponential	BMV58 vs H14A7 (S cer+ S uva alleles)	H14 A7	YDR359C	EAF1	Esa1p-Associated Factor	1.00244	0.00121012
15 ºC	Exponential	BMV58 vs H14A7 (S cer+ S uva alleles)	H14 A7	YDR368W	YPR1	Yeast Putative Reductase	1.80269	1.41319e-08
15 ºC	Exponential	BMV58 vs H14A7 (S cer+ S uva alleles)	H14 A7	YDR372C	VPS74	Vacuolar Protein Sorting	0.980021	0.000662116
15 ºC	Exponential	BMV58 vs H14A7 (S cer+ S uva alleles)	H14 A7	YDR374W-A	WIP1	W-lIke Protein	1.28437	0.0010655
15 ºC	Exponential	BMV58 vs H14A7 (S cer+ S uva alleles)	H14 A7	YDR375C	BCS1	ubiquinol-cytochrome c reductase (bc1) Synthesis	0.909129	0.000254543
15 ºC	Exponential	BMV58 vs H14A7 (S cer+ S uva alleles)	H14 A7	YDR387C	CIN10	Chromosome INstability	0.716321	0.00157609
15 ºC	Exponential	BMV58 vs H14A7 (S cer+ S uva alleles)	H14 A7	YDR400W	URH1	URidine Hydrolase	1.13917	9.66001e-06
15 ºC	Exponential	BMV58 vs H14A7 (S cer+ S uva alleles)	H14 A7	YDR405W	MRP20	Mitochondrial Ribosomal Protein	0.886012	0.000757687
15 ºC	Exponential	BMV58 vs H14A7 (S cer+ S uva alleles)	H14 A7	YDR414C	ERD1	Endoplasmic reticulum Retention Defective	1.83652	3.87914e-07
15 ºC	Exponential	BMV58 vs H14A7 (S cer+ S uva alleles)	H14 A7	YDR421W	ARO80	AROmatic amino acid requiring	0.866344	0.000862621
15 ºC	Exponential	BMV58 vs H14A7 (S cer+ S uva alleles)	H14 A7	YDR432W	NPL3	Nuclear Protein Localization	1.30395	1.05832e-05
15 ºC	Exponential	BMV58 vs H14A7 (S cer+ S uva alleles)	H14 A7	YDR434W	GPI17	GlycosylPhosphatidylInositol anchor biosynthesis	0.91975	0.000413203
15 ºC	Exponential	BMV58 vs H14A7 (S cer+ S uva alleles)	H14 A7	YDR454C	GUK1	GUanylate Kinase	1.05121	4.45928e-05
15 ºC	Exponential	BMV58 vs H14A7 (S cer+ S uva alleles)	H14 A7	YDR486C	VPS60	Vacuolar Protein Sorting	0.860093	0.00136978
15 ºC	Exponential	BMV58 vs H14A7 (S cer+ S uva alleles)	H14 A7	YDR487C	RIB3	RIBoflavin biosynthesis	1.82672	2.21321e-08
15 ºC	Exponential	BMV58 vs H14A7 (S cer+ S uva alleles)	H14 A7	YDR488C	PAC11	Perish in the Absence of CIN8	1.70355	7.86108e-05
15 ºC	Exponential	BMV58 vs H14A7 (S cer+ S uva alleles)	H14 A7	YDR497C	ITR1	myo-Inositol TRansporter	1.54886	2.69304e-07
15 ºC	Exponential	BMV58 vs H14A7 (S cer+ S uva alleles)	H14 A7	YDR512C	EMI1	Early Meiotic Induction	1.82897	8.546e-07
15 ºC	Exponential	BMV58 vs H14A7 (S cer+ S uva alleles)	H14 A7	YDR518W	EUG1	ER protein Unnecessary for Growth	1.67593	1.02758e-09
15 ºC	Exponential	BMV58 vs H14A7 (S cer+ S uva alleles)	H14 A7	YDR522C	SPS2	SPorulation Specific	2.50089	2.93662e-05
15 ºC	Exponential	BMV58 vs H14A7 (S cer+ S uva alleles)	H14 A7	YDR524C	AGE1	Arf Gap with Effector function(s)	1.39463	7.42215e-07
15 ºC	Exponential	BMV58 vs H14A7 (S cer+ S uva alleles)	H14 A7	YDR536W	STL1	Sugar Transporter-Like protein	8.12954	4.94417e-15
15 ºC	Exponential	BMV58 vs H14A7 (S cer+ S uva alleles)	H14 A7	YEL005C	VAB2	VAc8p Binding	0.953777	0.000404308
15 ºC	Exponential	BMV58 vs H14A7 (S cer+ S uva alleles)	H14 A7	YEL034C-A			9.08071	6.1787e-18
15 ºC	Exponential	BMV58 vs H14A7 (S cer+ S uva alleles)	H14 A7	YEL038W	UTR4	Unidentified TRanscript	2.23412	3.65378e-12
15 ºC	Exponential	BMV58 vs H14A7 (S cer+ S uva alleles)	H14 A7	YEL047C	FRD1	Fumarate ReDuctase	0.996716	0.000385561
15 ºC	Exponential	BMV58 vs H14A7 (S cer+ S uva alleles)	H14 A7	YEL065W	SIT1	Siderophore Iron Transport	1.36667	8.40136e-05
15 ºC	Exponential	BMV58 vs H14A7 (S cer+ S uva alleles)	H14 A7	YEL066W	HPA3	Histone and other Protein Acetyltransferase	2.93136	1.51555e-09
15 ºC	Exponential	BMV58 vs H14A7 (S cer+ S uva alleles)	H14 A7	YEL067C			2.39027	0.000161598
15 ºC	Exponential	BMV58 vs H14A7 (S cer+ S uva alleles)	H14 A7	YER009W	NTF2	Nuclear Transport Factor	1.16101	4.3033e-05
15 ºC	Exponential	BMV58 vs H14A7 (S cer+ S uva alleles)	H14 A7	YER011W	TIR1	TIp1-Related	2.22469	3.35637e-07
15 ºC	Exponential	BMV58 vs H14A7 (S cer+ S uva alleles)	H14 A7	YER014W	HEM14	HEMe biosynthesis	0.997277	0.000802897
15 ºC	Exponential	BMV58 vs H14A7 (S cer+ S uva alleles)	H14 A7	YER018C	SPC25	Spindle Pole Component	1.54179	1.00692e-05
15 ºC	Exponential	BMV58 vs H14A7 (S cer+ S uva alleles)	H14 A7	YER031C	YPT31	Yeast Protein Two	1.05098	0.000624892
15 ºC	Exponential	BMV58 vs H14A7 (S cer+ S uva alleles)	H14 A7	YER039C	HVG1	Homologous to VRG4	7.57163	9.72424e-11
15 ºC	Exponential	BMV58 vs H14A7 (S cer+ S uva alleles)	H14 A7	YER055C	HIS1	HIStidine	1.21753	1.66022e-05
15 ºC	Exponential	BMV58 vs H14A7 (S cer+ S uva alleles)	H14 A7	YER075C	PTP3	Protein Tyrosine Phosphatase	1.25215	3.51923e-06
15 ºC	Exponential	BMV58 vs H14A7 (S cer+ S uva alleles)	H14 A7	YER087C-B	SBH1	Sec61 beta homolog 1	1.54287	2.13398e-06
15 ºC	Exponential	BMV58 vs H14A7 (S cer+ S uva alleles)	H14 A7	YER091C	MET6	METhionine requiring	1.46599	7.81799e-06
15 ºC	Exponential	BMV58 vs H14A7 (S cer+ S uva alleles)	H14 A7	YER095W	RAD51	RADiation sensitive	1.07594	0.00048922
15 ºC	Exponential	BMV58 vs H14A7 (S cer+ S uva alleles)	H14 A7	YER096W	SHC1	Sporulation-specific Homolog of CSD4	2.25825	3.81439e-06
15 ºC	Exponential	BMV58 vs H14A7 (S cer+ S uva alleles)	H14 A7	YER151C	UBP3	UBiquitin-specific Protease	0.865951	0.000432634
15 ºC	Exponential	BMV58 vs H14A7 (S cer+ S uva alleles)	H14 A7	YER154W	OXA1	cytochrome OXidase Activity	1.0581	3.05772e-05
15 ºC	Exponential	BMV58 vs H14A7 (S cer+ S uva alleles)	H14 A7	YER155C	BEM2	Bud EMergence	1.01148	2.21554e-05
15 ºC	Exponential	BMV58 vs H14A7 (S cer+ S uva alleles)	H14 A7	YER163C	GCG1	Gamma-glutamyl Cyclotransferase acting on Glutathione	1.07674	0.00103165
15 ºC	Exponential	BMV58 vs H14A7 (S cer+ S uva alleles)	H14 A7	YER168C	CCA1	tRNA CCA-pyrophosphorylase	0.973254	0.000152194
15 ºC	Exponential	BMV58 vs H14A7 (S cer+ S uva alleles)	H14 A7	YER179W	DMC1	Disrupted Meiotic cDNA	3.30464	1.35202e-06
15 ºC	Exponential	BMV58 vs H14A7 (S cer+ S uva alleles)	H14 A7	YFL010C	WWM1	WW domain containing protein interacting with Metacaspase	0.745972	0.00144074
15 ºC	Exponential	BMV58 vs H14A7 (S cer+ S uva alleles)	H14 A7	YFL022C	FRS2	phenylalanyl (F)-tRNA Synthetase	1.37962	3.12232e-07
15 ºC	Exponential	BMV58 vs H14A7 (S cer+ S uva alleles)	H14 A7	YFL031W	HAC1	Homologous to Atf/Creb1	1.51963	1.76921e-05
15 ºC	Exponential	BMV58 vs H14A7 (S cer+ S uva alleles)	H14 A7	YFL037W	TUB2	TUBulin	0.965651	0.00168716
15 ºC	Exponential	BMV58 vs H14A7 (S cer+ S uva alleles)	H14 A7	YFR009W	GCN20	General Control Nonderepressible	1.21428	5.20025e-06
15 ºC	Exponential	BMV58 vs H14A7 (S cer+ S uva alleles)	H14 A7	YFR015C	GSY1	Glycogen SYnthase	1.76978	1.2752e-07
15 ºC	Exponential	BMV58 vs H14A7 (S cer+ S uva alleles)	H14 A7	YFR025C	HIS2	HIStidine requiring	3.00316	1.48314e-21
15 ºC	Exponential	BMV58 vs H14A7 (S cer+ S uva alleles)	H14 A7	YFR029W	PTR3	Peptide TRansport	1.17754	5.83581e-05
15 ºC	Exponential	BMV58 vs H14A7 (S cer+ S uva alleles)	H14 A7	YFR037C	RSC8	Remodel the Structure of Chromatin	0.882573	0.00104525
15 ºC	Exponential	BMV58 vs H14A7 (S cer+ S uva alleles)	H14 A7	YFR047C	BNA6	Biosynthesis of Nicotinic Acid	1.84392	1.14663e-08
15 ºC	Exponential	BMV58 vs H14A7 (S cer+ S uva alleles)	H14 A7	YGL002W	ERP6	Emp24p/Erv25p Related Protein	1.03902	0.000128143
15 ºC	Exponential	BMV58 vs H14A7 (S cer+ S uva alleles)	H14 A7	YGL014W	PUF4	PUmilio-homology domain Family	0.911865	0.000571953
15 ºC	Exponential	BMV58 vs H14A7 (S cer+ S uva alleles)	H14 A7	YGL028C	SCW11	Soluble Cell Wall protein	1.35889	3.64613e-05
15 ºC	Exponential	BMV58 vs H14A7 (S cer+ S uva alleles)	H14 A7	YGL048C	RPT6	Regulatory Particle Triple-A protein, or Regulatory Particle Triphosphatase	0.967139	0.000417968
15 ºC	Exponential	BMV58 vs H14A7 (S cer+ S uva alleles)	H14 A7	YGL063W	PUS2	PseudoUridine Synthase	1.84593	5.24803e-05
15 ºC	Exponential	BMV58 vs H14A7 (S cer+ S uva alleles)	H14 A7	YGL096W	TOS8	Target Of Sbf	1.31925	5.89843e-08
15 ºC	Exponential	BMV58 vs H14A7 (S cer+ S uva alleles)	H14 A7	YGL100W	SEH1	SEc13 Homolog	0.852402	0.0015545
15 ºC	Exponential	BMV58 vs H14A7 (S cer+ S uva alleles)	H14 A7	YGL105W	ARC1	Aminoacyl-tRNA synthetase Cofactor	1.06043	0.000263711
15 ºC	Exponential	BMV58 vs H14A7 (S cer+ S uva alleles)	H14 A7	YGL115W	SNF4	Sucrose NonFermenting	1.14023	1.73813e-05
15 ºC	Exponential	BMV58 vs H14A7 (S cer+ S uva alleles)	H14 A7	YGL117W			1.30704	0.000112298
15 ºC	Exponential	BMV58 vs H14A7 (S cer+ S uva alleles)	H14 A7	YGL125W	MET13	METhionine requiring	1.80369	1.6869e-10
15 ºC	Exponential	BMV58 vs H14A7 (S cer+ S uva alleles)	H14 A7	YGL133W	ITC1	Imitation switch Two Complex	1.03634	4.39322e-05
15 ºC	Exponential	BMV58 vs H14A7 (S cer+ S uva alleles)	H14 A7	YGL140C			0.954347	0.000656698
15 ºC	Exponential	BMV58 vs H14A7 (S cer+ S uva alleles)	H14 A7	YGL143C	MRF1	Mitochondrial peptide chain Release Factor	1.09512	2.89762e-05
15 ºC	Exponential	BMV58 vs H14A7 (S cer+ S uva alleles)	H14 A7	YGL157W	ARI1	Aldehyde Reductase Intermediate, subclass of SDR	2.58199	2.19561e-18
15 ºC	Exponential	BMV58 vs H14A7 (S cer+ S uva alleles)	H14 A7	YGL163C	RAD54	RADiation sensitive	1.00834	3.93953e-05
15 ºC	Exponential	BMV58 vs H14A7 (S cer+ S uva alleles)	H14 A7	YGL180W	ATG1	AuTophaGy related	0.907084	0.000154816
15 ºC	Exponential	BMV58 vs H14A7 (S cer+ S uva alleles)	H14 A7	YGL181W	GTS1	Glycine Threonine Serine repeat protein	0.973164	2.29069e-05
15 ºC	Exponential	BMV58 vs H14A7 (S cer+ S uva alleles)	H14 A7	YGL196W	DSD1		1.06686	7.44006e-05
15 ºC	Exponential	BMV58 vs H14A7 (S cer+ S uva alleles)	H14 A7	YGL200C	EMP24	EndoMembrane Protein	1.21824	2.00579e-05
15 ºC	Exponential	BMV58 vs H14A7 (S cer+ S uva alleles)	H14 A7	YGL202W	ARO8	AROmatic amino acid requiring	1.22166	0.00043761
15 ºC	Exponential	BMV58 vs H14A7 (S cer+ S uva alleles)	H14 A7	YGL207W	SPT16	SuPpressor of Ty	0.837323	0.000334817
15 ºC	Exponential	BMV58 vs H14A7 (S cer+ S uva alleles)	H14 A7	YGL212W	VAM7	VAcuolar Morphogenesis	1.16238	0.00108872
15 ºC	Exponential	BMV58 vs H14A7 (S cer+ S uva alleles)	H14 A7	YGL215W	CLG1	Cyclin-Like Gene	2.71222	2.08767e-12
15 ºC	Exponential	BMV58 vs H14A7 (S cer+ S uva alleles)	H14 A7	YGL224C	SDT1	Suppressor of Disruption of TFIIS	1.01966	9.96012e-05
15 ºC	Exponential	BMV58 vs H14A7 (S cer+ S uva alleles)	H14 A7	YGL226C-A	OST5	OligoSaccharylTransferase	2.0781	2.25035e-09
15 ºC	Exponential	BMV58 vs H14A7 (S cer+ S uva alleles)	H14 A7	YGL233W	SEC15	SECretory	0.717416	0.00159049
15 ºC	Exponential	BMV58 vs H14A7 (S cer+ S uva alleles)	H14 A7	YGL238W	CSE1	Chromosome SEgregation	0.926849	0.000603702
15 ºC	Exponential	BMV58 vs H14A7 (S cer+ S uva alleles)	H14 A7	YGL241W	KAP114	KAryoPherin	1.47024	7.8967e-08
15 ºC	Exponential	BMV58 vs H14A7 (S cer+ S uva alleles)	H14 A7	YGL256W	ADH4	Alcohol DeHydrogenase	2.25257	4.67679e-05
15 ºC	Exponential	BMV58 vs H14A7 (S cer+ S uva alleles)	H14 A7	YGL257C	MNT2	MaNnosylTransferase	1.15403	0.000511008
15 ºC	Exponential	BMV58 vs H14A7 (S cer+ S uva alleles)	H14 A7	YGR013W	SNU71	Small NUclear ribonucleoprotein associated	1.02197	0.000148295
15 ºC	Exponential	BMV58 vs H14A7 (S cer+ S uva alleles)	H14 A7	YGR028W	MSP1	Mitochondrial Sorting of Proteins	1.02484	5.02803e-05
15 ºC	Exponential	BMV58 vs H14A7 (S cer+ S uva alleles)	H14 A7	YGR035W-A			7.29212	9.04877e-09
15 ºC	Exponential	BMV58 vs H14A7 (S cer+ S uva alleles)	H14 A7	YGR041W	BUD9	BUD site selection	1.0067	0.000247293
15 ºC	Exponential	BMV58 vs H14A7 (S cer+ S uva alleles)	H14 A7	YGR061C	ADE6	ADEnine requiring	1.01694	5.10191e-05
15 ºC	Exponential	BMV58 vs H14A7 (S cer+ S uva alleles)	H14 A7	YGR065C	VHT1	Vitamin H Transporter	1.76445	2.15226e-06
15 ºC	Exponential	BMV58 vs H14A7 (S cer+ S uva alleles)	H14 A7	YGR066C			1.6219	4.02228e-06
15 ºC	Exponential	BMV58 vs H14A7 (S cer+ S uva alleles)	H14 A7	YGR099W	TEL2	TELomere maintenance	1.32165	0.00025512
15 ºC	Exponential	BMV58 vs H14A7 (S cer+ S uva alleles)	H14 A7	YGR111W			0.903571	0.000704949
15 ºC	Exponential	BMV58 vs H14A7 (S cer+ S uva alleles)	H14 A7	YGR117C			1.03489	0.000146303
15 ºC	Exponential	BMV58 vs H14A7 (S cer+ S uva alleles)	H14 A7	YGR124W	ASN2	ASparagiNe requiring	0.973397	0.000259803
15 ºC	Exponential	BMV58 vs H14A7 (S cer+ S uva alleles)	H14 A7	YGR136W	LSB1	Las Seventeen Binding protein	1.84554	2.72598e-12
15 ºC	Exponential	BMV58 vs H14A7 (S cer+ S uva alleles)	H14 A7	YGR150C	CCM1	COB and COX1 mRNA maturation	0.800661	0.000870466
15 ºC	Exponential	BMV58 vs H14A7 (S cer+ S uva alleles)	H14 A7	YGR165W	MRPS35	Mitochondrial Ribosomal Protein, Small subunit	1.26436	3.05911e-06
15 ºC	Exponential	BMV58 vs H14A7 (S cer+ S uva alleles)	H14 A7	YGR178C	PBP1	Pab1p-Binding Protein	1.24054	6.40966e-06
15 ºC	Exponential	BMV58 vs H14A7 (S cer+ S uva alleles)	H14 A7	YGR218W	CRM1	Chromosome Region Maintenance	0.993345	0.000272859
15 ºC	Exponential	BMV58 vs H14A7 (S cer+ S uva alleles)	H14 A7	YGR234W	YHB1	Yeast flavoHemogloBin	6.06037	9.65036e-49
15 ºC	Exponential	BMV58 vs H14A7 (S cer+ S uva alleles)	H14 A7	YGR240C	PFK1	PhosphoFructoKinase	1.02104	0.000233775
15 ºC	Exponential	BMV58 vs H14A7 (S cer+ S uva alleles)	H14 A7	YGR241C	YAP1802	Yeast Assembly Polypeptide	1.07384	0.000335316
15 ºC	Exponential	BMV58 vs H14A7 (S cer+ S uva alleles)	H14 A7	YGR268C	HUA1		1.42	4.50312e-05
15 ºC	Exponential	BMV58 vs H14A7 (S cer+ S uva alleles)	H14 A7	YGR279C	SCW4	Soluble Cell Wall protein	1.45943	9.61153e-07
15 ºC	Exponential	BMV58 vs H14A7 (S cer+ S uva alleles)	H14 A7	YGR284C	ERV29	ER Vesicle	1.34176	1.053e-05
15 ºC	Exponential	BMV58 vs H14A7 (S cer+ S uva alleles)	H14 A7	YHL004W	MRP4	Mitochondrial Ribosomal Protein	0.912377	0.00137042
15 ºC	Exponential	BMV58 vs H14A7 (S cer+ S uva alleles)	H14 A7	YHR021C	RPS27B	Ribosomal Protein of the Small subunit	3.72154	1.16302e-15
15 ºC	Exponential	BMV58 vs H14A7 (S cer+ S uva alleles)	H14 A7	YHR029C	YHI9		1.6133	5.40722e-08
15 ºC	Exponential	BMV58 vs H14A7 (S cer+ S uva alleles)	H14 A7	YHR031C	RRM3	rDNA Recombination Mutation	1.0646	0.000797281
15 ºC	Exponential	BMV58 vs H14A7 (S cer+ S uva alleles)	H14 A7	YHR033W			1.85208	0.000596792
15 ºC	Exponential	BMV58 vs H14A7 (S cer+ S uva alleles)	H14 A7	YHR044C	DOG1	DeOxyGlucose	8.74924	7.55114e-17
15 ºC	Exponential	BMV58 vs H14A7 (S cer+ S uva alleles)	H14 A7	YHR046C	INM1	INositol Monophosphatase	1.39015	9.96879e-06
15 ºC	Exponential	BMV58 vs H14A7 (S cer+ S uva alleles)	H14 A7	YHR047C	AAP1	Arginine/alanine AminoPeptidase	1.35163	9.52853e-06
15 ºC	Exponential	BMV58 vs H14A7 (S cer+ S uva alleles)	H14 A7	YHR048W	YHK8		1.80698	2.22243e-05
15 ºC	Exponential	BMV58 vs H14A7 (S cer+ S uva alleles)	H14 A7	YHR063C	PAN5	PANtothenate biosynthesis	1.32619	1.10002e-05
15 ºC	Exponential	BMV58 vs H14A7 (S cer+ S uva alleles)	H14 A7	YHR071W	PCL5	Pho85 CycLin	1.15932	1.96856e-05
15 ºC	Exponential	BMV58 vs H14A7 (S cer+ S uva alleles)	H14 A7	YHR074W	QNS1	glutamine (Q) dependent Nad+ Synthetase	0.928657	0.000474901
15 ºC	Exponential	BMV58 vs H14A7 (S cer+ S uva alleles)	H14 A7	YHR086W	NAM8	Nuclear Accommodation of Mitochondria	1.20301	0.00149168
15 ºC	Exponential	BMV58 vs H14A7 (S cer+ S uva alleles)	H14 A7	YHR098C	SFB3	Sed Five Binding	1.02526	4.46713e-05
15 ºC	Exponential	BMV58 vs H14A7 (S cer+ S uva alleles)	H14 A7	YHR108W	GGA2	Golgi-localized, Gamma-adaptin ear homology, Arf-binding protein	1.28931	2.23921e-05
15 ºC	Exponential	BMV58 vs H14A7 (S cer+ S uva alleles)	H14 A7	YHR112C			1.00335	0.000315285
15 ºC	Exponential	BMV58 vs H14A7 (S cer+ S uva alleles)	H14 A7	YHR123W	EPT1	EthanolaminePhosphoTransferase	1.08141	3.15195e-05
15 ºC	Exponential	BMV58 vs H14A7 (S cer+ S uva alleles)	H14 A7	YHR137C-A			6.95762	9.3097e-07
15 ºC	Exponential	BMV58 vs H14A7 (S cer+ S uva alleles)	H14 A7	YHR142W	CHS7	CHitin Synthase-related	1.69394	1.44786e-06
15 ºC	Exponential	BMV58 vs H14A7 (S cer+ S uva alleles)	H14 A7	YHR163W	SOL3	Suppressor Of Los1-1	1.16542	0.000484009
15 ºC	Exponential	BMV58 vs H14A7 (S cer+ S uva alleles)	H14 A7	YHR172W	SPC97	Spindle Pole Component	2.41962	2.08907e-05
15 ºC	Exponential	BMV58 vs H14A7 (S cer+ S uva alleles)	H14 A7	YHR182W			1.42887	8.08879e-05
15 ºC	Exponential	BMV58 vs H14A7 (S cer+ S uva alleles)	H14 A7	YHR188C	GPI16	GlycosylPhosphatidylInositol anchor biosynthesis	1.13923	6.75203e-05
15 ºC	Exponential	BMV58 vs H14A7 (S cer+ S uva alleles)	H14 A7	YHR193C	EGD2	Enhancer of Gal4 DNA binding	0.996241	0.00135869
15 ºC	Exponential	BMV58 vs H14A7 (S cer+ S uva alleles)	H14 A7	YHR194W	MDM31	Mitochondrial Distribution and Morphology	1.05234	0.000766447
15 ºC	Exponential	BMV58 vs H14A7 (S cer+ S uva alleles)	H14 A7	YHR215W	PHO12	PHOsphate metabolism	2.37057	2.03253e-09
15 ºC	Exponential	BMV58 vs H14A7 (S cer+ S uva alleles)	H14 A7	YIL009C-A	EST3	Ever Shorter Telomeres	1.41957	0.00138695
15 ºC	Exponential	BMV58 vs H14A7 (S cer+ S uva alleles)	H14 A7	YIL013C	PDR11	Pleiotropic Drug Resistance	1.47416	3.17371e-05
15 ºC	Exponential	BMV58 vs H14A7 (S cer+ S uva alleles)	H14 A7	YIL022W	TIM44	Translocase of the Inner Mitochondrial membrane	1.24394	1.15762e-05
15 ºC	Exponential	BMV58 vs H14A7 (S cer+ S uva alleles)	H14 A7	YIL026C	IRR1	IRRegular cell behavior	1.17813	0.00114132
15 ºC	Exponential	BMV58 vs H14A7 (S cer+ S uva alleles)	H14 A7	YIL034C	CAP2	CAPping	1.38042	7.70681e-06
15 ºC	Exponential	BMV58 vs H14A7 (S cer+ S uva alleles)	H14 A7	YIL043C	CBR1	Cytochrome b Reductase	1.04891	0.00108624
15 ºC	Exponential	BMV58 vs H14A7 (S cer+ S uva alleles)	H14 A7	YIL051C	MMF1	Mitochondrial Matrix Factor	1.44311	1.69904e-07
15 ºC	Exponential	BMV58 vs H14A7 (S cer+ S uva alleles)	H14 A7	YIL072W	HOP1	HOmolog Pairing	3.0535	3.04874e-09
15 ºC	Exponential	BMV58 vs H14A7 (S cer+ S uva alleles)	H14 A7	YIL073C	SPO22	SPOrulation	1.02431	0.000679192
15 ºC	Exponential	BMV58 vs H14A7 (S cer+ S uva alleles)	H14 A7	YIL074C	SER33	SERine requiring	1.39614	3.94581e-06
15 ºC	Exponential	BMV58 vs H14A7 (S cer+ S uva alleles)	H14 A7	YIL088C	AVT7	Amino acid Vacuolar Transport	1.35017	1.29518e-06
15 ºC	Exponential	BMV58 vs H14A7 (S cer+ S uva alleles)	H14 A7	YIL109C	SEC24	SECretory	0.990942	0.000166866
15 ºC	Exponential	BMV58 vs H14A7 (S cer+ S uva alleles)	H14 A7	YIL111W	COX5B	Cytochrome c OXidase	2.09097	1.92725e-13
15 ºC	Exponential	BMV58 vs H14A7 (S cer+ S uva alleles)	H14 A7	YIL112W	HOS4	Hda One Similar	0.986854	0.000423029
15 ºC	Exponential	BMV58 vs H14A7 (S cer+ S uva alleles)	H14 A7	YIL121W	QDR2	QuiniDine Resistance	2.08556	5.26308e-10
15 ºC	Exponential	BMV58 vs H14A7 (S cer+ S uva alleles)	H14 A7	YIL133C	RPL16A	Ribosomal Protein of the Large subunit	3.7213	2.34803e-24
15 ºC	Exponential	BMV58 vs H14A7 (S cer+ S uva alleles)	H14 A7	YIL137C	TMA108	Translation Machinery Associated	0.953141	0.000543745
15 ºC	Exponential	BMV58 vs H14A7 (S cer+ S uva alleles)	H14 A7	YIR027C	DAL1	Degradation of Allantoin	1.92018	1.76898e-06
15 ºC	Exponential	BMV58 vs H14A7 (S cer+ S uva alleles)	H14 A7	YIR037W	HYR1	HYdroperoxide Resistance	1.26241	0.000154026
15 ºC	Exponential	BMV58 vs H14A7 (S cer+ S uva alleles)	H14 A7	YJL026W	RNR2	RiboNucleotide Reductase	1.42949	1.04747e-05
15 ºC	Exponential	BMV58 vs H14A7 (S cer+ S uva alleles)	H14 A7	YJL052W	TDH1	Triose-phosphate DeHydrogenase	2.09504	2.4907e-11
15 ºC	Exponential	BMV58 vs H14A7 (S cer+ S uva alleles)	H14 A7	YJL060W	BNA3	Biosynthesis of Nicotinic Acid	1.18882	0.000148187
15 ºC	Exponential	BMV58 vs H14A7 (S cer+ S uva alleles)	H14 A7	YJL062W-A	COA3	Cytochrome Oxidase Assembly	0.92336	0.000619179
15 ºC	Exponential	BMV58 vs H14A7 (S cer+ S uva alleles)	H14 A7	YJL066C	MPM1	Mitochondrial Peculiar Membrane protein	1.21581	5.6951e-06
15 ºC	Exponential	BMV58 vs H14A7 (S cer+ S uva alleles)	H14 A7	YJL078C	PRY3	Pathogen Related in Yeast	1.0397	0.000232283
15 ºC	Exponential	BMV58 vs H14A7 (S cer+ S uva alleles)	H14 A7	YJL080C	SCP160	S. cerevisiae protein involved in the Control of Ploidy	1.35505	1.06594e-06
15 ºC	Exponential	BMV58 vs H14A7 (S cer+ S uva alleles)	H14 A7	YJL089W	SIP4	SNF1-Interacting Protein	2.46332	1.80506e-14
15 ºC	Exponential	BMV58 vs H14A7 (S cer+ S uva alleles)	H14 A7	YJL090C	DPB11	DNA Polymerase B (II)	1.12774	0.000676212
15 ºC	Exponential	BMV58 vs H14A7 (S cer+ S uva alleles)	H14 A7	YJL107C			9.14592	2.08079e-23
15 ºC	Exponential	BMV58 vs H14A7 (S cer+ S uva alleles)	H14 A7	YJL111W	CCT7	Chaperonin Containing TCP-1	0.882533	0.000941106
15 ºC	Exponential	BMV58 vs H14A7 (S cer+ S uva alleles)	H14 A7	YJL127C-B	MCO6	Mitochondrial Class One protein of 6 kDa	1.33408	0.000130401
15 ºC	Exponential	BMV58 vs H14A7 (S cer+ S uva alleles)	H14 A7	YJL130C	URA2	URAcil requiring	0.974102	0.000574045
15 ºC	Exponential	BMV58 vs H14A7 (S cer+ S uva alleles)	H14 A7	YJL153C	INO1	INOsitol requiring	3.88436	4.26636e-12
15 ºC	Exponential	BMV58 vs H14A7 (S cer+ S uva alleles)	H14 A7	YJL157C	FAR1	Factor ARrest	1.28745	0.000355295
15 ºC	Exponential	BMV58 vs H14A7 (S cer+ S uva alleles)	H14 A7	YJL159W	HSP150	Heat Shock Protein	1.1136	0.000400145
15 ºC	Exponential	BMV58 vs H14A7 (S cer+ S uva alleles)	H14 A7	YJL171C	TOH1	TOS One Homolog	10.5576	7.09894e-42
15 ºC	Exponential	BMV58 vs H14A7 (S cer+ S uva alleles)	H14 A7	YJL173C	RFA3	Replication Factor A	1.95118	9.86215e-06
15 ºC	Exponential	BMV58 vs H14A7 (S cer+ S uva alleles)	H14 A7	YJR006W	POL31	POLymerase	1.11067	4.68271e-05
15 ºC	Exponential	BMV58 vs H14A7 (S cer+ S uva alleles)	H14 A7	YJR010W	MET3	METhionine requiring	1.72189	0.000473884
15 ºC	Exponential	BMV58 vs H14A7 (S cer+ S uva alleles)	H14 A7	YJR017C	ESS1	ESSential	1.26502	8.11754e-06
15 ºC	Exponential	BMV58 vs H14A7 (S cer+ S uva alleles)	H14 A7	YJR065C	ARP3	Actin-Related Protein	0.988908	0.000731366
15 ºC	Exponential	BMV58 vs H14A7 (S cer+ S uva alleles)	H14 A7	YJR076C	CDC11	Cell Division Cycle	0.900804	0.000756303
15 ºC	Exponential	BMV58 vs H14A7 (S cer+ S uva alleles)	H14 A7	YJR084W			1.14442	0.000140448
15 ºC	Exponential	BMV58 vs H14A7 (S cer+ S uva alleles)	H14 A7	YJR098C			1.46506	6.74644e-06
15 ºC	Exponential	BMV58 vs H14A7 (S cer+ S uva alleles)	H14 A7	YJR101W	RSM26	Ribosomal Small subunit of Mitochondria	0.898784	0.00107565
15 ºC	Exponential	BMV58 vs H14A7 (S cer+ S uva alleles)	H14 A7	YJR103W	URA8	URAcil requiring	1.52941	3.20493e-07
15 ºC	Exponential	BMV58 vs H14A7 (S cer+ S uva alleles)	H14 A7	YJR107W	LIH1	LIpase Homolog	0.94946	0.00139604
15 ºC	Exponential	BMV58 vs H14A7 (S cer+ S uva alleles)	H14 A7	YJR109C	CPA2	Carbamyl Phosphate synthetase A	1.03155	8.15463e-05
15 ºC	Exponential	BMV58 vs H14A7 (S cer+ S uva alleles)	H14 A7	YJR116W	TDA4	Topoisomerase I Damage Affected	1.92933	3.82561e-12
15 ºC	Exponential	BMV58 vs H14A7 (S cer+ S uva alleles)	H14 A7	YJR117W	STE24	STErile	1.72294	3.60816e-11
15 ºC	Exponential	BMV58 vs H14A7 (S cer+ S uva alleles)	H14 A7	YJR118C	ILM1	Increased Loss of Mitochondrial DNA	1.53672	3.4554e-08
15 ºC	Exponential	BMV58 vs H14A7 (S cer+ S uva alleles)	H14 A7	YJR122W	IBA57	Iron-sulfur cluster assembly factor for Biotin synthase and Aconitase-like mitochondrial proteins	0.942189	0.000153931
15 ºC	Exponential	BMV58 vs H14A7 (S cer+ S uva alleles)	H14 A7	YJR133W	XPT1	Xanthine Phosphoribosyl Transferase	1.20536	1.27668e-05
15 ºC	Exponential	BMV58 vs H14A7 (S cer+ S uva alleles)	H14 A7	YJR139C	HOM6	HOMoserine requiring	1.14482	2.19249e-05
15 ºC	Exponential	BMV58 vs H14A7 (S cer+ S uva alleles)	H14 A7	YJR151C	DAN4	Delayed ANaerobic	1.17756	0.000629919
15 ºC	Exponential	BMV58 vs H14A7 (S cer+ S uva alleles)	H14 A7	YKL043W	PHD1	PseudoHyphal Determinant	1.91249	7.62831e-07
15 ºC	Exponential	BMV58 vs H14A7 (S cer+ S uva alleles)	H14 A7	YKL044W	MMO1	Mini Mitochondria ORF	7.73927	8.98964e-11
15 ºC	Exponential	BMV58 vs H14A7 (S cer+ S uva alleles)	H14 A7	YKL056C	TMA19	Translation Machinery Associated	1.12698	0.000108843
15 ºC	Exponential	BMV58 vs H14A7 (S cer+ S uva alleles)	H14 A7	YKL090W	CUE2	Coupling of Ubiquitin conjugation to ER degradation	1.60783	5.5212e-07
15 ºC	Exponential	BMV58 vs H14A7 (S cer+ S uva alleles)	H14 A7	YKL104C	GFA1	Glutamine:Fructose-6-phosphate Amidotransferase	1.02338	0.000285577
15 ºC	Exponential	BMV58 vs H14A7 (S cer+ S uva alleles)	H14 A7	YKL105C	SEG2	Stability of Eisosomes Guaranteed	0.814679	0.000488377
15 ºC	Exponential	BMV58 vs H14A7 (S cer+ S uva alleles)	H14 A7	YKL124W	SSH4	Suppressor of SHr3 deletion	9.11163	6.77725e-25
15 ºC	Exponential	BMV58 vs H14A7 (S cer+ S uva alleles)	H14 A7	YKL140W	TGL1	TriGlyceride Lipase	1.25399	3.25155e-07
15 ºC	Exponential	BMV58 vs H14A7 (S cer+ S uva alleles)	H14 A7	YKL165C	MCD4	Morphogenesis Checkpoint Dependent	1.38525	2.19637e-05
15 ºC	Exponential	BMV58 vs H14A7 (S cer+ S uva alleles)	H14 A7	YKL175W	ZRT3	Zinc-Regulated Transporter	0.903564	0.000417354
15 ºC	Exponential	BMV58 vs H14A7 (S cer+ S uva alleles)	H14 A7	YKL192C	ACP1	Acyl Carrier Protein	1.08	0.000275895
15 ºC	Exponential	BMV58 vs H14A7 (S cer+ S uva alleles)	H14 A7	YKL197C	PEX1	PEroXin	1.78271	3.70307e-06
15 ºC	Exponential	BMV58 vs H14A7 (S cer+ S uva alleles)	H14 A7	YKR013W	PRY2	Pathogen Related in Yeast	1.32342	0.00135544
15 ºC	Exponential	BMV58 vs H14A7 (S cer+ S uva alleles)	H14 A7	YKR015C			1.20071	0.000743617
15 ºC	Exponential	BMV58 vs H14A7 (S cer+ S uva alleles)	H14 A7	YKR054C	DYN1	DYNein	1.71408	2.29724e-07
15 ºC	Exponential	BMV58 vs H14A7 (S cer+ S uva alleles)	H14 A7	YKR064W	OAF3	Oleate Activated transcription Factor	1.40387	1.34363e-06
15 ºC	Exponential	BMV58 vs H14A7 (S cer+ S uva alleles)	H14 A7	YLL015W	BPT1	Bile Pigment Transporter	1.42646	2.80798e-05
15 ºC	Exponential	BMV58 vs H14A7 (S cer+ S uva alleles)	H14 A7	YLL044W			2.58857	6.67035e-11
15 ºC	Exponential	BMV58 vs H14A7 (S cer+ S uva alleles)	H14 A7	YLL049W	LDB18	Low Dye Binding	1.68335	0.000145387
15 ºC	Exponential	BMV58 vs H14A7 (S cer+ S uva alleles)	H14 A7	YLR007W	NSE1	Non-SMC Element	1.33493	4.29553e-06
15 ºC	Exponential	BMV58 vs H14A7 (S cer+ S uva alleles)	H14 A7	YLR020C	YEH2	Yeast steryl Ester Hydrolase	1.39398	7.31131e-07
15 ºC	Exponential	BMV58 vs H14A7 (S cer+ S uva alleles)	H14 A7	YLR035C	MLH2	MutL Homolog	1.8094	7.68959e-08
15 ºC	Exponential	BMV58 vs H14A7 (S cer+ S uva alleles)	H14 A7	YLR045C	STU2	Suppressor of TUbulin	1.14673	0.000945928
15 ºC	Exponential	BMV58 vs H14A7 (S cer+ S uva alleles)	H14 A7	YLR064W	PER33	Pore and ER protein, 33 kDa	0.916666	0.000745256
15 ºC	Exponential	BMV58 vs H14A7 (S cer+ S uva alleles)	H14 A7	YLR090W	XDJ1		1.21046	1.25044e-05
15 ºC	Exponential	BMV58 vs H14A7 (S cer+ S uva alleles)	H14 A7	YLR095C	IOC2	Iswi One Complex	0.97179	2.90641e-05
15 ºC	Exponential	BMV58 vs H14A7 (S cer+ S uva alleles)	H14 A7	YLR113W	HOG1	High Osmolarity Glycerol response	1.10474	0.000164798
15 ºC	Exponential	BMV58 vs H14A7 (S cer+ S uva alleles)	H14 A7	YLR179C			1.51499	7.06615e-08
15 ºC	Exponential	BMV58 vs H14A7 (S cer+ S uva alleles)	H14 A7	YLR195C	NMT1	N-Myristoyl Transferase	0.97901	0.000258241
15 ºC	Exponential	BMV58 vs H14A7 (S cer+ S uva alleles)	H14 A7	YLR199C	PBA1	Proteasome Biogenesis-Associated	1.32785	1.10122e-05
15 ºC	Exponential	BMV58 vs H14A7 (S cer+ S uva alleles)	H14 A7	YLR206W	ENT2	Epsin N-Terminal homology	1.15506	0.000211084
15 ºC	Exponential	BMV58 vs H14A7 (S cer+ S uva alleles)	H14 A7	YLR233C	EST1	Ever Shorter Telomeres	1.30343	5.24325e-05
15 ºC	Exponential	BMV58 vs H14A7 (S cer+ S uva alleles)	H14 A7	YLR274W	MCM5	MiniChromosome Maintenance	1.53725	7.93112e-07
15 ºC	Exponential	BMV58 vs H14A7 (S cer+ S uva alleles)	H14 A7	YLR287C-A	RPS30A	Ribosomal Protein of the Small subunit	1.10621	0.000861281
15 ºC	Exponential	BMV58 vs H14A7 (S cer+ S uva alleles)	H14 A7	YLR292C	SEC72	SECretory	1.1232	6.15138e-05
15 ºC	Exponential	BMV58 vs H14A7 (S cer+ S uva alleles)	H14 A7	YLR293C	GSP1	Genetic Suppressor of Prp20-1	1.11713	0.000110118
15 ºC	Exponential	BMV58 vs H14A7 (S cer+ S uva alleles)	H14 A7	YLR305C	STT4	STaurosporine and Temperature sensitive	1.04014	0.00130311
15 ºC	Exponential	BMV58 vs H14A7 (S cer+ S uva alleles)	H14 A7	YLR327C	TMA10	Translation Machinery Associated	2.06189	2.43929e-10
15 ºC	Exponential	BMV58 vs H14A7 (S cer+ S uva alleles)	H14 A7	YLR375W	STP3	protein with similarity to Stp1p	0.963296	0.000533019
15 ºC	Exponential	BMV58 vs H14A7 (S cer+ S uva alleles)	H14 A7	YLR382C	NAM2	Nuclear Accommodation of Mitochondria	1.38768	4.97842e-07
15 ºC	Exponential	BMV58 vs H14A7 (S cer+ S uva alleles)	H14 A7	YLR429W	CRN1	CoRoNin	1.00602	0.000169518
15 ºC	Exponential	BMV58 vs H14A7 (S cer+ S uva alleles)	H14 A7	YLR450W	HMG2	3-Hydroxy-3-MethylGlutaryl-coenzyme a reductase	1.31792	5.65257e-05
15 ºC	Exponential	BMV58 vs H14A7 (S cer+ S uva alleles)	H14 A7	YML002W			9.69479	4.57673e-30
15 ºC	Exponential	BMV58 vs H14A7 (S cer+ S uva alleles)	H14 A7	YML012W	ERV25	ER Vesicle	0.884694	0.00046452
15 ºC	Exponential	BMV58 vs H14A7 (S cer+ S uva alleles)	H14 A7	YML015C	TAF11	TATA binding protein-Associated Factor	1.33564	0.000642246
15 ºC	Exponential	BMV58 vs H14A7 (S cer+ S uva alleles)	H14 A7	YML054C	CYB2	CYtochrome B	2.27588	1.35359e-09
15 ºC	Exponential	BMV58 vs H14A7 (S cer+ S uva alleles)	H14 A7	YML079W			1.06797	0.000191697
15 ºC	Exponential	BMV58 vs H14A7 (S cer+ S uva alleles)	H14 A7	YML083C			2.41198	1.14308e-07
15 ºC	Exponential	BMV58 vs H14A7 (S cer+ S uva alleles)	H14 A7	YML085C	TUB1	TUBulin	1.21668	6.60887e-05
15 ºC	Exponential	BMV58 vs H14A7 (S cer+ S uva alleles)	H14 A7	YML101C	CUE4	Coupling of Ubiquitin conjugation to ER degradation	4.97811	6.31772e-11
15 ºC	Exponential	BMV58 vs H14A7 (S cer+ S uva alleles)	H14 A7	YML104C	MDM1	Mitochondrial Distribution and Morphology	0.985613	0.000298421
15 ºC	Exponential	BMV58 vs H14A7 (S cer+ S uva alleles)	H14 A7	YML119W			1.62811	7.35565e-07
15 ºC	Exponential	BMV58 vs H14A7 (S cer+ S uva alleles)	H14 A7	YMR006C	PLB2	PhosphoLipase B	1.26483	0.000119649
15 ºC	Exponential	BMV58 vs H14A7 (S cer+ S uva alleles)	H14 A7	YMR013C	SEC59	SECretory	1.53827	6.16574e-05
15 ºC	Exponential	BMV58 vs H14A7 (S cer+ S uva alleles)	H14 A7	YMR020W	FMS1	Fenpropimorph-resistance Multicopy Suppressor	2.4087	5.16817e-16
15 ºC	Exponential	BMV58 vs H14A7 (S cer+ S uva alleles)	H14 A7	YMR022W	UBC7	UBiquitin-Conjugating enzyme	1.43526	9.1724e-08
15 ºC	Exponential	BMV58 vs H14A7 (S cer+ S uva alleles)	H14 A7	YMR028W	TAP42	Two A phosphatase Associated Protein	1.59916	9.42964e-09
15 ºC	Exponential	BMV58 vs H14A7 (S cer+ S uva alleles)	H14 A7	YMR039C	SUB1	SUppressor of TFIIB mutations	1.36635	1.373e-05
15 ºC	Exponential	BMV58 vs H14A7 (S cer+ S uva alleles)	H14 A7	YMR044W	IOC4	Iswi One Complex	1.14893	6.49571e-05
15 ºC	Exponential	BMV58 vs H14A7 (S cer+ S uva alleles)	H14 A7	YMR084W			6.80708	4.60352e-07
15 ºC	Exponential	BMV58 vs H14A7 (S cer+ S uva alleles)	H14 A7	YMR085W			8.24914	2.06213e-15
15 ºC	Exponential	BMV58 vs H14A7 (S cer+ S uva alleles)	H14 A7	YMR092C	AIP1	Actin Interacting Protein	0.970882	0.00032944
15 ºC	Exponential	BMV58 vs H14A7 (S cer+ S uva alleles)	H14 A7	YMR098C	ATP25	ATPase	1.12834	1.51413e-05
15 ºC	Exponential	BMV58 vs H14A7 (S cer+ S uva alleles)	H14 A7	YMR122W-A	NCW1	Novel Cell Wall protein	1.84959	3.61514e-07
15 ºC	Exponential	BMV58 vs H14A7 (S cer+ S uva alleles)	H14 A7	YMR152W	YIM1		1.20041	8.9231e-06
15 ºC	Exponential	BMV58 vs H14A7 (S cer+ S uva alleles)	H14 A7	YMR170C	ALD2	ALdehyde Dehydrogenase	2.38519	0.00114429
15 ºC	Exponential	BMV58 vs H14A7 (S cer+ S uva alleles)	H14 A7	YMR212C	EFR3	PHO Eighty Five Requiring	0.837566	0.000925759
15 ºC	Exponential	BMV58 vs H14A7 (S cer+ S uva alleles)	H14 A7	YMR226C			1.06765	0.000330233
15 ºC	Exponential	BMV58 vs H14A7 (S cer+ S uva alleles)	H14 A7	YMR255W	GFD1	Good For Dbp5p	1.02144	0.000924487
15 ºC	Exponential	BMV58 vs H14A7 (S cer+ S uva alleles)	H14 A7	YMR266W	RSN1	Rescue of Sro7 at high Nacl	1.21183	9.83164e-06
15 ºC	Exponential	BMV58 vs H14A7 (S cer+ S uva alleles)	H14 A7	YMR271C	URA10	URAcil requiring	1.42954	1.16226e-05
15 ºC	Exponential	BMV58 vs H14A7 (S cer+ S uva alleles)	H14 A7	YMR279C			1.50025	0.00141619
15 ºC	Exponential	BMV58 vs H14A7 (S cer+ S uva alleles)	H14 A7	YMR315W			1.06365	0.000411224
15 ºC	Exponential	BMV58 vs H14A7 (S cer+ S uva alleles)	H14 A7	YMR317W			2.64224	5.1393e-18
15 ºC	Exponential	BMV58 vs H14A7 (S cer+ S uva alleles)	H14 A7	YNL030W	HHF2	Histone H Four	1.7854	0.000182737
15 ºC	Exponential	BMV58 vs H14A7 (S cer+ S uva alleles)	H14 A7	YNL045W	LAP2	Leucine AminoPeptidases	1.56738	2.15044e-06
15 ºC	Exponential	BMV58 vs H14A7 (S cer+ S uva alleles)	H14 A7	YNL058C			1.43284	0.000121292
15 ºC	Exponential	BMV58 vs H14A7 (S cer+ S uva alleles)	H14 A7	YNL066W	SUN4	Sim1 Uth1 Nca3	1.89121	2.63013e-07
15 ºC	Exponential	BMV58 vs H14A7 (S cer+ S uva alleles)	H14 A7	YNL068C	FKH2	ForK head Homolog	1.38773	2.98004e-06
15 ºC	Exponential	BMV58 vs H14A7 (S cer+ S uva alleles)	H14 A7	YNL080C	EOS1	ER-localized and Oxidants Sensitive	1.44387	0.000121815
15 ºC	Exponential	BMV58 vs H14A7 (S cer+ S uva alleles)	H14 A7	YNL092W			1.50417	4.60378e-06
15 ºC	Exponential	BMV58 vs H14A7 (S cer+ S uva alleles)	H14 A7	YNL121C	TOM70	Translocase of the Outer Mitochondrial membrane	0.878135	0.000896234
15 ºC	Exponential	BMV58 vs H14A7 (S cer+ S uva alleles)	H14 A7	YNL130C	CPT1	CholinePhosphoTransferase	1.19024	7.08154e-06
15 ºC	Exponential	BMV58 vs H14A7 (S cer+ S uva alleles)	H14 A7	YNL138W	SRV2	Suppressor of RasVal19	0.954834	0.000279431
15 ºC	Exponential	BMV58 vs H14A7 (S cer+ S uva alleles)	H14 A7	YNL162W	RPL42A	Ribosomal Protein of the Large subunit	3.73005	4.64541e-12
15 ºC	Exponential	BMV58 vs H14A7 (S cer+ S uva alleles)	H14 A7	YNL168C	FMP41	Found in Mitochondrial Proteome	1.51375	7.49028e-07
15 ºC	Exponential	BMV58 vs H14A7 (S cer+ S uva alleles)	H14 A7	YNL191W	DUG3	Deficient in Utilization of Glutathione	1.53978	8.93797e-08
15 ºC	Exponential	BMV58 vs H14A7 (S cer+ S uva alleles)	H14 A7	YNL192W	CHS1	CHitin Synthase	1.2275	1.90507e-06
15 ºC	Exponential	BMV58 vs H14A7 (S cer+ S uva alleles)	H14 A7	YNL206C	RTT106	Regulator of Ty1 Transposition	1.2837	0.000123089
15 ºC	Exponential	BMV58 vs H14A7 (S cer+ S uva alleles)	H14 A7	YNL230C	ELA1	ELongin A	1.91307	5.89125e-07
15 ºC	Exponential	BMV58 vs H14A7 (S cer+ S uva alleles)	H14 A7	YNL239W	LAP3	Leucine AminoPeptidases	1.27547	2.64003e-05
15 ºC	Exponential	BMV58 vs H14A7 (S cer+ S uva alleles)	H14 A7	YNL240C	NAR1	Nuclear Architecture Related	1.31183	1.08661e-06
15 ºC	Exponential	BMV58 vs H14A7 (S cer+ S uva alleles)	H14 A7	YNL261W	ORC5	Origin Recognition Complex	2.07312	1.54526e-10
15 ºC	Exponential	BMV58 vs H14A7 (S cer+ S uva alleles)	H14 A7	YNL310C	ZIM17	ZInc finger Motif protein of 17 kDa	1.77035	5.94173e-07
15 ºC	Exponential	BMV58 vs H14A7 (S cer+ S uva alleles)	H14 A7	YNL327W	EGT2	Early G1 Transcript	1.26095	0.000566564
15 ºC	Exponential	BMV58 vs H14A7 (S cer+ S uva alleles)	H14 A7	YNR003C	RPC34	RNA Polymerase C	1.24829	0.000315647
15 ºC	Exponential	BMV58 vs H14A7 (S cer+ S uva alleles)	H14 A7	YNR030W	ALG12	Asparagine-Linked Glycosylation	1.02771	0.000293168
15 ºC	Exponential	BMV58 vs H14A7 (S cer+ S uva alleles)	H14 A7	YNR036C	MRPS12	Mitochondrial Ribosomal Protein, Small subunit	0.927347	0.000148181
15 ºC	Exponential	BMV58 vs H14A7 (S cer+ S uva alleles)	H14 A7	YNR038W	DBP6	Dead Box Protein	1.26446	0.00128263
15 ºC	Exponential	BMV58 vs H14A7 (S cer+ S uva alleles)	H14 A7	YNR062C			1.95419	6.73202e-06
15 ºC	Exponential	BMV58 vs H14A7 (S cer+ S uva alleles)	H14 A7	YNR067C	DSE4	Daughter Specific Expression	1.59555	5.94715e-08
15 ºC	Exponential	BMV58 vs H14A7 (S cer+ S uva alleles)	H14 A7	YOL014W			1.10663	0.000232448
15 ºC	Exponential	BMV58 vs H14A7 (S cer+ S uva alleles)	H14 A7	YOL015W	IRC10	Increased Recombination Centers	1.74881	2.79896e-08
15 ºC	Exponential	BMV58 vs H14A7 (S cer+ S uva alleles)	H14 A7	YOL016C	CMK2	CalModulin dependent protein Kinase	1.56077	4.51082e-08
15 ºC	Exponential	BMV58 vs H14A7 (S cer+ S uva alleles)	H14 A7	YOL028C	YAP7	Yeast AP-1	9.15349	4.12224e-21
15 ºC	Exponential	BMV58 vs H14A7 (S cer+ S uva alleles)	H14 A7	YOL055C	THI20	THIamine metabolism	2.34666	3.456e-08
15 ºC	Exponential	BMV58 vs H14A7 (S cer+ S uva alleles)	H14 A7	YOL057W			0.922186	0.000132817
15 ºC	Exponential	BMV58 vs H14A7 (S cer+ S uva alleles)	H14 A7	YOL062C	APM4	clathrin Adaptor Protein complex Medium chain	0.861427	0.000639415
15 ºC	Exponential	BMV58 vs H14A7 (S cer+ S uva alleles)	H14 A7	YOL082W	ATG19	AuTophaGy related	1.77809	2.24149e-09
15 ºC	Exponential	BMV58 vs H14A7 (S cer+ S uva alleles)	H14 A7	YOL086C	ADH1	Alcohol DeHydrogenase	1.08665	0.000293273
15 ºC	Exponential	BMV58 vs H14A7 (S cer+ S uva alleles)	H14 A7	YOL088C	MPD2	Multicopy suppressor of PDI1 deletion	1.33024	5.21234e-07
15 ºC	Exponential	BMV58 vs H14A7 (S cer+ S uva alleles)	H14 A7	YOL107W			1.57993	3.7114e-06
15 ºC	Exponential	BMV58 vs H14A7 (S cer+ S uva alleles)	H14 A7	YOL108C	INO4	INOsitol requiring	1.46581	1.64089e-05
15 ºC	Exponential	BMV58 vs H14A7 (S cer+ S uva alleles)	H14 A7	YOL111C	MDY2	Mating-Deficient Yeast	1.31437	1.02547e-06
15 ºC	Exponential	BMV58 vs H14A7 (S cer+ S uva alleles)	H14 A7	YOL132W	GAS4	Glycophospholipid-Anchored Surface protein	3.47454	0.00030971
15 ºC	Exponential	BMV58 vs H14A7 (S cer+ S uva alleles)	H14 A7	YOL154W	ZPS1	Zinc- and pH-regulated Surface protein	3.30559	3.67429e-07
15 ºC	Exponential	BMV58 vs H14A7 (S cer+ S uva alleles)	H14 A7	YOR009W	TIR4	TIp1-Related	1.38412	0.000259215
15 ºC	Exponential	BMV58 vs H14A7 (S cer+ S uva alleles)	H14 A7	YOR039W	CKB2	Casein Kinase Beta' subunit	0.79039	0.000683595
15 ºC	Exponential	BMV58 vs H14A7 (S cer+ S uva alleles)	H14 A7	YOR041C			6.45084	6.59188e-06
15 ºC	Exponential	BMV58 vs H14A7 (S cer+ S uva alleles)	H14 A7	YOR042W	CUE5	Coupling of Ubiquitin conjugation to ER degradation	1.37405	6.44123e-07
15 ºC	Exponential	BMV58 vs H14A7 (S cer+ S uva alleles)	H14 A7	YOR057W	SGT1	Suppressor of G2 (Two) allele of skp1	1.53958	4.82034e-09
15 ºC	Exponential	BMV58 vs H14A7 (S cer+ S uva alleles)	H14 A7	YOR058C	ASE1	Anaphase Spindle Elongation	1.09492	0.000341921
15 ºC	Exponential	BMV58 vs H14A7 (S cer+ S uva alleles)	H14 A7	YOR067C	ALG8	Asparagine-Linked Glycosylation	0.936098	0.000142271
15 ºC	Exponential	BMV58 vs H14A7 (S cer+ S uva alleles)	H14 A7	YOR085W	OST3	OligoSaccharylTransferase	1.06531	7.2624e-06
15 ºC	Exponential	BMV58 vs H14A7 (S cer+ S uva alleles)	H14 A7	YOR092W	ECM3	ExtraCellular Mutant	1.55232	1.19412e-05
15 ºC	Exponential	BMV58 vs H14A7 (S cer+ S uva alleles)	H14 A7	YOR109W	INP53	INositol polyphosphate 5-Phosphatase	0.788791	0.000753089
15 ºC	Exponential	BMV58 vs H14A7 (S cer+ S uva alleles)	H14 A7	YOR128C	ADE2	ADEnine requiring	1.27107	0.00036957
15 ºC	Exponential	BMV58 vs H14A7 (S cer+ S uva alleles)	H14 A7	YOR133W	EFT1	Elongation Factor Two	5.66177	2.49609e-33
15 ºC	Exponential	BMV58 vs H14A7 (S cer+ S uva alleles)	H14 A7	YOR172W	YRM1	Yeast Reveromycin resistance Modulator	0.776574	0.00170386
15 ºC	Exponential	BMV58 vs H14A7 (S cer+ S uva alleles)	H14 A7	YOR175C	ALE1	Acyltransferase for Lyso-phosphatidylEthanolamine	1.00395	0.000370711
15 ºC	Exponential	BMV58 vs H14A7 (S cer+ S uva alleles)	H14 A7	YOR182C	RPS30B	Ribosomal Protein of the Small subunit	2.71568	8.66018e-15
15 ºC	Exponential	BMV58 vs H14A7 (S cer+ S uva alleles)	H14 A7	YOR184W	SER1	SERine requiring	1.11883	9.289e-05
15 ºC	Exponential	BMV58 vs H14A7 (S cer+ S uva alleles)	H14 A7	YOR193W	PEX27	PEroXisome related	1.48237	0.000238879
15 ºC	Exponential	BMV58 vs H14A7 (S cer+ S uva alleles)	H14 A7	YOR214C	SPR2	SPorulation-Regulated	5.68421	0.0011892
15 ºC	Exponential	BMV58 vs H14A7 (S cer+ S uva alleles)	H14 A7	YOR222W	ODC2	OxoDicarboxylate Carrier	0.877353	0.00154945
15 ºC	Exponential	BMV58 vs H14A7 (S cer+ S uva alleles)	H14 A7	YOR223W	DSC3	Defective for SREBP Cleavage	1.12957	3.05206e-05
15 ºC	Exponential	BMV58 vs H14A7 (S cer+ S uva alleles)	H14 A7	YOR231W	MKK1	Mitogen-activated protein Kinase-Kinase	1.125	2.02845e-05
15 ºC	Exponential	BMV58 vs H14A7 (S cer+ S uva alleles)	H14 A7	YOR238W			0.981294	0.000712282
15 ºC	Exponential	BMV58 vs H14A7 (S cer+ S uva alleles)	H14 A7	YOR239W	ABP140	Actin Binding Protein	2.47721	3.81536e-17
15 ºC	Exponential	BMV58 vs H14A7 (S cer+ S uva alleles)	H14 A7	YOR271C	FSF1	Fungal SideroFlexin 1	1.3312	0.000235894
15 ºC	Exponential	BMV58 vs H14A7 (S cer+ S uva alleles)	H14 A7	YOR275C	RIM20	Regulator of IME2	0.825816	0.00118733
15 ºC	Exponential	BMV58 vs H14A7 (S cer+ S uva alleles)	H14 A7	YOR286W	RDL2	RhoDanese-Like protein	1.23967	3.01785e-06
15 ºC	Exponential	BMV58 vs H14A7 (S cer+ S uva alleles)	H14 A7	YOR321W	PMT3	Protein O-MannosylTransferase	1.19992	0.000895139
15 ºC	Exponential	BMV58 vs H14A7 (S cer+ S uva alleles)	H14 A7	YOR342C			2.16473	7.45393e-09
15 ºC	Exponential	BMV58 vs H14A7 (S cer+ S uva alleles)	H14 A7	YOR360C	PDE2	PhosphoDiEsterase	1.13215	1.56716e-05
15 ºC	Exponential	BMV58 vs H14A7 (S cer+ S uva alleles)	H14 A7	YOR383C	FIT3	Facilitator of Iron Transport	1.44503	4.46771e-06
15 ºC	Exponential	BMV58 vs H14A7 (S cer+ S uva alleles)	H14 A7	YOR384W	FRE5	Ferric REductase	1.56413	2.06493e-08
15 ºC	Exponential	BMV58 vs H14A7 (S cer+ S uva alleles)	H14 A7	YPL030W	TRM44	TRna Methyltransferase	1.12699	0.000918461
15 ºC	Exponential	BMV58 vs H14A7 (S cer+ S uva alleles)	H14 A7	YPL041C	MRX11	Mitochondrial oRganization of gene eXpression (MIOREX)	2.17487	2.68092e-07
15 ºC	Exponential	BMV58 vs H14A7 (S cer+ S uva alleles)	H14 A7	YPL059W	GRX5	GlutaRedoXin	0.900285	0.000628795
15 ºC	Exponential	BMV58 vs H14A7 (S cer+ S uva alleles)	H14 A7	YPL066W	RGL1	Rho1 GEF Localizing	0.888283	0.000393532
15 ºC	Exponential	BMV58 vs H14A7 (S cer+ S uva alleles)	H14 A7	YPL103C	FMP30	Found in Mitochondrial Proteome	0.911569	0.000965628
15 ºC	Exponential	BMV58 vs H14A7 (S cer+ S uva alleles)	H14 A7	YPL104W	MSD1	Mitochondrial aminoacyl-tRNA Synthetase, Aspartate (D)	0.836191	0.000481403
15 ºC	Exponential	BMV58 vs H14A7 (S cer+ S uva alleles)	H14 A7	YPL127C	HHO1	Histone H One	1.22768	7.39126e-06
15 ºC	Exponential	BMV58 vs H14A7 (S cer+ S uva alleles)	H14 A7	YPL140C	MKK2	Mitogen-activated Kinase Kinase	0.935371	0.000706795
15 ºC	Exponential	BMV58 vs H14A7 (S cer+ S uva alleles)	H14 A7	YPL141C	FRK1	Fatty acyl-CoA synthetase and RNA processing-associated Kinase	1.31695	0.000190288
15 ºC	Exponential	BMV58 vs H14A7 (S cer+ S uva alleles)	H14 A7	YPL178W	CBC2	Cap Binding Complex	0.840789	0.000636807
15 ºC	Exponential	BMV58 vs H14A7 (S cer+ S uva alleles)	H14 A7	YPL179W	PPQ1	Protein Phosphatase Q	0.948526	0.000373569
15 ºC	Exponential	BMV58 vs H14A7 (S cer+ S uva alleles)	H14 A7	YPL183C	RTT10	Regulator of Ty1 Transposition	1.26543	0.000643503
15 ºC	Exponential	BMV58 vs H14A7 (S cer+ S uva alleles)	H14 A7	YPL184C	MRN1	Multicopy supressor of rsc nhp6	1.33195	5.02678e-06
15 ºC	Exponential	BMV58 vs H14A7 (S cer+ S uva alleles)	H14 A7	YPL221W	FLC1	FLavin Carrier	1.02812	6.73248e-05
15 ºC	Exponential	BMV58 vs H14A7 (S cer+ S uva alleles)	H14 A7	YPL233W	NSL1	Nnf1 Synthetic Lethal	1.40464	0.000507886
15 ºC	Exponential	BMV58 vs H14A7 (S cer+ S uva alleles)	H14 A7	YPL242C	IQG1	IQGAP-related protein	1.25466	5.78518e-06
15 ºC	Exponential	BMV58 vs H14A7 (S cer+ S uva alleles)	H14 A7	YPL253C	VIK1	Vegetative Interaction with Kar3p	1.33749	0.00129636
15 ºC	Exponential	BMV58 vs H14A7 (S cer+ S uva alleles)	H14 A7	YPL265W	DIP5	DIcarboxylic amino acid Permease	3.26565	1.02082e-09
15 ºC	Exponential	BMV58 vs H14A7 (S cer+ S uva alleles)	H14 A7	YPR023C	EAF3	Esa1p-Associated Factor	0.874541	0.00169903
15 ºC	Exponential	BMV58 vs H14A7 (S cer+ S uva alleles)	H14 A7	YPR036W	VMA13	Vacuolar Membrane Atpase	0.915219	0.000790769
15 ºC	Exponential	BMV58 vs H14A7 (S cer+ S uva alleles)	H14 A7	YPR037C	ERV2	Essential for Respiration and Viability	1.79735	2.4107e-06
15 ºC	Exponential	BMV58 vs H14A7 (S cer+ S uva alleles)	H14 A7	YPR047W	MSF1	Mitochondrial aminoacyl-tRNA Synthetase, Phenylalanine (F)	0.961242	0.000298583
15 ºC	Exponential	BMV58 vs H14A7 (S cer+ S uva alleles)	H14 A7	YPR062W	FCY1	FluoroCYtosine resistance	0.897824	0.000870662
15 ºC	Exponential	BMV58 vs H14A7 (S cer+ S uva alleles)	H14 A7	YPR063C			1.7807	1.62924e-08
15 ºC	Exponential	BMV58 vs H14A7 (S cer+ S uva alleles)	H14 A7	YPR066W	UBA3	UBiquitin-like protein-Activating enzyme	1.51074	0.000356962
15 ºC	Exponential	BMV58 vs H14A7 (S cer+ S uva alleles)	H14 A7	YPR088C	SRP54	Signal Recognition Particle 54-kD subunit	1.15677	2.99516e-06
15 ºC	Exponential	BMV58 vs H14A7 (S cer+ S uva alleles)	H14 A7	YPR113W	PIS1	Phosphatidyl Inositol Synthase	1.35149	1.04423e-07
15 ºC	Exponential	BMV58 vs H14A7 (S cer+ S uva alleles)	H14 A7	YPR120C	CLB5	CycLin B	1.66795	0.000584588
15 ºC	Exponential	BMV58 vs H14A7 (S cer+ S uva alleles)	H14 A7	YPR133W-A	TOM5	Translocase of the Outer Mitochondrial membrane	0.898698	0.000239525
15 ºC	Exponential	BMV58 vs H14A7 (S cer+ S uva alleles)	H14 A7	YPR139C	LOA1	Lysophosphatidic acid: Oleoyl-CoA Acyltransferase	1.13989	3.08743e-05
15 ºC	Exponential	BMV58 vs H14A7 (S cer+ S uva alleles)	H14 A7	YPR147C			1.71144	3.65942e-06
15 ºC	Exponential	BMV58 vs H14A7 (S cer+ S uva alleles)	H14 A7	YPR162C	ORC4	Origin Recognition Complex	1.23592	2.79302e-05
15 ºC	Exponential	BMV58 vs H14A7 (S cer+ S uva alleles)	H14 A7	YPR176C	BET2	Blocked Early in Transport	1.36948	5.75961e-05
15 ºC	Exponential	BMV58 vs H14A7 (S cer+ S uva alleles)	H14 A7	YPR178W	PRP4	Pre-mRNA Processing	0.981595	0.00165362
15 ºC	Exponential	BMV58 vs H14A7 (S cer+ S uva alleles)	H14 A7	YPR183W	DPM1	Dolichol Phosphate Mannose synthase	1.13548	0.000109421
15 ºC	Exponential	BMV58 vs H14A7 (S cer+ S uva alleles)	H14 A7	YPR194C	OPT2	OligoPeptide Transporter	2.04288	5.01473e-06
15 ºC	Exponential	BMV58 vs H14A7 (S cer+ S uva alleles)	H14 A7	YPR199C	ARR1	ARsenicals Resistance	1.85182	1.29984e-12

## Sheet: go_h14a7_bmv58_exp15
cellular amino acid metabolic process	0.00070267	YBL039C,YBR145W,YBR166C,YBR208C,YDL168W,YDR127W,YDR421W,YEL038W,YEL066W,YER055C,YER091C,YFL022C,YFR025C,YFR047C,YGL105W,YGL125W,YGL196W,YGL202W,YGL256W,YGR061C,YGR124W,YHR033W,YHR063C,YHR112C,YIL051C,YIL074C,YJL060W,YJL130C,YJR010W,YJR103W,YJR109C,YJR139C,YKL043W,YKL104C,YLR382C,YMR084W,YMR170C,YNL191W,YNL239W,YOL086C,YOR184W,YPL104W,YPR047W
alpha-amino acid metabolic process	0.0164625	YBL039C,YBR166C,YBR208C,YDR421W,YEL038W,YEL066W,YER055C,YER091C,YFR025C,YFR047C,YGL125W,YGL196W,YGL202W,YGR061C,YGR124W,YHR033W,YHR063C,YHR112C,YIL051C,YIL074C,YJL060W,YJL130C,YJR010W,YJR103W,YJR109C,YJR139C,YKL043W,YKL104C,YMR084W,YNL191W,YNL239W,YOR184W

## Sheet: h14a7_bmv58_exp25
Condition-Temperature	Condition-Stage	Comparision	Up-regulated in strain	Gene Systematic	Gene Standard Name	Gene Name	log2fold	pValue
25 ºC	Exponential	H14 A7 (uva+cer) vs BMV58	H14A7	YAL005C	SSA1	Stress-Seventy subfamily A	0.76359	0.000192606
25 ºC	Exponential	H14 A7 (uva+cer) vs BMV59	H14A7	YAL028W	FRT2	Functionally Related to TCP1	0.995505	6.39316e-05
25 ºC	Exponential	H14 A7 (uva+cer) vs BMV60	H14A7	YAL039C	CYC3	CYtochrome C	1.45145	1.48495e-09
25 ºC	Exponential	H14 A7 (uva+cer) vs BMV61	H14A7	YAL056W	GPB2		0.760871	0.000386973
25 ºC	Exponential	H14 A7 (uva+cer) vs BMV62	H14A7	YAL060W	BDH1	Butanediol DeHydrogenase	0.673445	0.000892022
25 ºC	Exponential	H14 A7 (uva+cer) vs BMV63	H14A7	YAL067C	SEO1	Suppressor of sulfoxyde EthiOnine resistance	1.19028	0.000121968
25 ºC	Exponential	H14 A7 (uva+cer) vs BMV64	H14A7	YBL001C	ECM15	ExtraCellular Mutant	0.859287	0.000223745
25 ºC	Exponential	H14 A7 (uva+cer) vs BMV65	H14A7	YBL002W	HTB2	Histone h Two B	0.890466	0.000228844
25 ºC	Exponential	H14 A7 (uva+cer) vs BMV66	H14A7	YBL003C	HTA2	Histone h Two A	2.83629	1.10494e-20
25 ºC	Exponential	H14 A7 (uva+cer) vs BMV67	H14A7	YBL056W	PTC3	Phosphatase Two C	1.90782	7.46373e-18
25 ºC	Exponential	H14 A7 (uva+cer) vs BMV68	H14A7	YBL064C	PRX1	PeroxiRedoXin	1.46252	1.10298e-09
25 ºC	Exponential	H14 A7 (uva+cer) vs BMV69	H14A7	YBL067C	UBP13	UBiquitin-specific Protease	0.887055	3.53143e-05
25 ºC	Exponential	H14 A7 (uva+cer) vs BMV70	H14A7	YBL075C	SSA3	Stress-Seventy subfamily A	2.5538	3.96244e-16
25 ºC	Exponential	H14 A7 (uva+cer) vs BMV71	H14A7	YBL078C	ATG8	AuTophaGy related	0.889832	0.000139011
25 ºC	Exponential	H14 A7 (uva+cer) vs BMV72	H14A7	YBL091C	MAP2	Methionine AminoPeptidase	1.17971	1.46984e-07
25 ºC	Exponential	H14 A7 (uva+cer) vs BMV73	H14A7	YBL107C	MIX23	Mitochondrial Intermembrane space CX(n)C motif protein	1.38439	7.45071e-08
25 ºC	Exponential	H14 A7 (uva+cer) vs BMV74	H14A7	YBR001C	NTH2	Neutral TreHalase	1.83068	3.30952e-17
25 ºC	Exponential	H14 A7 (uva+cer) vs BMV75	H14A7	YBR008C	FLR1	FLuconazole Resistance	2.15224	1.98447e-19
25 ºC	Exponential	H14 A7 (uva+cer) vs BMV76	H14A7	YBR009C	HHF1	Histone H Four	0.910845	0.000296698
25 ºC	Exponential	H14 A7 (uva+cer) vs BMV77	H14A7	YBR024W	SCO2	Suppressor of Cytochrome Oxidase deficiency	1.10532	1.23645e-07
25 ºC	Exponential	H14 A7 (uva+cer) vs BMV78	H14A7	YBR041W	FAT1	FATty acid transporter	0.598073	0.00278156
25 ºC	Exponential	H14 A7 (uva+cer) vs BMV79	H14A7	YBR046C	ZTA1	ZeTA-crystallin	0.896832	2.82084e-05
25 ºC	Exponential	H14 A7 (uva+cer) vs BMV80	H14A7	YBR049C	REB1	RNA polymerase I Enhancer Binding protein	0.947286	8.99484e-06
25 ºC	Exponential	H14 A7 (uva+cer) vs BMV81	H14A7	YBR050C	REG2	REsistance to Glucose repression	0.878532	0.000608102
25 ºC	Exponential	H14 A7 (uva+cer) vs BMV82	H14A7	YBR057C	MUM2	MUddled Meiosis	0.775437	0.00115847
25 ºC	Exponential	H14 A7 (uva+cer) vs BMV83	H14A7	YBR065C	ECM2	ExtraCellular Mutant	1.1668	1.0898e-06
25 ºC	Exponential	H14 A7 (uva+cer) vs BMV84	H14A7	YBR067C	TIP1	Temperature shock-Inducible Protein	0.911795	0.000349363
25 ºC	Exponential	H14 A7 (uva+cer) vs BMV85	H14A7	YBR068C	BAP2	Branched-chain Amino acid Permease	3.52806	8.05322e-42
25 ºC	Exponential	H14 A7 (uva+cer) vs BMV86	H14A7	YBR069C	TAT1	Tyrosine and tryptophan Amino acid Transporter	1.09417	0.00132089
25 ºC	Exponential	H14 A7 (uva+cer) vs BMV87	H14A7	YBR076W	ECM8	ExtraCellular Mutant	2.84061	2.41784e-06
25 ºC	Exponential	H14 A7 (uva+cer) vs BMV88	H14A7	YBR082C	UBC4	UBiquitin-Conjugating	1.56696	6.56495e-12
25 ºC	Exponential	H14 A7 (uva+cer) vs BMV89	H14A7	YBR089C-A	NHP6B	Non-Histone Protein	8.91886	8.3721e-22
25 ºC	Exponential	H14 A7 (uva+cer) vs BMV90	H14A7	YBR090C			1.26567	0.000265982
25 ºC	Exponential	H14 A7 (uva+cer) vs BMV91	H14A7	YBR096W			1.06668	2.19798e-05
25 ºC	Exponential	H14 A7 (uva+cer) vs BMV92	H14A7	YBR098W	MMS4	Methyl MethaneSulfonate sensitivity	1.68047	3.30118e-10
25 ºC	Exponential	H14 A7 (uva+cer) vs BMV93	H14A7	YBR105C	VID24	Vacuolar Import and Degradation	1.02095	6.7175e-07
25 ºC	Exponential	H14 A7 (uva+cer) vs BMV94	H14A7	YBR107C	IML3	Increased Minichromosome Loss	0.692333	0.00249533
25 ºC	Exponential	H14 A7 (uva+cer) vs BMV95	H14A7	YBR114W	RAD16	RADiation sensitive	1.45655	5.45787e-12
25 ºC	Exponential	H14 A7 (uva+cer) vs BMV96	H14A7	YBR118W	TEF2	Translation Elongation Factor	1.31623	3.64328e-06
25 ºC	Exponential	H14 A7 (uva+cer) vs BMV97	H14A7	YBR127C	VMA2	Vacuolar Membrane Atpase	0.760606	0.000859848
25 ºC	Exponential	H14 A7 (uva+cer) vs BMV98	H14A7	YBR137W			0.814747	0.00125975
25 ºC	Exponential	H14 A7 (uva+cer) vs BMV99	H14A7	YBR138C			1.27274	0.000580989
25 ºC	Exponential	H14 A7 (uva+cer) vs BMV100	H14A7	YBR139W	ATG42	AuTophaGy	1.42491	9.06666e-11
25 ºC	Exponential	H14 A7 (uva+cer) vs BMV101	H14A7	YBR145W	ADH5	Alcohol DeHydrogenase	0.915986	0.000613929
25 ºC	Exponential	H14 A7 (uva+cer) vs BMV102	H14A7	YBR146W	MRPS9	Mitochondrial Ribosomal Protein, Small subunit	0.831346	0.000255529
25 ºC	Exponential	H14 A7 (uva+cer) vs BMV103	H14A7	YBR147W	RTC2	Restriction of Telomere Capping	1.37045	1.25141e-06
25 ºC	Exponential	H14 A7 (uva+cer) vs BMV104	H14A7	YBR149W	ARA1	D-ARAbinose dehydrogenase	1.61001	7.36589e-11
25 ºC	Exponential	H14 A7 (uva+cer) vs BMV105	H14A7	YBR151W	APD1	Actin Patches Distal	0.960681	4.23028e-06
25 ºC	Exponential	H14 A7 (uva+cer) vs BMV106	H14A7	YBR181C	RPS6B	Ribosomal Protein of the Small subunit	4.0411	7.99455e-26
25 ºC	Exponential	H14 A7 (uva+cer) vs BMV107	H14A7	YBR182C	SMP1	Second MEF2-like Protein 1	1.0581	3.99777e-05
25 ºC	Exponential	H14 A7 (uva+cer) vs BMV108	H14A7	YBR183W	YPC1	Yeast Phyto-Ceramidase	1.88546	7.84391e-14
25 ºC	Exponential	H14 A7 (uva+cer) vs BMV109	H14A7	YBR186W	PCH2	Pachytene CHeckpoint	1.54366	0.00217692
25 ºC	Exponential	H14 A7 (uva+cer) vs BMV110	H14A7	YBR199W	KTR4	Kre Two Related	1.04718	8.62385e-08
25 ºC	Exponential	H14 A7 (uva+cer) vs BMV111	H14A7	YBR201C-A	MIN7	mitochondrial MINi protein of ~7 kDa	3.21505	1.82558e-16
25 ºC	Exponential	H14 A7 (uva+cer) vs BMV112	H14A7	YBR214W	SDS24	homolog of S. pombe SDS23	0.843252	0.00042615
25 ºC	Exponential	H14 A7 (uva+cer) vs BMV113	H14A7	YBR221C	PDB1	Pyruvate Dehydrogenase Beta subunit	0.881731	4.70359e-05
25 ºC	Exponential	H14 A7 (uva+cer) vs BMV114	H14A7	YBR239C	ERT1	Ethanol Regulated Transcription factor	0.876756	4.28206e-05
25 ºC	Exponential	H14 A7 (uva+cer) vs BMV115	H14A7	YBR240C	THI2	THIamine metabolism	0.805944	0.00022916
25 ºC	Exponential	H14 A7 (uva+cer) vs BMV116	H14A7	YBR241C			1.14395	1.19138e-07
25 ºC	Exponential	H14 A7 (uva+cer) vs BMV117	H14A7	YBR242W			2.21716	4.75585e-16
25 ºC	Exponential	H14 A7 (uva+cer) vs BMV118	H14A7	YBR243C	ALG7	Asparagine-Linked Glycosylation	1.13277	0.000747491
25 ºC	Exponential	H14 A7 (uva+cer) vs BMV119	H14A7	YBR263W	SHM1	Serine HydroxyMethyltransferase	0.916708	0.000214397
25 ºC	Exponential	H14 A7 (uva+cer) vs BMV120	H14A7	YBR269C	SDH8	Succinate DeHydrogenase	1.14909	0.00041491
25 ºC	Exponential	H14 A7 (uva+cer) vs BMV121	H14A7	YBR273C	UBX7	UBiquitin regulatory X	1.16983	8.66736e-09
25 ºC	Exponential	H14 A7 (uva+cer) vs BMV122	H14A7	YBR278W	DPB3	DNA Polymerase B (II) subunit	2.98936	4.87488e-12
25 ºC	Exponential	H14 A7 (uva+cer) vs BMV123	H14A7	YBR284W			2.004	6.51071e-11
25 ºC	Exponential	H14 A7 (uva+cer) vs BMV124	H14A7	YBR285W			1.21027	1.00925e-07
25 ºC	Exponential	H14 A7 (uva+cer) vs BMV125	H14A7	YCL035C	GRX1	GlutaRedoXin	1.20218	2.74445e-05
25 ºC	Exponential	H14 A7 (uva+cer) vs BMV126	H14A7	YCL040W	GLK1	GLucoKinase	14.4864	9.79285e-138
25 ºC	Exponential	H14 A7 (uva+cer) vs BMV127	H14A7	YCL057W	PRD1	PRoteinase yscD	0.820759	0.000219938
25 ºC	Exponential	H14 A7 (uva+cer) vs BMV128	H14A7	YCR046C	IMG1	Integrity of Mitochondrial Genome	1.08871	0.000543047
25 ºC	Exponential	H14 A7 (uva+cer) vs BMV129	H14A7	YCR061W			2.7736	1.65578e-13
25 ºC	Exponential	H14 A7 (uva+cer) vs BMV130	H14A7	YDL007W	RPT2	Regulatory Particle Triple-A protein, or Regulatory Particle Triphosphatase	0.632646	0.00272702
25 ºC	Exponential	H14 A7 (uva+cer) vs BMV131	H14A7	YDL021W	GPM2	Glycerate PhosphoMutase	1.14835	6.49848e-09
25 ºC	Exponential	H14 A7 (uva+cer) vs BMV132	H14A7	YDL040C	NAT1	N-terminal AcetylTransferase	0.68521	0.000374455
25 ºC	Exponential	H14 A7 (uva+cer) vs BMV133	H14A7	YDL045C	FAD1	FAD synthetase	0.768499	0.000576373
25 ºC	Exponential	H14 A7 (uva+cer) vs BMV134	H14A7	YDL046W	NPC2	Niemann Pick type C homolog	1.76777	1.41056e-15
25 ºC	Exponential	H14 A7 (uva+cer) vs BMV135	H14A7	YDL053C	PBP4	Pbp1p Binding Protein	1.42109	2.59232e-08
25 ºC	Exponential	H14 A7 (uva+cer) vs BMV136	H14A7	YDL072C	YET3	Yeast Endoplasmic reticulum Transmembrane protein	0.80007	0.000896848
25 ºC	Exponential	H14 A7 (uva+cer) vs BMV137	H14A7	YDL091C	UBX3	UBiquitin regulatory X	0.766154	0.000107937
25 ºC	Exponential	H14 A7 (uva+cer) vs BMV138	H14A7	YDL099W	BUG1	Binder of USO1 and GRH1	0.70917	0.00177871
25 ºC	Exponential	H14 A7 (uva+cer) vs BMV139	H14A7	YDL110C	TMA17	Translation Machinery Associated	0.650448	0.0016577
25 ºC	Exponential	H14 A7 (uva+cer) vs BMV140	H14A7	YDL111C	RRP42	Ribosomal RNA Processing	0.72513	0.00261145
25 ºC	Exponential	H14 A7 (uva+cer) vs BMV141	H14A7	YDL114W			3.26436	0.000912036
25 ºC	Exponential	H14 A7 (uva+cer) vs BMV142	H14A7	YDL115C	IWR1	Interacts With RNA polymerase II	1.08459	3.67463e-07
25 ºC	Exponential	H14 A7 (uva+cer) vs BMV143	H14A7	YDL123W	SNA4	Sensitivity to NA+	0.905185	1.08328e-05
25 ºC	Exponential	H14 A7 (uva+cer) vs BMV144	H14A7	YDL125C	HNT1	Histidine triad NucleoTide-binding	1.90574	7.25174e-11
25 ºC	Exponential	H14 A7 (uva+cer) vs BMV145	H14A7	YDL130W-A	STF1	STabilizing Factor	1.70071	2.60148e-14
25 ºC	Exponential	H14 A7 (uva+cer) vs BMV146	H14A7	YDL132W	CDC53	Cell Division Cycle	0.713722	0.000834246
25 ºC	Exponential	H14 A7 (uva+cer) vs BMV147	H14A7	YDL142C	CRD1	CaRDiolipin synthase	2.72711	1.37506e-16
25 ºC	Exponential	H14 A7 (uva+cer) vs BMV148	H14A7	YDL147W	RPN5	Regulatory Particle Non-ATPase	0.838728	8.0852e-05
25 ºC	Exponential	H14 A7 (uva+cer) vs BMV149	H14A7	YDL154W	MSH5	MutS Homolog	1.44269	2.52426e-06
25 ºC	Exponential	H14 A7 (uva+cer) vs BMV150	H14A7	YDL159W	STE7	STErile	1.69987	8.70723e-11
25 ºC	Exponential	H14 A7 (uva+cer) vs BMV151	H14A7	YDL168W	SFA1	Sensitive to FormAldehyde	3.34229	1.24676e-54
25 ºC	Exponential	H14 A7 (uva+cer) vs BMV152	H14A7	YDL169C	UGX2	Unidentified Gene X	1.0136	3.60429e-07
25 ºC	Exponential	H14 A7 (uva+cer) vs BMV153	H14A7	YDL179W	PCL9	Pho85 CycLin	2.02451	4.14535e-08
25 ºC	Exponential	H14 A7 (uva+cer) vs BMV154	H14A7	YDL185W	VMA1	Vacuolar Membrane Atpase	0.746128	0.000167314
25 ºC	Exponential	H14 A7 (uva+cer) vs BMV155	H14A7	YDL197C	ASF2	Anti-Silencing Function	1.19644	2.39576e-08
25 ºC	Exponential	H14 A7 (uva+cer) vs BMV156	H14A7	YDL204W	RTN2	ReTiculoN-like	0.836585	0.000128181
25 ºC	Exponential	H14 A7 (uva+cer) vs BMV157	H14A7	YDL207W	GLE1	GLFG (glycine-leucine-phenylalanine-glycine) LEthal	1.73408	4.68312e-15
25 ºC	Exponential	H14 A7 (uva+cer) vs BMV158	H14A7	YDL214C	PRR2	Pheromone Response Regulator	1.54652	1.38196e-14
25 ºC	Exponential	H14 A7 (uva+cer) vs BMV159	H14A7	YDL234C	GYP7	Gtpase-activating protein for Ypt7 Protein	0.765883	9.82923e-05
25 ºC	Exponential	H14 A7 (uva+cer) vs BMV160	H14A7	YDR002W	YRB1	Yeast Ran Binder	0.854958	0.000332972
25 ºC	Exponential	H14 A7 (uva+cer) vs BMV161	H14A7	YDR004W	RAD57	RADiation sensitive	1.63332	1.16807e-12
25 ºC	Exponential	H14 A7 (uva+cer) vs BMV162	H14A7	YDR018C			0.848254	0.000185849
25 ºC	Exponential	H14 A7 (uva+cer) vs BMV163	H14A7	YDR030C	RAD28	RADiation sensitive	1.07219	3.57944e-07
25 ºC	Exponential	H14 A7 (uva+cer) vs BMV164	H14A7	YDR031W	MIX14	Mitochondrial Intermembrane space CX(n)C motif protein	0.777372	0.0015776
25 ºC	Exponential	H14 A7 (uva+cer) vs BMV165	H14A7	YDR032C	PST2	Protoplasts-SecreTed	1.13777	7.19422e-06
25 ºC	Exponential	H14 A7 (uva+cer) vs BMV166	H14A7	YDR034C	LYS14	LYSine requiring	1.07478	2.41193e-06
25 ºC	Exponential	H14 A7 (uva+cer) vs BMV167	H14A7	YDR034W-B			1.40925	0.000123631
25 ºC	Exponential	H14 A7 (uva+cer) vs BMV168	H14A7	YDR040C	ENA1	Exitus NAtru (Latin, "exit sodium")	4.25071	3.94516e-55
25 ºC	Exponential	H14 A7 (uva+cer) vs BMV169	H14A7	YDR054C	CDC34	Cell Division Cycle	0.609346	0.00213111
25 ºC	Exponential	H14 A7 (uva+cer) vs BMV170	H14A7	YDR058C	TGL2	TriacylGlycerol Lipase	0.736024	0.00067702
25 ºC	Exponential	H14 A7 (uva+cer) vs BMV171	H14A7	YDR063W	AIM7	Altered Inheritance rate of Mitochondria	0.688023	0.00220353
25 ºC	Exponential	H14 A7 (uva+cer) vs BMV172	H14A7	YDR070C	FMP16	Found in Mitochondrial Proteome	1.94631	4.06271e-14
25 ºC	Exponential	H14 A7 (uva+cer) vs BMV173	H14A7	YDR074W	TPS2	Trehalose-6-Phosphate Synthase/phosphatase	1.21942	5.53999e-08
25 ºC	Exponential	H14 A7 (uva+cer) vs BMV174	H14A7	YDR077W	SED1	Suppression of Exponential Defect	0.97881	0.000813374
25 ºC	Exponential	H14 A7 (uva+cer) vs BMV175	H14A7	YDR084C	TVP23	Tlg2-Vesicle Protein	0.750765	0.00189
25 ºC	Exponential	H14 A7 (uva+cer) vs BMV176	H14A7	YDR085C	AFR1	Alpha-Factor Receptor regulator	1.06785	1.13966e-07
25 ºC	Exponential	H14 A7 (uva+cer) vs BMV177	H14A7	YDR086C	SSS1	Sec Sixty-one Suppressor	1.06132	5.33483e-06
25 ºC	Exponential	H14 A7 (uva+cer) vs BMV178	H14A7	YDR090C	ILT1	Ionic Liquid Tolerance	0.939763	4.40587e-05
25 ºC	Exponential	H14 A7 (uva+cer) vs BMV179	H14A7	YDR092W	UBC13	UBiquitin-Conjugating	0.917657	7.09573e-05
25 ºC	Exponential	H14 A7 (uva+cer) vs BMV180	H14A7	YDR100W	TVP15	Tlg2-Vesicle Protein	1.13978	4.34656e-05
25 ºC	Exponential	H14 A7 (uva+cer) vs BMV181	H14A7	YDR112W	IRC2	Increased Recombination Centers	5.65446	0.000238292
25 ºC	Exponential	H14 A7 (uva+cer) vs BMV182	H14A7	YDR115W	MRX14	Mitochondrial oRganization of gene eXpression (MIOREX)	0.990185	2.3642e-05
25 ºC	Exponential	H14 A7 (uva+cer) vs BMV183	H14A7	YDR129C	SAC6	Suppressor of ACtin	0.705548	0.000281171
25 ºC	Exponential	H14 A7 (uva+cer) vs BMV184	H14A7	YDR140W	MTQ2	Methyltransferase	0.865128	0.000964599
25 ºC	Exponential	H14 A7 (uva+cer) vs BMV185	H14A7	YDR171W	HSP42	Heat Shock Protein	0.812571	7.77204e-05
25 ºC	Exponential	H14 A7 (uva+cer) vs BMV186	H14A7	YDR174W	HMO1	High MObility group (HMG) family	0.710296	0.000295278
25 ºC	Exponential	H14 A7 (uva+cer) vs BMV187	H14A7	YDR196C	CAB5		1.59556	6.33868e-09
25 ºC	Exponential	H14 A7 (uva+cer) vs BMV188	H14A7	YDR197W	CBS2	Cytochrome B Synthesis	1.13417	0.000253172
25 ºC	Exponential	H14 A7 (uva+cer) vs BMV189	H14A7	YDR222W			1.36813	2.7817e-05
25 ºC	Exponential	H14 A7 (uva+cer) vs BMV190	H14A7	YDR237W	MRPL7	Mitochondrial Ribosomal Protein, Large subunit	1.0907	1.16643e-06
25 ºC	Exponential	H14 A7 (uva+cer) vs BMV191	H14A7	YDR245W	MNN10	MaNNosyltransferase	0.656242	0.00288147
25 ºC	Exponential	H14 A7 (uva+cer) vs BMV192	H14A7	YDR246W	TRS23	TRapp Subunit	0.76519	0.000833597
25 ºC	Exponential	H14 A7 (uva+cer) vs BMV193	H14A7	YDR254W	CHL4	CHromosome Loss	1.87411	9.08532e-13
25 ºC	Exponential	H14 A7 (uva+cer) vs BMV194	H14A7	YDR256C	CTA1	CaTalase A	1.52777	3.28818e-08
25 ºC	Exponential	H14 A7 (uva+cer) vs BMV195	H14A7	YDR260C	SWM1	Spore Wall Maturation	1.05152	0.000386135
25 ºC	Exponential	H14 A7 (uva+cer) vs BMV196	H14A7	YDR261C	EXG2	EXo-1,3-beta-Glucanase	0.65471	0.00169672
25 ºC	Exponential	H14 A7 (uva+cer) vs BMV197	H14A7	YDR265W	PEX10	PEroXin	1.23221	6.2042e-05
25 ºC	Exponential	H14 A7 (uva+cer) vs BMV198	H14A7	YDR272W	GLO2	GLyOxalase	1.43348	1.2866e-10
25 ºC	Exponential	H14 A7 (uva+cer) vs BMV199	H14A7	YDR273W	DON1	DONut	1.69892	2.45469e-15
25 ºC	Exponential	H14 A7 (uva+cer) vs BMV200	H14A7	YDR284C	DPP1	Diacylglycerol Pyrophosphate Phosphatase	1.7538	6.189e-15
25 ºC	Exponential	H14 A7 (uva+cer) vs BMV201	H14A7	YDR286C	MGP12	Mitochondrial Glutaredoxin-like Protein of 12 kDa	1.65034	4.13256e-08
25 ºC	Exponential	H14 A7 (uva+cer) vs BMV202	H14A7	YDR288W	NSE3	Non SMC Element	1.49276	3.73999e-07
25 ºC	Exponential	H14 A7 (uva+cer) vs BMV203	H14A7	YDR296W	MHR1	Mitochondrial Homologous Recombination	0.671057	0.00210551
25 ºC	Exponential	H14 A7 (uva+cer) vs BMV204	H14A7	YDR304C	CPR5	Cyclosporin-sensitive Proline Rotamase	0.706333	0.00263299
25 ºC	Exponential	H14 A7 (uva+cer) vs BMV205	H14A7	YDR312W	SSF2	Suppressor of ste4 (Four)	1.1711	0.00226001
25 ºC	Exponential	H14 A7 (uva+cer) vs BMV206	H14A7	YDR313C	PIB1	PhosphatidylInositol(3)-phosphate Binding	0.835766	0.00180246
25 ºC	Exponential	H14 A7 (uva+cer) vs BMV207	H14A7	YDR317W	HIM1	High Induced Mutagenesis	1.32159	1.94332e-05
25 ºC	Exponential	H14 A7 (uva+cer) vs BMV208	H14A7	YDR319C	YFT2		1.59342	7.64858e-06
25 ºC	Exponential	H14 A7 (uva+cer) vs BMV209	H14A7	YDR343C	HXT6	HeXose Transporter	2.89799	1.07854e-18
25 ºC	Exponential	H14 A7 (uva+cer) vs BMV210	H14A7	YDR346C	SVF1	SurVival Factor	1.07774	6.17319e-08
25 ºC	Exponential	H14 A7 (uva+cer) vs BMV211	H14A7	YDR357C	CNL1	CNo-Like	0.824065	0.00305731
25 ºC	Exponential	H14 A7 (uva+cer) vs BMV212	H14A7	YDR358W	GGA1	Golgi-localized, Gamma-adaptin ear homology, Arf-binding protein	0.751163	0.000324683
25 ºC	Exponential	H14 A7 (uva+cer) vs BMV213	H14A7	YDR363W	ESC2	Establishment of Silent Chromatin	0.657565	0.00286783
25 ºC	Exponential	H14 A7 (uva+cer) vs BMV214	H14A7	YDR367W	KEI1	Kex2-cleavable protein Essential for Inositol phosphorylceramide synthesis	1.09595	0.000276178
25 ºC	Exponential	H14 A7 (uva+cer) vs BMV215	H14A7	YDR368W	YPR1	Yeast Putative Reductase	2.09041	9.94666e-18
25 ºC	Exponential	H14 A7 (uva+cer) vs BMV216	H14A7	YDR371W	CTS2	ChiTinaSe	0.895827	9.9327e-05
25 ºC	Exponential	H14 A7 (uva+cer) vs BMV217	H14A7	YDR372C	VPS74	Vacuolar Protein Sorting	0.895791	1.30963e-05
25 ºC	Exponential	H14 A7 (uva+cer) vs BMV218	H14A7	YDR379C-A	SDH6		1.49456	7.54677e-08
25 ºC	Exponential	H14 A7 (uva+cer) vs BMV219	H14A7	YDR392W	SPT3	SuPpressor of Ty's	0.787388	0.000247286
25 ºC	Exponential	H14 A7 (uva+cer) vs BMV220	H14A7	YDR393W	SHE9	Sensitivity to High Expression	1.32637	2.11728e-07
25 ºC	Exponential	H14 A7 (uva+cer) vs BMV221	H14A7	YDR399W	HPT1	Hypoxanthine guanine PhosphoribosylTransferase	1.82097	2.36911e-14
25 ºC	Exponential	H14 A7 (uva+cer) vs BMV222	H14A7	YDR405W	MRP20	Mitochondrial Ribosomal Protein	0.96038	7.82672e-07
25 ºC	Exponential	H14 A7 (uva+cer) vs BMV223	H14A7	YDR412W	RRP17	Ribosomal RNA Processing	2.07897	7.98965e-06
25 ºC	Exponential	H14 A7 (uva+cer) vs BMV224	H14A7	YDR414C	ERD1	Endoplasmic reticulum Retention Defective	2.37858	8.39068e-09
25 ºC	Exponential	H14 A7 (uva+cer) vs BMV225	H14A7	YDR419W	RAD30	RADiation sensitive	0.872764	0.000522577
25 ºC	Exponential	H14 A7 (uva+cer) vs BMV226	H14A7	YDR441C	APT2	Adenine PhosphoribosylTransferase	1.74215	1.31231e-11
25 ºC	Exponential	H14 A7 (uva+cer) vs BMV227	H14A7	YDR452W	PPN1		1.04389	5.44344e-08
25 ºC	Exponential	H14 A7 (uva+cer) vs BMV228	H14A7	YDR454C	GUK1	GUanylate Kinase	1.39292	4.2945e-05
25 ºC	Exponential	H14 A7 (uva+cer) vs BMV229	H14A7	YDR479C	PEX29	PEroXisome related	0.771537	0.000249115
25 ºC	Exponential	H14 A7 (uva+cer) vs BMV230	H14A7	YDR482C	CWC21	Complexed With Cef1p	1.21203	0.000472204
25 ºC	Exponential	H14 A7 (uva+cer) vs BMV231	H14A7	YDR483W	KRE2	Killer toxin REsistant	0.694133	0.000817486
25 ºC	Exponential	H14 A7 (uva+cer) vs BMV232	H14A7	YDR484W	VPS52	Vacuolar Protein Sorting	0.809662	0.00165209
25 ºC	Exponential	H14 A7 (uva+cer) vs BMV233	H14A7	YDR487C	RIB3	RIBoflavin biosynthesis	1.88815	2.23188e-10
25 ºC	Exponential	H14 A7 (uva+cer) vs BMV234	H14A7	YDR490C	PKH1	Pkb-activating Kinase Homolog	0.969846	6.35033e-07
25 ºC	Exponential	H14 A7 (uva+cer) vs BMV235	H14A7	YDR494W	RSM28	Ribosomal Small subunit of Mitochondria	0.638297	0.000802582
25 ºC	Exponential	H14 A7 (uva+cer) vs BMV236	H14A7	YDR497C	ITR1	myo-Inositol TRansporter	2.02553	2.84148e-18
25 ºC	Exponential	H14 A7 (uva+cer) vs BMV237	H14A7	YDR508C	GNP1	GlutamiNe Permease	1.50433	5.54132e-06
25 ºC	Exponential	H14 A7 (uva+cer) vs BMV238	H14A7	YDR512C	EMI1	Early Meiotic Induction	2.27153	1.54555e-15
25 ºC	Exponential	H14 A7 (uva+cer) vs BMV239	H14A7	YDR516C	EMI2	Early Meiotic Induction	0.975259	1.08291e-05
25 ºC	Exponential	H14 A7 (uva+cer) vs BMV240	H14A7	YDR518W	EUG1	ER protein Unnecessary for Growth	1.33521	1.31093e-09
25 ºC	Exponential	H14 A7 (uva+cer) vs BMV241	H14A7	YDR523C	SPS1	SPorulation Specific	1.61469	0.00105002
25 ºC	Exponential	H14 A7 (uva+cer) vs BMV242	H14A7	YDR524C	AGE1	Arf Gap with Effector function(s)	1.45849	1.2383e-08
25 ºC	Exponential	H14 A7 (uva+cer) vs BMV243	H14A7	YDR529C	QCR7	ubiQuinol-cytochrome C oxidoReductase	1.01153	7.52979e-06
25 ºC	Exponential	H14 A7 (uva+cer) vs BMV244	H14A7	YDR530C	APA2	AP4A phosphorylase	0.869749	4.0892e-05
25 ºC	Exponential	H14 A7 (uva+cer) vs BMV245	H14A7	YDR533C	HSP31	Heat-Shock Protein	2.35802	3.00612e-20
25 ºC	Exponential	H14 A7 (uva+cer) vs BMV246	H14A7	YDR536W	STL1	Sugar Transporter-Like protein	11.6993	8.79379e-62
25 ºC	Exponential	H14 A7 (uva+cer) vs BMV247	H14A7	YEL004W	YEA4		1.1522	4.40474e-05
25 ºC	Exponential	H14 A7 (uva+cer) vs BMV248	H14A7	YEL005C	VAB2	VAc8p Binding	1.50251	1.30209e-09
25 ºC	Exponential	H14 A7 (uva+cer) vs BMV249	H14A7	YEL011W	GLC3	GLyCogen	1.21432	4.23286e-10
25 ºC	Exponential	H14 A7 (uva+cer) vs BMV250	H14A7	YEL012W	UBC8	UBiquitin-Conjugating	1.36062	4.48124e-11
25 ºC	Exponential	H14 A7 (uva+cer) vs BMV251	H14A7	YEL034C-A			7.38607	1.14138e-28
25 ºC	Exponential	H14 A7 (uva+cer) vs BMV252	H14A7	YEL036C	ANP1	ANP and osmotic sensitive	0.705357	0.00136452
25 ºC	Exponential	H14 A7 (uva+cer) vs BMV253	H14A7	YEL038W	UTR4	Unidentified TRanscript	3.17008	3.98384e-20
25 ºC	Exponential	H14 A7 (uva+cer) vs BMV254	H14A7	YEL039C	CYC7	CYtochrome C	1.304	4.12939e-08
25 ºC	Exponential	H14 A7 (uva+cer) vs BMV255	H14A7	YEL041W	YEF1		1.00334	2.06777e-06
25 ºC	Exponential	H14 A7 (uva+cer) vs BMV256	H14A7	YEL047C	FRD1	Fumarate ReDuctase	1.04198	0.000166948
25 ºC	Exponential	H14 A7 (uva+cer) vs BMV257	H14A7	YEL056W	HAT2	Histone AcetylTransferase	1.49694	2.13706e-07
25 ºC	Exponential	H14 A7 (uva+cer) vs BMV258	H14A7	YEL063C	CAN1	CANavanine resistance	0.876544	5.7977e-05
25 ºC	Exponential	H14 A7 (uva+cer) vs BMV259	H14A7	YEL065W	SIT1	Siderophore Iron Transport	0.885241	0.00149833
25 ºC	Exponential	H14 A7 (uva+cer) vs BMV260	H14A7	YEL066W	HPA3	Histone and other Protein Acetyltransferase	2.03251	8.89924e-10
25 ºC	Exponential	H14 A7 (uva+cer) vs BMV261	H14A7	YER009W	NTF2	Nuclear Transport Factor	1.01931	0.000248742
25 ºC	Exponential	H14 A7 (uva+cer) vs BMV262	H14A7	YER014W	HEM14	HEMe biosynthesis	0.709145	0.00164478
25 ºC	Exponential	H14 A7 (uva+cer) vs BMV263	H14A7	YER026C	CHO1	CHOline requiring	0.74666	0.000637851
25 ºC	Exponential	H14 A7 (uva+cer) vs BMV264	H14A7	YER031C	YPT31	Yeast Protein Two	0.827486	0.000557642
25 ºC	Exponential	H14 A7 (uva+cer) vs BMV265	H14A7	YER039C	HVG1	Homologous to VRG4	8.01461	9.31847e-16
25 ºC	Exponential	H14 A7 (uva+cer) vs BMV266	H14A7	YER041W	YEN1		0.882503	0.000544278
25 ºC	Exponential	H14 A7 (uva+cer) vs BMV267	H14A7	YER044C	ERG28	ERGosterol biosynthesis	1.50291	2.18e-10
25 ºC	Exponential	H14 A7 (uva+cer) vs BMV268	H14A7	YER053C	PIC2	PI Carrier	1.2572	3.02506e-10
25 ºC	Exponential	H14 A7 (uva+cer) vs BMV269	H14A7	YER059W	PCL6	Pho85 CycLin	0.696215	0.00118798
25 ºC	Exponential	H14 A7 (uva+cer) vs BMV270	H14A7	YER065C	ICL1	IsoCitrate Lyase	0.975531	0.000122996
25 ºC	Exponential	H14 A7 (uva+cer) vs BMV271	H14A7	YER079W			1.34951	4.06596e-09
25 ºC	Exponential	H14 A7 (uva+cer) vs BMV272	H14A7	YER087C-B	SBH1	Sec61 beta homolog 1	1.54527	4.88714e-07
25 ºC	Exponential	H14 A7 (uva+cer) vs BMV273	H14A7	YER096W	SHC1	Sporulation-specific Homolog of CSD4	3.11228	9.94792e-17
25 ºC	Exponential	H14 A7 (uva+cer) vs BMV274	H14A7	YER115C	SPR6	SPorulation Regulated	0.834708	0.00233375
25 ºC	Exponential	H14 A7 (uva+cer) vs BMV275	H14A7	YER116C	SLX8	Synthetic Lethal of unknown (X) function	1.06584	1.63983e-05
25 ºC	Exponential	H14 A7 (uva+cer) vs BMV276	H14A7	YER141W	COX15	Cytochrome c OXidase	1.5071	5.79252e-10
25 ºC	Exponential	H14 A7 (uva+cer) vs BMV277	H14A7	YER150W	SPI1	Stationary Phase Induced	1.44408	3.65783e-09
25 ºC	Exponential	H14 A7 (uva+cer) vs BMV278	H14A7	YER169W	RPH1	Regulator of PHR1	0.927535	4.87174e-05
25 ºC	Exponential	H14 A7 (uva+cer) vs BMV279	H14A7	YER176W	ECM32	ExtraCellular Mutant	0.925021	0.000324358
25 ºC	Exponential	H14 A7 (uva+cer) vs BMV280	H14A7	YER179W	DMC1	Disrupted Meiotic cDNA	1.92508	3.14935e-05
25 ºC	Exponential	H14 A7 (uva+cer) vs BMV281	H14A7	YER180C	ISC10	message Induced in Sporogenesis in S. Cervisiae	1.40589	3.20257e-07
25 ºC	Exponential	H14 A7 (uva+cer) vs BMV282	H14A7	YER182W	FMP10	Found in Mitochondrial Proteome	0.745778	0.000155212
25 ºC	Exponential	H14 A7 (uva+cer) vs BMV283	H14A7	YFL030W	AGX1	Alanine:Glyoxylate aminotrans(X)ferase	1.16801	4.29973e-06
25 ºC	Exponential	H14 A7 (uva+cer) vs BMV284	H14A7	YFL031W	HAC1	Homologous to Atf/Creb1	2.19262	1.06737e-10
25 ºC	Exponential	H14 A7 (uva+cer) vs BMV285	H14A7	YFL042C	LAM5	Lipid transfer protein Anchored at Membrane contact site	0.894905	0.000158697
25 ºC	Exponential	H14 A7 (uva+cer) vs BMV286	H14A7	YFR009W	GCN20	General Control Nonderepressible	0.958827	0.000489384
25 ºC	Exponential	H14 A7 (uva+cer) vs BMV287	H14A7	YFR015C	GSY1	Glycogen SYnthase	2.80129	2.02902e-20
25 ºC	Exponential	H14 A7 (uva+cer) vs BMV288	H14A7	YFR025C	HIS2	HIStidine requiring	2.27115	4.11568e-14
25 ºC	Exponential	H14 A7 (uva+cer) vs BMV289	H14A7	YFR040W	SAP155	Sit4 Associated Protein	0.85544	0.000615617
25 ºC	Exponential	H14 A7 (uva+cer) vs BMV290	H14A7	YFR044C	DUG1	Deficient in Utilization of Glutathione	0.931848	1.5202e-06
25 ºC	Exponential	H14 A7 (uva+cer) vs BMV291	H14A7	YFR047C	BNA6	Biosynthesis of Nicotinic Acid	1.37523	4.32063e-08
25 ºC	Exponential	H14 A7 (uva+cer) vs BMV292	H14A7	YFR052W	RPN12	Regulatory Particle Non-ATPase	0.827136	6.59665e-05
25 ºC	Exponential	H14 A7 (uva+cer) vs BMV293	H14A7	YFR053C	HXK1	HeXoKinase	1.32252	3.73512e-06
25 ºC	Exponential	H14 A7 (uva+cer) vs BMV294	H14A7	YGL001C	ERG26	ERGosterol biosynthesis	1.253	4.67641e-06
25 ºC	Exponential	H14 A7 (uva+cer) vs BMV295	H14A7	YGL002W	ERP6	Emp24p/Erv25p Related Protein	1.30229	4.85283e-07
25 ºC	Exponential	H14 A7 (uva+cer) vs BMV296	H14A7	YGL005C	COG7	Conserved Oligomeric Golgi complex	1.33639	2.69866e-08
25 ºC	Exponential	H14 A7 (uva+cer) vs BMV297	H14A7	YGL014W	PUF4	PUmilio-homology domain Family	0.949392	0.0010675
25 ºC	Exponential	H14 A7 (uva+cer) vs BMV298	H14A7	YGL021W	ALK1		1.36309	6.2035e-06
25 ºC	Exponential	H14 A7 (uva+cer) vs BMV299	H14A7	YGL045W	RIM8	Regulator of IME2	0.933554	4.87331e-06
25 ºC	Exponential	H14 A7 (uva+cer) vs BMV300	H14A7	YGL048C	RPT6	Regulatory Particle Triple-A protein, or Regulatory Particle Triphosphatase	0.676081	0.00133895
25 ºC	Exponential	H14 A7 (uva+cer) vs BMV301	H14A7	YGL058W	RAD6	RADiation sensitive	0.889852	6.27274e-05
25 ºC	Exponential	H14 A7 (uva+cer) vs BMV302	H14A7	YGL063W	PUS2	PseudoUridine Synthase	2.37572	1.45089e-11
25 ºC	Exponential	H14 A7 (uva+cer) vs BMV303	H14A7	YGL087C	MMS2	Methyl MethaneSulfonate sensitivity	0.756421	0.00187221
25 ºC	Exponential	H14 A7 (uva+cer) vs BMV304	H14A7	YGL096W	TOS8	Target Of Sbf	2.84946	8.09418e-36
25 ºC	Exponential	H14 A7 (uva+cer) vs BMV305	H14A7	YGL115W	SNF4	Sucrose NonFermenting	1.60065	2.90662e-10
25 ºC	Exponential	H14 A7 (uva+cer) vs BMV306	H14A7	YGL116W	CDC20	Cell Division Cycle	2.05234	7.26659e-09
25 ºC	Exponential	H14 A7 (uva+cer) vs BMV307	H14A7	YGL125W	MET13	METhionine requiring	1.64548	3.20241e-12
25 ºC	Exponential	H14 A7 (uva+cer) vs BMV308	H14A7	YGL127C	SOH1	Suppressor Of Hpr1	1.05251	0.00159137
25 ºC	Exponential	H14 A7 (uva+cer) vs BMV309	H14A7	YGL136C	MRM2	Mitochondrial rRNA Methyl transferase	0.959328	0.000403016
25 ºC	Exponential	H14 A7 (uva+cer) vs BMV310	H14A7	YGL157W	ARI1	Aldehyde Reductase Intermediate, subclass of SDR	2.38701	3.51761e-16
25 ºC	Exponential	H14 A7 (uva+cer) vs BMV311	H14A7	YGL160W	AIM14	Altered Inheritance rate of Mitochondria	1.01181	0.000412034
25 ºC	Exponential	H14 A7 (uva+cer) vs BMV312	H14A7	YGL161C	YIP5	Ypt-Interacting Protein	0.862613	0.000474983
25 ºC	Exponential	H14 A7 (uva+cer) vs BMV313	H14A7	YGL180W	ATG1	AuTophaGy related	1.58613	3.82951e-13
25 ºC	Exponential	H14 A7 (uva+cer) vs BMV314	H14A7	YGL181W	GTS1	Glycine Threonine Serine repeat protein	0.748555	0.000679535
25 ºC	Exponential	H14 A7 (uva+cer) vs BMV315	H14A7	YGL205W	POX1		0.933219	0.000191975
25 ºC	Exponential	H14 A7 (uva+cer) vs BMV316	H14A7	YGL208W	SIP2	SNF1-Interacting Protein	0.924162	9.92501e-05
25 ºC	Exponential	H14 A7 (uva+cer) vs BMV317	H14A7	YGL215W	CLG1	Cyclin-Like Gene	2.71529	6.531e-10
25 ºC	Exponential	H14 A7 (uva+cer) vs BMV318	H14A7	YGL226C-A	OST5	OligoSaccharylTransferase	2.07719	1.05946e-10
25 ºC	Exponential	H14 A7 (uva+cer) vs BMV319	H14A7	YGL250W	RMR1	Reduced Meiotic Recombination	1.61743	3.98082e-08
25 ºC	Exponential	H14 A7 (uva+cer) vs BMV320	H14A7	YGL253W	HXK2	HeXoKinase	1.55439	1.27019e-10
25 ºC	Exponential	H14 A7 (uva+cer) vs BMV321	H14A7	YGL255W	ZRT1	Zinc-Regulated Transporter	4.78881	1.01698e-40
25 ºC	Exponential	H14 A7 (uva+cer) vs BMV322	H14A7	YGL256W	ADH4	Alcohol DeHydrogenase	1.23844	0.000250421
25 ºC	Exponential	H14 A7 (uva+cer) vs BMV323	H14A7	YGL257C	MNT2	MaNnosylTransferase	0.81445	0.000975806
25 ºC	Exponential	H14 A7 (uva+cer) vs BMV324	H14A7	YGR013W	SNU71	Small NUclear ribonucleoprotein associated	0.647302	0.00223087
25 ºC	Exponential	H14 A7 (uva+cer) vs BMV325	H14A7	YGR026W			0.787915	9.35484e-05
25 ºC	Exponential	H14 A7 (uva+cer) vs BMV326	H14A7	YGR035W-A			3.62615	1.75704e-10
25 ºC	Exponential	H14 A7 (uva+cer) vs BMV327	H14A7	YGR048W	UFD1	Ubiquitin Fusion Degradation protein	0.917158	6.08893e-06
25 ºC	Exponential	H14 A7 (uva+cer) vs BMV328	H14A7	YGR050C			1.57742	0.000413606
25 ºC	Exponential	H14 A7 (uva+cer) vs BMV329	H14A7	YGR052W	FMP48	Found in Mitochondrial Proteome	1.14514	3.98364e-08
25 ºC	Exponential	H14 A7 (uva+cer) vs BMV330	H14A7	YGR055W	MUP1	Methionine UPtake	2.23508	0.000268458
25 ºC	Exponential	H14 A7 (uva+cer) vs BMV331	H14A7	YGR065C	VHT1	Vitamin H Transporter	1.43402	4.38457e-08
25 ºC	Exponential	H14 A7 (uva+cer) vs BMV332	H14A7	YGR066C			1.56641	3.48155e-10
25 ºC	Exponential	H14 A7 (uva+cer) vs BMV333	H14A7	YGR086C	PIL1	Phosphorylation Inhibited by Long chain bases	0.900486	1.83759e-06
25 ºC	Exponential	H14 A7 (uva+cer) vs BMV334	H14A7	YGR117C			1.13888	7.82248e-06
25 ºC	Exponential	H14 A7 (uva+cer) vs BMV335	H14A7	YGR121C	MEP1		1.19659	2.49713e-06
25 ºC	Exponential	H14 A7 (uva+cer) vs BMV336	H14A7	YGR136W	LSB1	Las Seventeen Binding protein	1.54314	3.42641e-10
25 ºC	Exponential	H14 A7 (uva+cer) vs BMV337	H14A7	YGR165W	MRPS35	Mitochondrial Ribosomal Protein, Small subunit	1.14524	2.40061e-05
25 ºC	Exponential	H14 A7 (uva+cer) vs BMV338	H14A7	YGR167W	CLC1	Clathrin Light Chain	1.13392	1.35156e-05
25 ºC	Exponential	H14 A7 (uva+cer) vs BMV339	H14A7	YGR174C	CBP4	Cytochrome B mRNA Processing	1.33207	6.22997e-09
25 ºC	Exponential	H14 A7 (uva+cer) vs BMV340	H14A7	YGR178C	PBP1	Pab1p-Binding Protein	1.11953	1.28488e-07
25 ºC	Exponential	H14 A7 (uva+cer) vs BMV341	H14A7	YGR180C	RNR4	RiboNucleotide Reductase	1.06058	1.56638e-05
25 ºC	Exponential	H14 A7 (uva+cer) vs BMV342	H14A7	YGR194C	XKS1	XyluloKinaSe	0.761014	0.000100588
25 ºC	Exponential	H14 A7 (uva+cer) vs BMV343	H14A7	YGR201C			3.20988	2.0171e-29
25 ºC	Exponential	H14 A7 (uva+cer) vs BMV344	H14A7	YGR210C			1.63086	3.1237e-12
25 ºC	Exponential	H14 A7 (uva+cer) vs BMV345	H14A7	YGR211W	ZPR1	Zinc finger PRotein	0.725646	0.00135749
25 ºC	Exponential	H14 A7 (uva+cer) vs BMV346	H14A7	YGR218W	CRM1	Chromosome Region Maintenance	0.781596	0.000289425
25 ºC	Exponential	H14 A7 (uva+cer) vs BMV347	H14A7	YGR230W	BNS1	Bypasses Need for Spo12p	3.79579	9.27952e-10
25 ºC	Exponential	H14 A7 (uva+cer) vs BMV348	H14A7	YGR234W	YHB1	Yeast flavoHemogloBin	6.1807	1.5607e-58
25 ºC	Exponential	H14 A7 (uva+cer) vs BMV349	H14A7	YGR236C	SPG1	Stationary Phase Gene	1.45272	6.07626e-06
25 ºC	Exponential	H14 A7 (uva+cer) vs BMV350	H14A7	YGR240C	PFK1	PhosphoFructoKinase	0.667938	0.00253201
25 ºC	Exponential	H14 A7 (uva+cer) vs BMV351	H14A7	YGR241C	YAP1802	Yeast Assembly Polypeptide	1.61352	2.81982e-14
25 ºC	Exponential	H14 A7 (uva+cer) vs BMV352	H14A7	YGR242W			5.37862	0.00136305
25 ºC	Exponential	H14 A7 (uva+cer) vs BMV353	H14A7	YGR243W	MPC3	Mitochondrial Pyruvate Carrier	2.13802	3.773e-14
25 ºC	Exponential	H14 A7 (uva+cer) vs BMV354	H14A7	YGR246C	BRF1	B-Related Factor	0.812899	0.00031123
25 ºC	Exponential	H14 A7 (uva+cer) vs BMV355	H14A7	YGR247W	CPD1	Cyclic nucleotide PhosphoDiesterase	1.10062	0.000870712
25 ºC	Exponential	H14 A7 (uva+cer) vs BMV356	H14A7	YGR248W	SOL4	Suppressor Of Los1-1	0.733502	0.00115906
25 ºC	Exponential	H14 A7 (uva+cer) vs BMV357	H14A7	YGR252W	GCN5	General Control Nonderepressible	1.43619	5.07336e-08
25 ºC	Exponential	H14 A7 (uva+cer) vs BMV358	H14A7	YGR255C	COQ6	COenzyme Q	1.18343	3.58994e-08
25 ºC	Exponential	H14 A7 (uva+cer) vs BMV359	H14A7	YGR268C	HUA1		1.67867	3.93432e-10
25 ºC	Exponential	H14 A7 (uva+cer) vs BMV360	H14A7	YHL021C	AIM17	Altered Inheritance rate of Mitochondria	0.884572	1.54004e-05
25 ºC	Exponential	H14 A7 (uva+cer) vs BMV361	H14A7	YHL024W	RIM4	Regulator of IME2	1.17361	6.56841e-05
25 ºC	Exponential	H14 A7 (uva+cer) vs BMV362	H14A7	YHL032C	GUT1	Glycerol UTilization	0.687763	0.000450445
25 ºC	Exponential	H14 A7 (uva+cer) vs BMV363	H14A7	YHL039W	EFM1	Elongation Factor Methyltransferase	0.941514	0.00122513
25 ºC	Exponential	H14 A7 (uva+cer) vs BMV364	H14A7	YHR001W-A	QCR10	ubiQuinol-cytochrome C oxidoReductase	0.737041	0.00140357
25 ºC	Exponential	H14 A7 (uva+cer) vs BMV365	H14A7	YHR002W	LEU5	LEUcine biosynthesis	1.06751	0.000747894
25 ºC	Exponential	H14 A7 (uva+cer) vs BMV366	H14A7	YHR005C-A	TIM10	Translocase of the Inner Membrane	0.789915	0.000431394
25 ºC	Exponential	H14 A7 (uva+cer) vs BMV367	H14A7	YHR016C	YSC84		1.69654	7.22177e-15
25 ºC	Exponential	H14 A7 (uva+cer) vs BMV368	H14A7	YHR017W	YSC83		0.823033	0.00054365
25 ºC	Exponential	H14 A7 (uva+cer) vs BMV369	H14A7	YHR021C	RPS27B	Ribosomal Protein of the Small subunit	3.43439	1.16841e-11
25 ºC	Exponential	H14 A7 (uva+cer) vs BMV370	H14A7	YHR028C	DAP2	Dipeptidyl AminoPeptidase	0.69615	0.000635968
25 ºC	Exponential	H14 A7 (uva+cer) vs BMV371	H14A7	YHR031C	RRM3	rDNA Recombination Mutation	1.30112	1.011e-06
25 ºC	Exponential	H14 A7 (uva+cer) vs BMV372	H14A7	YHR032W	ERC1	Ethionine Resistance Conferring	0.851906	0.000386965
25 ºC	Exponential	H14 A7 (uva+cer) vs BMV373	H14A7	YHR033W			3.99911	1.00912e-21
25 ºC	Exponential	H14 A7 (uva+cer) vs BMV374	H14A7	YHR044C	DOG1	DeOxyGlucose	8.04321	2.01171e-16
25 ºC	Exponential	H14 A7 (uva+cer) vs BMV375	H14A7	YHR047C	AAP1	Arginine/alanine AminoPeptidase	1.41506	4.72022e-08
25 ºC	Exponential	H14 A7 (uva+cer) vs BMV376	H14A7	YHR048W	YHK8		2.11692	9.58268e-12
25 ºC	Exponential	H14 A7 (uva+cer) vs BMV377	H14A7	YHR057C	CPR2	Cyclosporin A-sensitive Proline Rotamase	0.796297	0.000133409
25 ºC	Exponential	H14 A7 (uva+cer) vs BMV378	H14A7	YHR063C	PAN5	PANtothenate biosynthesis	0.882462	0.00092491
25 ºC	Exponential	H14 A7 (uva+cer) vs BMV379	H14A7	YHR067W	HTD2	Hydroxyacyl-Thioester Dehydratase	1.84585	2.41213e-10
25 ºC	Exponential	H14 A7 (uva+cer) vs BMV380	H14A7	YHR071W	PCL5	Pho85 CycLin	1.06107	3.66356e-07
25 ºC	Exponential	H14 A7 (uva+cer) vs BMV381	H14A7	YHR074W	QNS1	glutamine (Q) dependent Nad+ Synthetase	0.73729	0.000358617
25 ºC	Exponential	H14 A7 (uva+cer) vs BMV382	H14A7	YHR076W	PTC7	Phosphatase type Two C	1.19124	1.20364e-05
25 ºC	Exponential	H14 A7 (uva+cer) vs BMV383	H14A7	YHR086W	NAM8	Nuclear Accommodation of Mitochondria	2.30993	2.31071e-20
25 ºC	Exponential	H14 A7 (uva+cer) vs BMV384	H14A7	YHR087W	RTC3	Restriction of Telomere Capping	1.14835	1.84355e-06
25 ºC	Exponential	H14 A7 (uva+cer) vs BMV385	H14A7	YHR092C	HXT4	HeXose Transporter	3.25268	7.76416e-28
25 ºC	Exponential	H14 A7 (uva+cer) vs BMV386	H14A7	YHR094C	HXT1	HeXose Transporter	0.837815	1.66852e-05
25 ºC	Exponential	H14 A7 (uva+cer) vs BMV387	H14A7	YHR096C	HXT5	HeXose Transporter	3.33983	2.17917e-38
25 ºC	Exponential	H14 A7 (uva+cer) vs BMV388	H14A7	YHR098C	SFB3	Sed Five Binding	0.715131	0.000697088
25 ºC	Exponential	H14 A7 (uva+cer) vs BMV389	H14A7	YHR108W	GGA2	Golgi-localized, Gamma-adaptin ear homology, Arf-binding protein	1.35273	1.39746e-08
25 ºC	Exponential	H14 A7 (uva+cer) vs BMV390	H14A7	YHR113W	APE4		0.669538	0.00124373
25 ºC	Exponential	H14 A7 (uva+cer) vs BMV391	H14A7	YHR132W-A	IGO2	Initiation of G zerO	1.14883	2.50364e-06
25 ºC	Exponential	H14 A7 (uva+cer) vs BMV392	H14A7	YHR137C-A			8.59268	1.43466e-23
25 ºC	Exponential	H14 A7 (uva+cer) vs BMV393	H14A7	YHR160C	PEX18	PEroXin	1.17323	3.16287e-05
25 ºC	Exponential	H14 A7 (uva+cer) vs BMV394	H14A7	YHR161C	YAP1801	Yeast Assembly Polypeptide	0.599711	0.00168021
25 ºC	Exponential	H14 A7 (uva+cer) vs BMV395	H14A7	YHR189W	PTH1	Peptidyl-Trna Hydrolase	1.25027	0.000101429
25 ºC	Exponential	H14 A7 (uva+cer) vs BMV396	H14A7	YHR194W	MDM31	Mitochondrial Distribution and Morphology	0.884489	0.000301471
25 ºC	Exponential	H14 A7 (uva+cer) vs BMV397	H14A7	YHR199C	AIM46	Altered Inheritance rate of Mitochondria	0.867697	1.44618e-05
25 ºC	Exponential	H14 A7 (uva+cer) vs BMV398	H14A7	YHR200W	RPN10	Regulatory Particle Non-ATPase	0.799912	7.48628e-05
25 ºC	Exponential	H14 A7 (uva+cer) vs BMV399	H14A7	YHR201C	PPX1		1.15588	3.56155e-07
25 ºC	Exponential	H14 A7 (uva+cer) vs BMV400	H14A7	YHR202W			1.08929	3.26339e-05
25 ºC	Exponential	H14 A7 (uva+cer) vs BMV401	H14A7	YHR206W	SKN7	Suppressor of Kre Null	0.63937	0.00197597
25 ºC	Exponential	H14 A7 (uva+cer) vs BMV402	H14A7	YHR210C			0.840464	4.81794e-05
25 ºC	Exponential	H14 A7 (uva+cer) vs BMV403	H14A7	YHR215W	PHO12	PHOsphate metabolism	2.39393	1.09915e-12
25 ºC	Exponential	H14 A7 (uva+cer) vs BMV404	H14A7	YIL004C	BET1	Blocked Early in Transport	1.31849	0.000849215
25 ºC	Exponential	H14 A7 (uva+cer) vs BMV405	H14A7	YIL022W	TIM44	Translocase of the Inner Mitochondrial membrane	0.609593	0.00166718
25 ºC	Exponential	H14 A7 (uva+cer) vs BMV406	H14A7	YIL034C	CAP2	CAPping	1.61213	6.49785e-14
25 ºC	Exponential	H14 A7 (uva+cer) vs BMV407	H14A7	YIL050W	PCL7	Pho85 CycLin	0.941461	0.000167204
25 ºC	Exponential	H14 A7 (uva+cer) vs BMV408	H14A7	YIL051C	MMF1	Mitochondrial Matrix Factor	1.71181	8.95439e-12
25 ºC	Exponential	H14 A7 (uva+cer) vs BMV409	H14A7	YIL057C	RGI2	Respiratory growth induced	2.82348	2.18656e-06
25 ºC	Exponential	H14 A7 (uva+cer) vs BMV410	H14A7	YIL063C	YRB2	Yeast Ran Binder	0.890079	0.0005807
25 ºC	Exponential	H14 A7 (uva+cer) vs BMV411	H14A7	YIL064W	EFM4	Elongation Factor Methyltransferase	1.60552	1.81262e-05
25 ºC	Exponential	H14 A7 (uva+cer) vs BMV412	H14A7	YIL072W	HOP1	HOmolog Pairing	2.81239	7.09301e-12
25 ºC	Exponential	H14 A7 (uva+cer) vs BMV413	H14A7	YIL083C	CAB2	Coenzyme A Biosynthesis	0.710514	0.000592507
25 ºC	Exponential	H14 A7 (uva+cer) vs BMV414	H14A7	YIL088C	AVT7	Amino acid Vacuolar Transport	1.74198	1.04395e-15
25 ºC	Exponential	H14 A7 (uva+cer) vs BMV415	H14A7	YIL094C	LYS12	LYSine requiring	1.40669	9.52109e-08
25 ºC	Exponential	H14 A7 (uva+cer) vs BMV416	H14A7	YIL099W	SGA1	Sporulation-specific GlycoAmylase	0.958808	6.35654e-05
25 ºC	Exponential	H14 A7 (uva+cer) vs BMV417	H14A7	YIL107C	PFK26	6-PhosphoFructo-2-Kinase	0.996804	9.11813e-07
25 ºC	Exponential	H14 A7 (uva+cer) vs BMV418	H14A7	YIL109C	SEC24	SECretory	0.731757	0.000925151
25 ºC	Exponential	H14 A7 (uva+cer) vs BMV419	H14A7	YIL111W	COX5B	Cytochrome c OXidase	3.65664	2.17917e-41
25 ºC	Exponential	H14 A7 (uva+cer) vs BMV420	H14A7	YIL112W	HOS4	Hda One Similar	1.59087	4.67346e-13
25 ºC	Exponential	H14 A7 (uva+cer) vs BMV421	H14A7	YIL113W	SDP1	Stress-inducible Dual specificity Phosphatase	1.26108	1.71735e-06
25 ºC	Exponential	H14 A7 (uva+cer) vs BMV422	H14A7	YIL121W	QDR2	QuiniDine Resistance	1.30412	1.43281e-07
25 ºC	Exponential	H14 A7 (uva+cer) vs BMV423	H14A7	YIL133C	RPL16A	Ribosomal Protein of the Large subunit	2.72922	9.39744e-11
25 ºC	Exponential	H14 A7 (uva+cer) vs BMV424	H14A7	YIL146C	ATG32	AuTophaGy related	0.834579	0.000264784
25 ºC	Exponential	H14 A7 (uva+cer) vs BMV425	H14A7	YIL162W	SUC2	SUCrose	3.35077	2.22313e-32
25 ºC	Exponential	H14 A7 (uva+cer) vs BMV426	H14A7	YIR027C	DAL1	Degradation of Allantoin	1.2933	2.43759e-07
25 ºC	Exponential	H14 A7 (uva+cer) vs BMV427	H14A7	YIR034C	LYS1	LYSine requiring	1.53245	5.64641e-07
25 ºC	Exponential	H14 A7 (uva+cer) vs BMV428	H14A7	YIR037W	HYR1	HYdroperoxide Resistance	1.15263	3.00796e-05
25 ºC	Exponential	H14 A7 (uva+cer) vs BMV429	H14A7	YJL016W	TPH3	Twin PH domain-3	1.4128	1.11739e-11
25 ºC	Exponential	H14 A7 (uva+cer) vs BMV430	H14A7	YJL026W	RNR2	RiboNucleotide Reductase	1.33116	1.8226e-09
25 ºC	Exponential	H14 A7 (uva+cer) vs BMV431	H14A7	YJL052W	TDH1	Triose-phosphate DeHydrogenase	0.941236	0.00158862
25 ºC	Exponential	H14 A7 (uva+cer) vs BMV432	H14A7	YJL053W	PEP8	carboxyPEPtidase Y-deficient	0.707431	0.000641901
25 ºC	Exponential	H14 A7 (uva+cer) vs BMV433	H14A7	YJL055W	LOG1	LOnely Guy	0.958273	5.46851e-06
25 ºC	Exponential	H14 A7 (uva+cer) vs BMV434	H14A7	YJL066C	MPM1	Mitochondrial Peculiar Membrane protein	1.56284	3.84715e-09
25 ºC	Exponential	H14 A7 (uva+cer) vs BMV435	H14A7	YJL067W			6.08634	6.13637e-05
25 ºC	Exponential	H14 A7 (uva+cer) vs BMV436	H14A7	YJL068C			1.2477	1.10252e-06
25 ºC	Exponential	H14 A7 (uva+cer) vs BMV437	H14A7	YJL089W	SIP4	SNF1-Interacting Protein	2.13886	1.41085e-16
25 ºC	Exponential	H14 A7 (uva+cer) vs BMV438	H14A7	YJL104W	PAM16	Presequence translocase-Associated Motor	1.01204	3.80962e-06
25 ºC	Exponential	H14 A7 (uva+cer) vs BMV439	H14A7	YJL107C			11.4958	4.05758e-61
25 ºC	Exponential	H14 A7 (uva+cer) vs BMV440	H14A7	YJL117W	PHO86	PHOsphate metabolism	0.784293	2.56887e-05
25 ºC	Exponential	H14 A7 (uva+cer) vs BMV441	H14A7	YJL140W	RPB4	RNA Polymerase B	1.09645	7.56879e-08
25 ºC	Exponential	H14 A7 (uva+cer) vs BMV442	H14A7	YJL141C	YAK1	Yet Another Kinase	1.03928	1.75778e-06
25 ºC	Exponential	H14 A7 (uva+cer) vs BMV443	H14A7	YJL153C	INO1	INOsitol requiring	2.7949	1.62326e-21
25 ºC	Exponential	H14 A7 (uva+cer) vs BMV444	H14A7	YJL171C	TOH1	TOS One Homolog	10.9119	3.66164e-70
25 ºC	Exponential	H14 A7 (uva+cer) vs BMV445	H14A7	YJL173C	RFA3	Replication Factor A	1.14169	0.000241997
25 ºC	Exponential	H14 A7 (uva+cer) vs BMV446	H14A7	YJL180C	ATP12	ATP synthase	1.07793	0.000618371
25 ºC	Exponential	H14 A7 (uva+cer) vs BMV447	H14A7	YJL192C	SOP4	Suppressor Of Pma1-7	0.750818	0.00201864
25 ºC	Exponential	H14 A7 (uva+cer) vs BMV448	H14A7	YJR006W	POL31	POLymerase	1.67227	6.16795e-09
25 ºC	Exponential	H14 A7 (uva+cer) vs BMV449	H14A7	YJR008W	MHO1	Memo HOmolog	0.669368	0.00241461
25 ºC	Exponential	H14 A7 (uva+cer) vs BMV450	H14A7	YJR017C	ESS1	ESSential	0.886649	0.000215226
25 ºC	Exponential	H14 A7 (uva+cer) vs BMV451	H14A7	YJR044C	VPS55	Vacuolar Protein Sorting	0.853113	7.44528e-05
25 ºC	Exponential	H14 A7 (uva+cer) vs BMV452	H14A7	YJR057W	CDC8	Cell Division Cycle	1.2819	9.58244e-07
25 ºC	Exponential	H14 A7 (uva+cer) vs BMV453	H14A7	YJR061W	MNN14	MaNNosyltransferase regulator	0.952685	1.37629e-06
25 ºC	Exponential	H14 A7 (uva+cer) vs BMV454	H14A7	YJR065C	ARP3	Actin-Related Protein	0.931616	1.17105e-06
25 ºC	Exponential	H14 A7 (uva+cer) vs BMV455	H14A7	YJR068W	RFC2	Replication Factor C	0.901228	0.000166616
25 ºC	Exponential	H14 A7 (uva+cer) vs BMV456	H14A7	YJR073C	OPI3	OverProducer of Inositol	0.752603	0.00243751
25 ºC	Exponential	H14 A7 (uva+cer) vs BMV457	H14A7	YJR076C	CDC11	Cell Division Cycle	1.38431	5.97669e-10
25 ºC	Exponential	H14 A7 (uva+cer) vs BMV458	H14A7	YJR084W			0.817335	0.00193972
25 ºC	Exponential	H14 A7 (uva+cer) vs BMV459	H14A7	YJR096W			1.00346	0.00011987
25 ºC	Exponential	H14 A7 (uva+cer) vs BMV460	H14A7	YJR098C			1.50343	3.76698e-06
25 ºC	Exponential	H14 A7 (uva+cer) vs BMV461	H14A7	YJR103W	URA8	URAcil requiring	1.80088	1.05519e-15
25 ºC	Exponential	H14 A7 (uva+cer) vs BMV462	H14A7	YJR110W	YMR1	Yeast Myotubularin Related	1.184	1.06869e-07
25 ºC	Exponential	H14 A7 (uva+cer) vs BMV463	H14A7	YJR115W			1.04159	1.51193e-05
25 ºC	Exponential	H14 A7 (uva+cer) vs BMV464	H14A7	YJR116W	TDA4	Topoisomerase I Damage Affected	1.09475	4.71253e-06
25 ºC	Exponential	H14 A7 (uva+cer) vs BMV465	H14A7	YJR117W	STE24	STErile	0.724221	0.000322891
25 ºC	Exponential	H14 A7 (uva+cer) vs BMV466	H14A7	YJR120W			0.936012	0.000877373
25 ºC	Exponential	H14 A7 (uva+cer) vs BMV467	H14A7	YJR122W	IBA57	Iron-sulfur cluster assembly factor for Biotin synthase and Aconitase-like mitochondrial proteins	1.01518	2.02688e-06
25 ºC	Exponential	H14 A7 (uva+cer) vs BMV468	H14A7	YJR125C	ENT3	Epsin N-Terminal homology	0.697857	0.000586423
25 ºC	Exponential	H14 A7 (uva+cer) vs BMV469	H14A7	YJR126C	VPS70	Vacuolar Protein Sorting	0.732218	0.00053711
25 ºC	Exponential	H14 A7 (uva+cer) vs BMV470	H14A7	YJR133W	XPT1	Xanthine Phosphoribosyl Transferase	1.38192	2.21798e-07
25 ºC	Exponential	H14 A7 (uva+cer) vs BMV471	H14A7	YJR148W	BAT2	Branched-chain Amino acid Transaminase	0.980035	2.90073e-05
25 ºC	Exponential	H14 A7 (uva+cer) vs BMV472	H14A7	YJR154W			2.60622	8.7104e-22
25 ºC	Exponential	H14 A7 (uva+cer) vs BMV473	H14A7	YKL002W	DID4	Doa4-Independent Degradation	0.866433	1.59338e-05
25 ºC	Exponential	H14 A7 (uva+cer) vs BMV474	H14A7	YKL005C	BYE1	BYpass of ESS1	1.15493	9.12389e-08
25 ºC	Exponential	H14 A7 (uva+cer) vs BMV475	H14A7	YKL013C	ARC19	ARp2/3 Complex subunit	0.712319	0.000384665
25 ºC	Exponential	H14 A7 (uva+cer) vs BMV476	H14A7	YKL041W	VPS24	Vacuolar Protein Sorting	0.741275	0.00146252
25 ºC	Exponential	H14 A7 (uva+cer) vs BMV477	H14A7	YKL043W	PHD1	PseudoHyphal Determinant	1.29023	9.64206e-07
25 ºC	Exponential	H14 A7 (uva+cer) vs BMV478	H14A7	YKL044W	MMO1	Mini Mitochondria ORF	3.90948	0.000262846
25 ºC	Exponential	H14 A7 (uva+cer) vs BMV479	H14A7	YKL056C	TMA19	Translation Machinery Associated	1.42303	1.11036e-05
25 ºC	Exponential	H14 A7 (uva+cer) vs BMV480	H14A7	YKL087C	CYT2	CYTochrome-c1-heme-lyase	0.57351	0.00247747
25 ºC	Exponential	H14 A7 (uva+cer) vs BMV481	H14A7	YKL090W	CUE2	Coupling of Ubiquitin conjugation to ER degradation	1.15702	1.50954e-05
25 ºC	Exponential	H14 A7 (uva+cer) vs BMV482	H14A7	YKL094W	YJU3		0.657366	0.00110047
25 ºC	Exponential	H14 A7 (uva+cer) vs BMV483	H14A7	YKL095W	YJU2		1.35938	1.68932e-06
25 ºC	Exponential	H14 A7 (uva+cer) vs BMV484	H14A7	YKL100C	YPF1	Yeast Presenilin-like Family 1	0.807221	6.79622e-05
25 ºC	Exponential	H14 A7 (uva+cer) vs BMV485	H14A7	YKL103C	APE1	AminoPeptidase	0.590453	0.00242506
25 ºC	Exponential	H14 A7 (uva+cer) vs BMV486	H14A7	YKL105C	SEG2	Stability of Eisosomes Guaranteed	0.802135	0.00197783
25 ºC	Exponential	H14 A7 (uva+cer) vs BMV487	H14A7	YKL108W	SLD2	Synthetically Lethal with Dpb11-1	0.834126	0.00132247
25 ºC	Exponential	H14 A7 (uva+cer) vs BMV488	H14A7	YKL124W	SSH4	Suppressor of SHr3 deletion	9.74834	7.50228e-41
25 ºC	Exponential	H14 A7 (uva+cer) vs BMV489	H14A7	YKL138C	MRPL31	Mitochondrial Ribosomal Protein, Large subunit	0.791066	0.000461321
25 ºC	Exponential	H14 A7 (uva+cer) vs BMV490	H14A7	YKL140W	TGL1	TriGlyceride Lipase	0.935476	4.07597e-06
25 ºC	Exponential	H14 A7 (uva+cer) vs BMV491	H14A7	YKL151C	NNR2	Nicotinamide Nucleotide Repair	1.42724	1.07072e-11
25 ºC	Exponential	H14 A7 (uva+cer) vs BMV492	H14A7	YKL167C	MRP49	Mitochondrial Ribosomal Protein	0.6797	0.00255051
25 ºC	Exponential	H14 A7 (uva+cer) vs BMV493	H14A7	YKL171W	NNK1	Nitrogen Network Kinase	1.41346	5.95685e-09
25 ºC	Exponential	H14 A7 (uva+cer) vs BMV494	H14A7	YKL175W	ZRT3	Zinc-Regulated Transporter	0.650609	0.00149741
25 ºC	Exponential	H14 A7 (uva+cer) vs BMV495	H14A7	YKL187C	FAT3	FATty acid transporter 3	2.6384	2.86031e-15
25 ºC	Exponential	H14 A7 (uva+cer) vs BMV496	H14A7	YKL192C	ACP1	Acyl Carrier Protein	1.48923	3.91993e-11
25 ºC	Exponential	H14 A7 (uva+cer) vs BMV497	H14A7	YKL193C	SDS22	homolog of S. pombe SDS22	0.926738	2.4787e-05
25 ºC	Exponential	H14 A7 (uva+cer) vs BMV498	H14A7	YKL196C	YKT6		0.584259	0.00251054
25 ºC	Exponential	H14 A7 (uva+cer) vs BMV499	H14A7	YKL198C	PTK1	Putative serine/Threonine protein Kinase	2.02215	1.79373e-08
25 ºC	Exponential	H14 A7 (uva+cer) vs BMV500	H14A7	YKL209C	STE6	STErile	1.49254	0.000220967
25 ºC	Exponential	H14 A7 (uva+cer) vs BMV501	H14A7	YKL214C	YRA2	Yeast RNA Annealing protein	0.970583	0.000543928
25 ºC	Exponential	H14 A7 (uva+cer) vs BMV502	H14A7	YKL217W	JEN1		1.36739	1.82802e-07
25 ºC	Exponential	H14 A7 (uva+cer) vs BMV503	H14A7	YKR010C	TOF2	TOpoisomerase I-interacting Factor	1.0656	0.00257547
25 ºC	Exponential	H14 A7 (uva+cer) vs BMV504	H14A7	YKR014C	YPT52	Yeast Protein Two	0.734687	0.000586973
25 ºC	Exponential	H14 A7 (uva+cer) vs BMV505	H14A7	YKR017C	HEL1	Histone E3 Ligase	1.52137	1.68518e-08
25 ºC	Exponential	H14 A7 (uva+cer) vs BMV506	H14A7	YKR044W	UIP5	Ulp1 Interacting Protein	0.956367	6.65869e-05
25 ºC	Exponential	H14 A7 (uva+cer) vs BMV507	H14A7	YKR058W	GLG1	Glycogenin-Like Gene	0.845928	0.000192578
25 ºC	Exponential	H14 A7 (uva+cer) vs BMV508	H14A7	YKR064W	OAF3	Oleate Activated transcription Factor	1.1059	1.43137e-05
25 ºC	Exponential	H14 A7 (uva+cer) vs BMV509	H14A7	YKR066C	CCP1	Cytochrome c Peroxidase	0.804457	0.000389379
25 ºC	Exponential	H14 A7 (uva+cer) vs BMV510	H14A7	YKR074W	AIM29	Altered Inheritance rate of Mitochondria	0.927212	0.00061268
25 ºC	Exponential	H14 A7 (uva+cer) vs BMV511	H14A7	YKR075C			0.726379	0.000399649
25 ºC	Exponential	H14 A7 (uva+cer) vs BMV512	H14A7	YKR076W	ECM4	ExtraCellular Mutant	0.825445	0.000256822
25 ºC	Exponential	H14 A7 (uva+cer) vs BMV513	H14A7	YKR080W	MTD1	Methylene Tetrahydrafolate Dehydrogenase	0.877844	0.000906106
25 ºC	Exponential	H14 A7 (uva+cer) vs BMV514	H14A7	YKR097W	PCK1	Phosphoenolpyruvate CarboxyKinase	1.74216	9.20382e-05
25 ºC	Exponential	H14 A7 (uva+cer) vs BMV515	H14A7	YLL009C	COX17	Cytochrome c OXidase	0.677308	0.00058939
25 ºC	Exponential	H14 A7 (uva+cer) vs BMV516	H14A7	YLL012W	YEH1	Yeast steryl Ester Hydrolase	0.823787	9.6974e-05
25 ºC	Exponential	H14 A7 (uva+cer) vs BMV517	H14A7	YLL015W	BPT1	Bile Pigment Transporter	2.03406	8.04226e-16
25 ºC	Exponential	H14 A7 (uva+cer) vs BMV518	H14A7	YLL027W	ISA1	Iron Sulfur Assembly	0.617444	0.00247692
25 ºC	Exponential	H14 A7 (uva+cer) vs BMV519	H14A7	YLL032C			1.60108	7.05903e-06
25 ºC	Exponential	H14 A7 (uva+cer) vs BMV520	H14A7	YLL043W	FPS1	fdp1 Suppressor	0.60243	0.00186459
25 ºC	Exponential	H14 A7 (uva+cer) vs BMV521	H14A7	YLL049W	LDB18	Low Dye Binding	1.19617	0.00029879
25 ºC	Exponential	H14 A7 (uva+cer) vs BMV522	H14A7	YLL050C	COF1	COFilin	0.826146	0.000980592
25 ºC	Exponential	H14 A7 (uva+cer) vs BMV523	H14A7	YLR007W	NSE1	Non-SMC Element	1.58429	4.15671e-08
25 ºC	Exponential	H14 A7 (uva+cer) vs BMV524	H14A7	YLR011W	LOT6	LOw Temperature-responsive	1.9586	2.70208e-06
25 ºC	Exponential	H14 A7 (uva+cer) vs BMV525	H14A7	YLR012C			5.38046	0.0013555
25 ºC	Exponential	H14 A7 (uva+cer) vs BMV526	H14A7	YLR015W	BRE2	BREfeldin A sensitivity	1.26832	5.44117e-07
25 ºC	Exponential	H14 A7 (uva+cer) vs BMV527	H14A7	YLR017W	MEU1	Multicopy Enhancer of UAS2	1.097	0.000632584
25 ºC	Exponential	H14 A7 (uva+cer) vs BMV528	H14A7	YLR025W	SNF7	Sucrose NonFermenting	0.726642	0.000283286
25 ºC	Exponential	H14 A7 (uva+cer) vs BMV529	H14A7	YLR028C	ADE16	ADEnine	1.02248	4.49257e-07
25 ºC	Exponential	H14 A7 (uva+cer) vs BMV530	H14A7	YLR035C	MLH2	MutL Homolog	1.7106	2.01882e-10
25 ºC	Exponential	H14 A7 (uva+cer) vs BMV531	H14A7	YLR064W	PER33	Pore and ER protein, 33 kDa	1.03522	5.90827e-06
25 ºC	Exponential	H14 A7 (uva+cer) vs BMV532	H14A7	YLR078C	BOS1	Bet One Suppressor	1.1704	4.06098e-05
25 ºC	Exponential	H14 A7 (uva+cer) vs BMV533	H14A7	YLR079W	SIC1	Substrate/Subunit Inhibitor of Cyclin-dependent protein kinase	1.18042	9.33982e-06
25 ºC	Exponential	H14 A7 (uva+cer) vs BMV534	H14A7	YLR113W	HOG1	High Osmolarity Glycerol response	1.28141	6.98518e-10
25 ºC	Exponential	H14 A7 (uva+cer) vs BMV535	H14A7	YLR114C	AVL9	Apl2 Vps1 Lethal	0.819289	0.000119204
25 ºC	Exponential	H14 A7 (uva+cer) vs BMV536	H14A7	YLR117C	CLF1	Crooked neck-Like Factor	0.933646	0.000321944
25 ºC	Exponential	H14 A7 (uva+cer) vs BMV537	H14A7	YLR118C	TML25	acyl-protein Thioesterase with Multiple Localizations, protein of 25 kDa	0.989425	2.1785e-05
25 ºC	Exponential	H14 A7 (uva+cer) vs BMV538	H14A7	YLR149C			0.837329	1.9616e-05
25 ºC	Exponential	H14 A7 (uva+cer) vs BMV539	H14A7	YLR152C			0.982539	1.50501e-06
25 ºC	Exponential	H14 A7 (uva+cer) vs BMV540	H14A7	YLR154C	RNH203	RNase H	1.36955	2.51857e-05
25 ºC	Exponential	H14 A7 (uva+cer) vs BMV541	H14A7	YLR164W	SHH4	SDH4 Homolog	1.23557	0.000229833
25 ºC	Exponential	H14 A7 (uva+cer) vs BMV542	H14A7	YLR168C	UPS2	UnProceSsed	1.03307	1.35934e-06
25 ºC	Exponential	H14 A7 (uva+cer) vs BMV543	H14A7	YLR178C	TFS1	cdc Twenty-Five Suppressor	0.773487	0.000728588
25 ºC	Exponential	H14 A7 (uva+cer) vs BMV544	H14A7	YLR179C			1.03188	9.19346e-05
25 ºC	Exponential	H14 A7 (uva+cer) vs BMV545	H14A7	YLR200W	YKE2	Yeast ortholog of mouse KE2	1.10886	0.000757432
25 ºC	Exponential	H14 A7 (uva+cer) vs BMV546	H14A7	YLR204W	QRI5	Quasi-Renownless Information	0.843154	0.00106001
25 ºC	Exponential	H14 A7 (uva+cer) vs BMV547	H14A7	YLR206W	ENT2	Epsin N-Terminal homology	1.46584	2.08397e-10
25 ºC	Exponential	H14 A7 (uva+cer) vs BMV548	H14A7	YLR219W	MSC3	Meiotic Sister-Chromatid recombination	1.41498	4.39795e-10
25 ºC	Exponential	H14 A7 (uva+cer) vs BMV549	H14A7	YLR224W	UCC1	Ubiquitination of Citrate synthase in the glyoxylate Cycle	1.10247	4.24521e-06
25 ºC	Exponential	H14 A7 (uva+cer) vs BMV550	H14A7	YLR228C	ECM22	ExtraCellular Mutant	0.728903	0.00223993
25 ºC	Exponential	H14 A7 (uva+cer) vs BMV551	H14A7	YLR239C	LIP2	LIPoyl ligase	1.10805	0.000282115
25 ºC	Exponential	H14 A7 (uva+cer) vs BMV552	H14A7	YLR245C	CDD1	CytiDine Deaminase	1.39691	0.00131961
25 ºC	Exponential	H14 A7 (uva+cer) vs BMV553	H14A7	YLR254C	NDL1	NuDeL homolog	1.61776	2.84156e-08
25 ºC	Exponential	H14 A7 (uva+cer) vs BMV554	H14A7	YLR268W	SEC22	SECretory	1.33524	6.78191e-07
25 ºC	Exponential	H14 A7 (uva+cer) vs BMV555	H14A7	YLR271W	CMG1	Cytoplasmic and Mitochondrial G-patch protein 1	1.66512	4.7381e-09
25 ºC	Exponential	H14 A7 (uva+cer) vs BMV556	H14A7	YLR272C	YCS4	Yeast Condensin Subunit	1.00536	0.000170086
25 ºC	Exponential	H14 A7 (uva+cer) vs BMV557	H14A7	YLR284C	ECI1	Enoyl-CoA Isomerase	0.815996	0.000314255
25 ºC	Exponential	H14 A7 (uva+cer) vs BMV558	H14A7	YLR292C	SEC72	SECretory	0.780441	0.00133873
25 ºC	Exponential	H14 A7 (uva+cer) vs BMV559	H14A7	YLR298C	YHC1	Yeast Homolog of human U1C	0.817428	0.000115017
25 ºC	Exponential	H14 A7 (uva+cer) vs BMV560	H14A7	YLR327C	TMA10	Translation Machinery Associated	4.36601	2.15576e-30
25 ºC	Exponential	H14 A7 (uva+cer) vs BMV561	H14A7	YLR330W	CHS5	CHitin Synthase-related	0.837267	0.000112089
25 ºC	Exponential	H14 A7 (uva+cer) vs BMV562	H14A7	YLR335W	NUP2	NUclear Pore	0.923869	5.5728e-06
25 ºC	Exponential	H14 A7 (uva+cer) vs BMV563	H14A7	YLR345W			1.08997	2.47264e-08
25 ºC	Exponential	H14 A7 (uva+cer) vs BMV564	H14A7	YLR368W	MDM30	Mitochondrial Distribution and Morphology	1.1496	3.52506e-05
25 ºC	Exponential	H14 A7 (uva+cer) vs BMV565	H14A7	YLR390W	ECM19	ExtraCellular Mutant	1.08656	0.000331865
25 ºC	Exponential	H14 A7 (uva+cer) vs BMV566	H14A7	YLR411W	CTR3	Copper TRansport	1.30754	1.04379e-09
25 ºC	Exponential	H14 A7 (uva+cer) vs BMV567	H14A7	YLR437C	DIF1	Damage-regulated Import Facilitator	0.813682	0.00219159
25 ºC	Exponential	H14 A7 (uva+cer) vs BMV568	H14A7	YLR443W	ECM7	ExtraCellular Mutant	1.56899	3.54927e-07
25 ºC	Exponential	H14 A7 (uva+cer) vs BMV569	H14A7	YLR446W			0.913663	0.000321629
25 ºC	Exponential	H14 A7 (uva+cer) vs BMV570	H14A7	YLR450W	HMG2	3-Hydroxy-3-MethylGlutaryl-coenzyme a reductase	0.787151	0.000433986
25 ºC	Exponential	H14 A7 (uva+cer) vs BMV571	H14A7	YLR453C	RIF2	Rap1p-Interacting Factor	0.791065	0.00266851
25 ºC	Exponential	H14 A7 (uva+cer) vs BMV572	H14A7	YML001W	YPT7	Yeast Protein Two	0.86431	0.000817649
25 ºC	Exponential	H14 A7 (uva+cer) vs BMV573	H14A7	YML002W			10.0978	2.18406e-46
25 ºC	Exponential	H14 A7 (uva+cer) vs BMV574	H14A7	YML019W	OST6	OligoSaccharylTransferase	1.07698	0.000143891
25 ºC	Exponential	H14 A7 (uva+cer) vs BMV575	H14A7	YML048W	GSF2	Glucose Signaling Factor	0.835155	4.41535e-05
25 ºC	Exponential	H14 A7 (uva+cer) vs BMV576	H14A7	YML054C	CYB2	CYtochrome B	4.96711	2.3972e-83
25 ºC	Exponential	H14 A7 (uva+cer) vs BMV577	H14A7	YML075C	HMG1	3-Hydroxy-3-MethylGlutaryl-coenzyme a reductase	1.39359	1.02588e-08
25 ºC	Exponential	H14 A7 (uva+cer) vs BMV578	H14A7	YML076C	WAR1	Weak Acid Resistance	0.93538	6.30763e-06
25 ºC	Exponential	H14 A7 (uva+cer) vs BMV579	H14A7	YML079W			1.27891	8.49406e-05
25 ºC	Exponential	H14 A7 (uva+cer) vs BMV580	H14A7	YML083C			2.39369	8.49899e-08
25 ºC	Exponential	H14 A7 (uva+cer) vs BMV581	H14A7	YML098W	TAF13	TATA binding protein-Associated Factor	0.712623	0.00108805
25 ºC	Exponential	H14 A7 (uva+cer) vs BMV582	H14A7	YML101C	CUE4	Coupling of Ubiquitin conjugation to ER degradation	8.19067	3.37671e-16
25 ºC	Exponential	H14 A7 (uva+cer) vs BMV583	H14A7	YML104C	MDM1	Mitochondrial Distribution and Morphology	0.956731	0.000375805
25 ºC	Exponential	H14 A7 (uva+cer) vs BMV584	H14A7	YML110C	COQ5	COenzyme Q	0.815854	0.000119391
25 ºC	Exponential	H14 A7 (uva+cer) vs BMV585	H14A7	YML119W			1.1463	3.0743e-05
25 ºC	Exponential	H14 A7 (uva+cer) vs BMV586	H14A7	YML123C	PHO84	PHOsphate metabolism	0.983535	0.000110136
25 ºC	Exponential	H14 A7 (uva+cer) vs BMV587	H14A7	YML126C	ERG13	ERGosterol biosynthesis	0.948543	6.38477e-05
25 ºC	Exponential	H14 A7 (uva+cer) vs BMV588	H14A7	YML128C	MSC1	Meiotic Sister-Chromatid recombination	0.632131	0.00185577
25 ºC	Exponential	H14 A7 (uva+cer) vs BMV589	H14A7	YMR009W	ADI1	Acireductone DIoxygenase	1.6578	3.07735e-09
25 ºC	Exponential	H14 A7 (uva+cer) vs BMV590	H14A7	YMR010W	ANY1	Antagonizes Neo1 Yeast phospholipid flippase	0.890325	0.00016073
25 ºC	Exponential	H14 A7 (uva+cer) vs BMV591	H14A7	YMR011W	HXT2	HeXose Transporter	2.62281	5.35339e-09
25 ºC	Exponential	H14 A7 (uva+cer) vs BMV592	H14A7	YMR013C	SEC59	SECretory	1.06798	0.000411826
25 ºC	Exponential	H14 A7 (uva+cer) vs BMV593	H14A7	YMR020W	FMS1	Fenpropimorph-resistance Multicopy Suppressor	1.73312	5.20029e-17
25 ºC	Exponential	H14 A7 (uva+cer) vs BMV594	H14A7	YMR021C	MAC1	Metal binding ACtivator	0.712987	0.00301521
25 ºC	Exponential	H14 A7 (uva+cer) vs BMV595	H14A7	YMR028W	TAP42	Two A phosphatase Associated Protein	1.00669	2.70413e-05
25 ºC	Exponential	H14 A7 (uva+cer) vs BMV596	H14A7	YMR029C	FAR8	Factor ARrest	0.704587	0.00027506
25 ºC	Exponential	H14 A7 (uva+cer) vs BMV597	H14A7	YMR032W	HOF1	Homolog Of cdc Fifteen	1.29734	0.000358957
25 ºC	Exponential	H14 A7 (uva+cer) vs BMV598	H14A7	YMR036C	MIH1	Mitotic Inducer Homolog	0.746687	0.000397943
25 ºC	Exponential	H14 A7 (uva+cer) vs BMV599	H14A7	YMR037C	MSN2	Multicopy suppressor of SNF1 mutation	0.853485	0.00116115
25 ºC	Exponential	H14 A7 (uva+cer) vs BMV600	H14A7	YMR039C	SUB1	SUppressor of TFIIB mutations	1.36121	1.10625e-10
25 ºC	Exponential	H14 A7 (uva+cer) vs BMV601	H14A7	YMR041C	ARA2	ARAbinose	1.24224	3.18963e-05
25 ºC	Exponential	H14 A7 (uva+cer) vs BMV602	H14A7	YMR043W	MCM1	MiniChromosome Maintenance	0.642266	0.00123935
25 ºC	Exponential	H14 A7 (uva+cer) vs BMV603	H14A7	YMR044W	IOC4	Iswi One Complex	1.2955	4.66549e-09
25 ºC	Exponential	H14 A7 (uva+cer) vs BMV604	H14A7	YMR061W	RNA14	poly(A) mRNA metabolism	0.821596	0.00039455
25 ºC	Exponential	H14 A7 (uva+cer) vs BMV605	H14A7	YMR071C	TVP18	Tlg2-Vesicle Protein	1.20028	1.40117e-08
25 ºC	Exponential	H14 A7 (uva+cer) vs BMV606	H14A7	YMR072W	ABF2	ARS-Binding Factor	0.868774	2.32572e-05
25 ºC	Exponential	H14 A7 (uva+cer) vs BMV607	H14A7	YMR077C	VPS20	Vacuolar Protein Sorting	0.797318	0.00166061
25 ºC	Exponential	H14 A7 (uva+cer) vs BMV608	H14A7	YMR084W			8.30657	8.53598e-21
25 ºC	Exponential	H14 A7 (uva+cer) vs BMV609	H14A7	YMR085W			9.48515	9.56595e-32
25 ºC	Exponential	H14 A7 (uva+cer) vs BMV610	H14A7	YMR090W			0.958212	6.88149e-06
25 ºC	Exponential	H14 A7 (uva+cer) vs BMV611	H14A7	YMR096W	SNZ1	SNooZe	0.62251	0.00206171
25 ºC	Exponential	H14 A7 (uva+cer) vs BMV612	H14A7	YMR097C	MTG1	MiTochondrial GTPase	1.43245	1.72001e-05
25 ºC	Exponential	H14 A7 (uva+cer) vs BMV613	H14A7	YMR098C	ATP25	ATPase	0.768808	0.00152559
25 ºC	Exponential	H14 A7 (uva+cer) vs BMV614	H14A7	YMR099C			1.00383	8.37475e-05
25 ºC	Exponential	H14 A7 (uva+cer) vs BMV615	H14A7	YMR107W	SPG4	Stationary Phase Gene	4.70028	9.77269e-47
25 ºC	Exponential	H14 A7 (uva+cer) vs BMV616	H14A7	YMR118C	SHH3	SDH3 Homolog	2.00814	3.09878e-08
25 ºC	Exponential	H14 A7 (uva+cer) vs BMV617	H14A7	YMR149W	SWP1	Suppressor of a WbP1 mutation	0.781896	3.99397e-05
25 ºC	Exponential	H14 A7 (uva+cer) vs BMV618	H14A7	YMR152W	YIM1		0.765489	0.00193716
25 ºC	Exponential	H14 A7 (uva+cer) vs BMV619	H14A7	YMR155W			1.10448	2.22809e-05
25 ºC	Exponential	H14 A7 (uva+cer) vs BMV620	H14A7	YMR178W			1.19733	8.00284e-07
25 ºC	Exponential	H14 A7 (uva+cer) vs BMV621	H14A7	YMR181C			0.83835	2.24116e-05
25 ºC	Exponential	H14 A7 (uva+cer) vs BMV622	H14A7	YMR182C	RGM1		1.09245	7.07374e-06
25 ºC	Exponential	H14 A7 (uva+cer) vs BMV623	H14A7	YMR196W			0.993827	1.48241e-05
25 ºC	Exponential	H14 A7 (uva+cer) vs BMV624	H14A7	YMR206W			2.48208	3.58084e-17
25 ºC	Exponential	H14 A7 (uva+cer) vs BMV625	H14A7	YMR226C			1.17319	3.38135e-07
25 ºC	Exponential	H14 A7 (uva+cer) vs BMV626	H14A7	YMR243C	ZRC1	Zinc Resistance Conferring	0.709262	0.00230097
25 ºC	Exponential	H14 A7 (uva+cer) vs BMV627	H14A7	YMR250W	GAD1	GlutAmate Decarboxylase	1.06676	6.04418e-07
25 ºC	Exponential	H14 A7 (uva+cer) vs BMV628	H14A7	YMR253C			1.32592	2.19585e-09
25 ºC	Exponential	H14 A7 (uva+cer) vs BMV629	H14A7	YMR255W	GFD1	Good For Dbp5p	1.29694	2.62003e-09
25 ºC	Exponential	H14 A7 (uva+cer) vs BMV630	H14A7	YMR266W	RSN1	Rescue of Sro7 at high Nacl	1.65552	3.27412e-15
25 ºC	Exponential	H14 A7 (uva+cer) vs BMV631	H14A7	YMR271C	URA10	URAcil requiring	2.13318	4.97098e-18
25 ºC	Exponential	H14 A7 (uva+cer) vs BMV632	H14A7	YMR276W	DSK2		1.23693	1.15331e-09
25 ºC	Exponential	H14 A7 (uva+cer) vs BMV633	H14A7	YMR279C			2.33113	2.15299e-14
25 ºC	Exponential	H14 A7 (uva+cer) vs BMV634	H14A7	YMR284W	YKU70	Yeast KU protein	1.94398	5.35466e-12
25 ºC	Exponential	H14 A7 (uva+cer) vs BMV635	H14A7	YMR311C	GLC8	GLyCogen	1.01957	1.17603e-06
25 ºC	Exponential	H14 A7 (uva+cer) vs BMV636	H14A7	YMR315W			1.81282	1.56454e-16
25 ºC	Exponential	H14 A7 (uva+cer) vs BMV637	H14A7	YMR317W			2.14876	2.19753e-08
25 ºC	Exponential	H14 A7 (uva+cer) vs BMV638	H14A7	YNL003C	PET8	PETite colonies	0.685381	0.00197256
25 ºC	Exponential	H14 A7 (uva+cer) vs BMV639	H14A7	YNL005C	MRP7	Mitochondrial Ribosomal Protein	0.933578	2.16826e-06
25 ºC	Exponential	H14 A7 (uva+cer) vs BMV640	H14A7	YNL006W	LST8	Lethal with Sec Thirteen	1.02065	0.000438956
25 ºC	Exponential	H14 A7 (uva+cer) vs BMV641	H14A7	YNL014W	HEF3	Homolog of EF-3	1.36422	2.46774e-09
25 ºC	Exponential	H14 A7 (uva+cer) vs BMV642	H14A7	YNL030W	HHF2	Histone H Four	1.18266	1.7473e-07
25 ºC	Exponential	H14 A7 (uva+cer) vs BMV643	H14A7	YNL031C	HHT2	Histone H Three	1.13497	5.04114e-06
25 ºC	Exponential	H14 A7 (uva+cer) vs BMV644	H14A7	YNL045W	LAP2	Leucine AminoPeptidases	1.6882	1.10522e-14
25 ºC	Exponential	H14 A7 (uva+cer) vs BMV645	H14A7	YNL066W	SUN4	Sim1 Uth1 Nca3	1.33947	4.33492e-07
25 ºC	Exponential	H14 A7 (uva+cer) vs BMV646	H14A7	YNL072W	RNH201	RNase H	2.08854	2.67509e-07
25 ºC	Exponential	H14 A7 (uva+cer) vs BMV647	H14A7	YNL073W	MSK1	Mitochondrial aminoacyl-tRNA Synthetase, lysine (K)	1.30046	7.02816e-10
25 ºC	Exponential	H14 A7 (uva+cer) vs BMV648	H14A7	YNL074C	MLF3	Multicopy suppressor of LeFlunomide sensitivity	0.83054	0.00037045
25 ºC	Exponential	H14 A7 (uva+cer) vs BMV649	H14A7	YNL078W	NIS1	Neck protein Interacting with Septins	1.59028	1.40288e-06
25 ºC	Exponential	H14 A7 (uva+cer) vs BMV650	H14A7	YNL079C	TPM1	TroPoMyosin	0.782313	7.80345e-05
25 ºC	Exponential	H14 A7 (uva+cer) vs BMV651	H14A7	YNL080C	EOS1	ER-localized and Oxidants Sensitive	1.815	2.50712e-13
25 ºC	Exponential	H14 A7 (uva+cer) vs BMV652	H14A7	YNL081C	SWS2	Sick Without Securin	0.649588	0.00230277
25 ºC	Exponential	H14 A7 (uva+cer) vs BMV653	H14A7	YNL092W			1.58766	2.7759e-10
25 ºC	Exponential	H14 A7 (uva+cer) vs BMV654	H14A7	YNL097C	PHO23	PHOsphate metabolism	0.952219	3.88369e-05
25 ºC	Exponential	H14 A7 (uva+cer) vs BMV655	H14A7	YNL100W	MIC27	MItochondrial contact site and Cristae organizing system	1.22119	6.60625e-07
25 ºC	Exponential	H14 A7 (uva+cer) vs BMV656	H14A7	YNL107W	YAF9	Yeast homolog of the human leukemogenic protein AF9	1.73413	1.06794e-08
25 ºC	Exponential	H14 A7 (uva+cer) vs BMV657	H14A7	YNL111C	CYB5	CYtochrome B	0.948313	0.000304249
25 ºC	Exponential	H14 A7 (uva+cer) vs BMV658	H14A7	YNL115C			0.67609	0.000492207
25 ºC	Exponential	H14 A7 (uva+cer) vs BMV659	H14A7	YNL121C	TOM70	Translocase of the Outer Mitochondrial membrane	0.602194	0.00202157
25 ºC	Exponential	H14 A7 (uva+cer) vs BMV660	H14A7	YNL126W	SPC98	Spindle Pole Component	1.54854	0.000305286
25 ºC	Exponential	H14 A7 (uva+cer) vs BMV661	H14A7	YNL130C	CPT1	CholinePhosphoTransferase	0.794586	0.000992879
25 ºC	Exponential	H14 A7 (uva+cer) vs BMV662	H14A7	YNL131W	TOM22	Translocase of the Outer Mitochondrial membrane	0.72531	0.00272183
25 ºC	Exponential	H14 A7 (uva+cer) vs BMV663	H14A7	YNL133C	FYV6	Function required for Yeast Viability	1.00963	0.000779075
25 ºC	Exponential	H14 A7 (uva+cer) vs BMV664	H14A7	YNL156C	NSG2		0.642665	0.00118045
25 ºC	Exponential	H14 A7 (uva+cer) vs BMV665	H14A7	YNL162W	RPL42A	Ribosomal Protein of the Large subunit	3.55135	1.25822e-20
25 ºC	Exponential	H14 A7 (uva+cer) vs BMV666	H14A7	YNL168C	FMP41	Found in Mitochondrial Proteome	1.62331	2.79276e-09
25 ºC	Exponential	H14 A7 (uva+cer) vs BMV667	H14A7	YNL176C	TDA7	Topoisomerase I Damage Affected	0.836706	0.000184746
25 ºC	Exponential	H14 A7 (uva+cer) vs BMV668	H14A7	YNL193W			1.14999	1.79169e-08
25 ºC	Exponential	H14 A7 (uva+cer) vs BMV669	H14A7	YNL194C			1.45874	5.96303e-11
25 ºC	Exponential	H14 A7 (uva+cer) vs BMV670	H14A7	YNL201C	PSY2	Platinum SensitivitY	0.722045	0.000468604
25 ºC	Exponential	H14 A7 (uva+cer) vs BMV671	H14A7	YNL206C	RTT106	Regulator of Ty1 Transposition	1.32487	9.62929e-06
25 ºC	Exponential	H14 A7 (uva+cer) vs BMV672	H14A7	YNL212W	VID27	Vacuolar Import and Degradation	0.745023	0.00011829
25 ºC	Exponential	H14 A7 (uva+cer) vs BMV673	H14A7	YNL213C	RRG9	Required for Respiratory Growth	1.52225	3.20838e-07
25 ºC	Exponential	H14 A7 (uva+cer) vs BMV674	H14A7	YNL230C	ELA1	ELongin A	2.41441	9.44062e-13
25 ºC	Exponential	H14 A7 (uva+cer) vs BMV675	H14A7	YNL231C	PDR16	Pleiotropic Drug Resistance	0.799107	0.000270304
25 ºC	Exponential	H14 A7 (uva+cer) vs BMV676	H14A7	YNL239W	LAP3	Leucine AminoPeptidases	0.8488	8.44465e-05
25 ºC	Exponential	H14 A7 (uva+cer) vs BMV677	H14A7	YNL240C	NAR1	Nuclear Architecture Related	1.06536	1.66187e-07
25 ºC	Exponential	H14 A7 (uva+cer) vs BMV678	H14A7	YNL241C	ZWF1	ZWischenFerment	0.83804	2.44987e-05
25 ºC	Exponential	H14 A7 (uva+cer) vs BMV679	H14A7	YNL244C	SUI1	SUppressor of Initiator codon	0.756623	0.00177582
25 ºC	Exponential	H14 A7 (uva+cer) vs BMV680	H14A7	YNL261W	ORC5	Origin Recognition Complex	1.52718	4.14989e-07
25 ºC	Exponential	H14 A7 (uva+cer) vs BMV681	H14A7	YNL265C	IST1	Increased Sodium Tolerance	1.26193	2.2032e-05
25 ºC	Exponential	H14 A7 (uva+cer) vs BMV682	H14A7	YNL270C	ALP1		1.79547	1.07686e-06
25 ºC	Exponential	H14 A7 (uva+cer) vs BMV683	H14A7	YNL274C	GOR1	GlyOxylate Reductase	0.977905	1.34051e-06
25 ºC	Exponential	H14 A7 (uva+cer) vs BMV684	H14A7	YNL275W	BOR1	BORon transporter	1.34671	2.00768e-08
25 ºC	Exponential	H14 A7 (uva+cer) vs BMV685	H14A7	YNR018W	RCF2	Respiratory superComplex Factor	0.857815	0.000228108
25 ºC	Exponential	H14 A7 (uva+cer) vs BMV686	H14A7	YNR028W	CPR8	Cyclosporin-sensitive Proline Rotamase	1.33458	6.14393e-07
25 ºC	Exponential	H14 A7 (uva+cer) vs BMV687	H14A7	YNR032W	PPG1	Protein Phosphatase involved in Glycogen accumulation	0.685295	0.00273937
25 ºC	Exponential	H14 A7 (uva+cer) vs BMV688	H14A7	YNR034W	SOL1	Suppressor Of Los1-1	1.1678	1.62638e-09
25 ºC	Exponential	H14 A7 (uva+cer) vs BMV689	H14A7	YNR034W-A	EGO4	Exit from rapamycin-induced GrOwth arrest	1.17238	3.96554e-05
25 ºC	Exponential	H14 A7 (uva+cer) vs BMV690	H14A7	YNR035C	ARC35	ARp2/3 Complex subunit	0.623013	0.00225651
25 ºC	Exponential	H14 A7 (uva+cer) vs BMV691	H14A7	YNR036C	MRPS12	Mitochondrial Ribosomal Protein, Small subunit	1.13895	7.4514e-06
25 ºC	Exponential	H14 A7 (uva+cer) vs BMV692	H14A7	YNR050C	LYS9	LYSine requiring	1.49009	0.000108078
25 ºC	Exponential	H14 A7 (uva+cer) vs BMV693	H14A7	YNR056C	BIO5	BIOtin	1.47771	3.95701e-08
25 ºC	Exponential	H14 A7 (uva+cer) vs BMV694	H14A7	YNR058W	BIO3	BIOtin	0.839396	0.000594233
25 ºC	Exponential	H14 A7 (uva+cer) vs BMV695	H14A7	YNR062C			1.8686	1.44178e-05
25 ºC	Exponential	H14 A7 (uva+cer) vs BMV696	H14A7	YNR067C	DSE4	Daughter Specific Expression	1.06684	2.98056e-05
25 ºC	Exponential	H14 A7 (uva+cer) vs BMV697	H14A7	YNR071C			2.02478	1.43083e-15
25 ºC	Exponential	H14 A7 (uva+cer) vs BMV698	H14A7	YOL013C	HRD1	HMG-coA Reductase Degradation	0.728871	0.000311295
25 ºC	Exponential	H14 A7 (uva+cer) vs BMV699	H14A7	YOL014W			2.61102	2.96304e-21
25 ºC	Exponential	H14 A7 (uva+cer) vs BMV700	H14A7	YOL015W	IRC10	Increased Recombination Centers	2.85709	1.01822e-22
25 ºC	Exponential	H14 A7 (uva+cer) vs BMV701	H14A7	YOL016C	CMK2	CalModulin dependent protein Kinase	1.96154	7.78599e-15
25 ºC	Exponential	H14 A7 (uva+cer) vs BMV702	H14A7	YOL018C	TLG2	T-snare affecting a Late Golgi compartment	0.972063	0.000150603
25 ºC	Exponential	H14 A7 (uva+cer) vs BMV703	H14A7	YOL028C	YAP7	Yeast AP-1	10.2548	4.69728e-56
25 ºC	Exponential	H14 A7 (uva+cer) vs BMV704	H14A7	YOL047C	LDS2	Lipid Droplets in Sporulation	1.09867	0.000989879
25 ºC	Exponential	H14 A7 (uva+cer) vs BMV705	H14A7	YOL049W	GSH2	Glutathione	0.804276	0.000664031
25 ºC	Exponential	H14 A7 (uva+cer) vs BMV706	H14A7	YOL052C-A	DDR2	DNA Damage Responsive	1.49515	7.94575e-08
25 ºC	Exponential	H14 A7 (uva+cer) vs BMV707	H14A7	YOL055C	THI20	THIamine metabolism	1.17191	3.35219e-06
25 ºC	Exponential	H14 A7 (uva+cer) vs BMV708	H14A7	YOL056W	GPM3	Glycerate PhosphoMutase	1.35129	2.43682e-06
25 ºC	Exponential	H14 A7 (uva+cer) vs BMV709	H14A7	YOL062C	APM4	clathrin Adaptor Protein complex Medium chain	0.821444	0.000239148
25 ºC	Exponential	H14 A7 (uva+cer) vs BMV710	H14A7	YOL072W	THP1	Tho2/Hpr1 Phenotype	0.928407	0.000554468
25 ºC	Exponential	H14 A7 (uva+cer) vs BMV711	H14A7	YOL073C	DSC2	Defective for SREBP Cleavage	0.764459	0.00117219
25 ºC	Exponential	H14 A7 (uva+cer) vs BMV712	H14A7	YOL082W	ATG19	AuTophaGy related	1.48502	2.49583e-10
25 ºC	Exponential	H14 A7 (uva+cer) vs BMV713	H14A7	YOL084W	PHM7	PHosphate Metabolism	0.997837	1.0626e-05
25 ºC	Exponential	H14 A7 (uva+cer) vs BMV714	H14A7	YOL088C	MPD2	Multicopy suppressor of PDI1 deletion	1.02409	3.8701e-05
25 ºC	Exponential	H14 A7 (uva+cer) vs BMV715	H14A7	YOL101C	IZH4	Implicated in Zinc Homeostasis	0.728216	0.00162344
25 ºC	Exponential	H14 A7 (uva+cer) vs BMV716	H14A7	YOL105C	WSC3	cell Wall integrity and Stress response Component	0.881991	5.40017e-05
25 ºC	Exponential	H14 A7 (uva+cer) vs BMV717	H14A7	YOL108C	INO4	INOsitol requiring	2.20356	1.49992e-17
25 ºC	Exponential	H14 A7 (uva+cer) vs BMV718	H14A7	YOL111C	MDY2	Mating-Deficient Yeast	1.23856	8.24243e-07
25 ºC	Exponential	H14 A7 (uva+cer) vs BMV719	H14A7	YOL113W	SKM1	STE20/PAK homologous Kinase related to Morphogenesis	1.02615	3.58732e-05
25 ºC	Exponential	H14 A7 (uva+cer) vs BMV720	H14A7	YOL117W	RRI2		0.707125	0.000720605
25 ºC	Exponential	H14 A7 (uva+cer) vs BMV721	H14A7	YOL123W	HRP1	Heterogenous nuclear RibonucleoProtein	0.761473	0.000252056
25 ºC	Exponential	H14 A7 (uva+cer) vs BMV722	H14A7	YOL129W	VPS68	Vacuolar Protein Sorting	0.658727	0.00175438
25 ºC	Exponential	H14 A7 (uva+cer) vs BMV723	H14A7	YOL132W	GAS4	Glycophospholipid-Anchored Surface protein	1.5855	0.0030244
25 ºC	Exponential	H14 A7 (uva+cer) vs BMV724	H14A7	YOL143C	RIB4	RIBoflavin biosynthesis	0.778151	0.00158738
25 ºC	Exponential	H14 A7 (uva+cer) vs BMV725	H14A7	YOL151W	GRE2	Genes de Respuesta a Estres (stress responsive genes)	0.854365	0.00135878
25 ºC	Exponential	H14 A7 (uva+cer) vs BMV726	H14A7	YOL154W	ZPS1	Zinc- and pH-regulated Surface protein	4.26296	6.21854e-10
25 ºC	Exponential	H14 A7 (uva+cer) vs BMV727	H14A7	YOR002W	ALG6	Asparagine-Linked Glycosylation	0.582795	0.00284817
25 ºC	Exponential	H14 A7 (uva+cer) vs BMV728	H14A7	YOR003W	YSP3	Yeast Subtilisin-like Protease III	0.69354	0.00113917
25 ºC	Exponential	H14 A7 (uva+cer) vs BMV729	H14A7	YOR006C	TSR3	Twenty S rRNA accumulation	0.810526	0.000262274
25 ºC	Exponential	H14 A7 (uva+cer) vs BMV730	H14A7	YOR014W	RTS1	Rox Three Suppressor	0.70227	0.00232667
25 ºC	Exponential	H14 A7 (uva+cer) vs BMV731	H14A7	YOR032C	HMS1	High-copy Mep Suppressor	0.726865	0.000230846
25 ºC	Exponential	H14 A7 (uva+cer) vs BMV732	H14A7	YOR035C	SHE4	Swi5p-dependent HO Expression	0.638982	0.00230204
25 ºC	Exponential	H14 A7 (uva+cer) vs BMV733	H14A7	YOR039W	CKB2	Casein Kinase Beta' subunit	0.836675	3.31599e-05
25 ºC	Exponential	H14 A7 (uva+cer) vs BMV734	H14A7	YOR041C			6.74646	2.36125e-07
25 ºC	Exponential	H14 A7 (uva+cer) vs BMV735	H14A7	YOR042W	CUE5	Coupling of Ubiquitin conjugation to ER degradation	1.15792	2.42126e-07
25 ºC	Exponential	H14 A7 (uva+cer) vs BMV736	H14A7	YOR051C	ETT1	Enhancer of Translation Termination 1	1.17859	4.14665e-08
25 ºC	Exponential	H14 A7 (uva+cer) vs BMV737	H14A7	YOR057W	SGT1	Suppressor of G2 (Two) allele of skp1	1.33299	3.71187e-08
25 ºC	Exponential	H14 A7 (uva+cer) vs BMV738	H14A7	YOR058C	ASE1	Anaphase Spindle Elongation	2.32524	3.40172e-15
25 ºC	Exponential	H14 A7 (uva+cer) vs BMV739	H14A7	YOR062C			1.55997	3.03893e-13
25 ºC	Exponential	H14 A7 (uva+cer) vs BMV740	H14A7	YOR092W	ECM3	ExtraCellular Mutant	1.7288	3.95136e-16
25 ºC	Exponential	H14 A7 (uva+cer) vs BMV741	H14A7	YOR115C	TRS33	TRapp Subunit	1.06335	0.000259708
25 ºC	Exponential	H14 A7 (uva+cer) vs BMV742	H14A7	YOR120W	GCY1	Galactose-inducible Crystallin-like Yeast protein	1.0256	0.000191879
25 ºC	Exponential	H14 A7 (uva+cer) vs BMV743	H14A7	YOR123C	LEO1	LEft Open reading frame	0.786764	0.00118072
25 ºC	Exponential	H14 A7 (uva+cer) vs BMV744	H14A7	YOR133W	EFT1	Elongation Factor Two	5.26573	1.4971e-75
25 ºC	Exponential	H14 A7 (uva+cer) vs BMV745	H14A7	YOR136W	IDH2	Isocitrate DeHydrogenase	0.607794	0.00217224
25 ºC	Exponential	H14 A7 (uva+cer) vs BMV746	H14A7	YOR149C	SMP3	Stable Maintenance of pSRI	1.36041	1.05239e-06
25 ºC	Exponential	H14 A7 (uva+cer) vs BMV747	H14A7	YOR150W	MRPL23	Mitochondrial Ribosomal Protein, Large subunit	0.697351	0.00119338
25 ºC	Exponential	H14 A7 (uva+cer) vs BMV748	H14A7	YOR152C	ATG40	AuTophaGy related	1.03242	3.8669e-06
25 ºC	Exponential	H14 A7 (uva+cer) vs BMV749	H14A7	YOR172W	YRM1	Yeast Reveromycin resistance Modulator	0.66549	0.00138851
25 ºC	Exponential	H14 A7 (uva+cer) vs BMV750	H14A7	YOR180C	DCI1	delta(3,5)-delta(2,4)-Dienoyl-CoA Isomerase	1.70373	2.16871e-07
25 ºC	Exponential	H14 A7 (uva+cer) vs BMV751	H14A7	YOR182C	RPS30B	Ribosomal Protein of the Small subunit	2.20602	7.83664e-11
25 ºC	Exponential	H14 A7 (uva+cer) vs BMV752	H14A7	YOR186W			2.04031	2.49526e-09
25 ºC	Exponential	H14 A7 (uva+cer) vs BMV753	H14A7	YOR187W	TUF1		0.685391	0.00106703
25 ºC	Exponential	H14 A7 (uva+cer) vs BMV754	H14A7	YOR193W	PEX27	PEroXisome related	2.60444	3.66935e-12
25 ºC	Exponential	H14 A7 (uva+cer) vs BMV755	H14A7	YOR220W	RCN2	Regulator of CalciNeurin	1.10639	1.26746e-06
25 ºC	Exponential	H14 A7 (uva+cer) vs BMV756	H14A7	YOR223W	DSC3	Defective for SREBP Cleavage	0.825564	5.21404e-05
25 ºC	Exponential	H14 A7 (uva+cer) vs BMV757	H14A7	YOR230W	WTM1	WD repeat containing Transcriptional Modulator	1.74767	7.73017e-14
25 ºC	Exponential	H14 A7 (uva+cer) vs BMV758	H14A7	YOR231W	MKK1	Mitogen-activated protein Kinase-Kinase	1.04745	5.68298e-05
25 ºC	Exponential	H14 A7 (uva+cer) vs BMV759	H14A7	YOR238W			0.959385	0.000197372
25 ºC	Exponential	H14 A7 (uva+cer) vs BMV760	H14A7	YOR239W	ABP140	Actin Binding Protein	2.18498	2.28341e-18
25 ºC	Exponential	H14 A7 (uva+cer) vs BMV761	H14A7	YOR247W	SRL1	Suppressor of Rad53 null Lethality	0.893017	0.000886689
25 ºC	Exponential	H14 A7 (uva+cer) vs BMV762	H14A7	YOR257W	CDC31	Cell Division Cycle	1.06792	5.60146e-05
25 ºC	Exponential	H14 A7 (uva+cer) vs BMV763	H14A7	YOR262W	GPN2	Gly-Pro-Asn (N) motif	1.24976	1.66546e-08
25 ºC	Exponential	H14 A7 (uva+cer) vs BMV764	H14A7	YOR270C	VPH1	Vacuolar pH	0.744245	0.000146382
25 ºC	Exponential	H14 A7 (uva+cer) vs BMV765	H14A7	YOR286W	RDL2	RhoDanese-Like protein	1.27384	1.85828e-07
25 ºC	Exponential	H14 A7 (uva+cer) vs BMV766	H14A7	YOR297C	TIM18	Translocase of the Inner Mitochondrial membrane	0.972991	0.000446431
25 ºC	Exponential	H14 A7 (uva+cer) vs BMV767	H14A7	YOR298C-A	MBF1	Multiprotein Bridging Factor	0.870043	0.00056376
25 ºC	Exponential	H14 A7 (uva+cer) vs BMV768	H14A7	YOR298W	MUM3	MUddled Meiosis	3.62679	1.24922e-13
25 ºC	Exponential	H14 A7 (uva+cer) vs BMV769	H14A7	YOR313C	SPS4	SPorulation Specific trancript	3.81862	1.51018e-09
25 ºC	Exponential	H14 A7 (uva+cer) vs BMV770	H14A7	YOR327C	SNC2	Suppressor of the Null allele of CAP	0.888884	0.000114753
25 ºC	Exponential	H14 A7 (uva+cer) vs BMV771	H14A7	YOR328W	PDR10	Pleiotropic Drug Resistance	0.988537	2.53509e-05
25 ºC	Exponential	H14 A7 (uva+cer) vs BMV772	H14A7	YOR339C	UBC11	UBiquitin Carrier	2.48249	8.17173e-05
25 ºC	Exponential	H14 A7 (uva+cer) vs BMV773	H14A7	YOR342C			1.88076	1.87088e-07
25 ºC	Exponential	H14 A7 (uva+cer) vs BMV774	H14A7	YOR343C			5.82041	9.81295e-05
25 ºC	Exponential	H14 A7 (uva+cer) vs BMV775	H14A7	YOR360C	PDE2	PhosphoDiEsterase	1.96636	8.85178e-19
25 ºC	Exponential	H14 A7 (uva+cer) vs BMV776	H14A7	YOR374W	ALD4	ALdehyde Dehydrogenase	1.73618	1.43922e-13
25 ºC	Exponential	H14 A7 (uva+cer) vs BMV777	H14A7	YOR384W	FRE5	Ferric REductase	1.28291	1.04691e-05
25 ºC	Exponential	H14 A7 (uva+cer) vs BMV778	H14A7	YPL004C	LSP1	Long chain bases Stimulate Phosphorylation	1.48843	2.50106e-14
25 ºC	Exponential	H14 A7 (uva+cer) vs BMV779	H14A7	YPL010W	RET3	RETrieval from ER	1.04234	6.318e-05
25 ºC	Exponential	H14 A7 (uva+cer) vs BMV780	H14A7	YPL015C	HST2	Homolog of SIR Two (SIR2)	0.701758	0.00201281
25 ºC	Exponential	H14 A7 (uva+cer) vs BMV781	H14A7	YPL017C	IRC15	Increased Recombination Centers	0.828824	6.74883e-05
25 ºC	Exponential	H14 A7 (uva+cer) vs BMV782	H14A7	YPL028W	ERG10	ERGosterol biosynthesis	0.933138	0.000238028
25 ºC	Exponential	H14 A7 (uva+cer) vs BMV783	H14A7	YPL031C	PHO85	PHOsphate metabolism	0.81777	0.000937581
25 ºC	Exponential	H14 A7 (uva+cer) vs BMV784	H14A7	YPL041C	MRX11	Mitochondrial oRganization of gene eXpression (MIOREX)	1.68608	9.43717e-05
25 ºC	Exponential	H14 A7 (uva+cer) vs BMV785	H14A7	YPL054W	LEE1		1.75062	4.62776e-09
25 ºC	Exponential	H14 A7 (uva+cer) vs BMV786	H14A7	YPL057C	SUR1	SUppressor of Rvs161 and rvs167 mutations	1.11217	3.49079e-08
25 ºC	Exponential	H14 A7 (uva+cer) vs BMV787	H14A7	YPL059W	GRX5	GlutaRedoXin	0.833987	0.00119921
25 ºC	Exponential	H14 A7 (uva+cer) vs BMV788	H14A7	YPL061W	ALD6	ALdehyde Dehydrogenase	0.780738	0.00206013
25 ºC	Exponential	H14 A7 (uva+cer) vs BMV789	H14A7	YPL064C	CWC27	Complexed With Cef1p	1.1975	4.45356e-07
25 ºC	Exponential	H14 A7 (uva+cer) vs BMV790	H14A7	YPL066W	RGL1	Rho1 GEF Localizing	0.676648	0.0015153
25 ºC	Exponential	H14 A7 (uva+cer) vs BMV791	H14A7	YPL074W	YTA6	Yeast Tat-binding Analog	0.980756	8.6718e-07
25 ºC	Exponential	H14 A7 (uva+cer) vs BMV792	H14A7	YPL087W	YDC1	Yeast DihydroCeramidase	1.4672	7.05682e-11
25 ºC	Exponential	H14 A7 (uva+cer) vs BMV793	H14A7	YPL094C	SEC62	SECretory	0.948939	1.12685e-05
25 ºC	Exponential	H14 A7 (uva+cer) vs BMV794	H14A7	YPL104W	MSD1	Mitochondrial aminoacyl-tRNA Synthetase, Aspartate (D)	0.747999	0.000749068
25 ºC	Exponential	H14 A7 (uva+cer) vs BMV795	H14A7	YPL111W	CAR1	Catabolism of ARginine	2.43706	9.19283e-22
25 ºC	Exponential	H14 A7 (uva+cer) vs BMV796	H14A7	YPL117C	IDI1	Isopentenyl Diphosphate Isomerase	0.768707	0.00084131
25 ºC	Exponential	H14 A7 (uva+cer) vs BMV797	H14A7	YPL118W	MRP51	Mitochondrial Ribosomal Protein	0.906238	4.99265e-06
25 ºC	Exponential	H14 A7 (uva+cer) vs BMV798	H14A7	YPL141C	FRK1	Fatty acyl-CoA synthetase and RNA processing-associated Kinase	1.04007	0.000374349
25 ºC	Exponential	H14 A7 (uva+cer) vs BMV799	H14A7	YPL150W			0.823758	7.51236e-05
25 ºC	Exponential	H14 A7 (uva+cer) vs BMV800	H14A7	YPL166W	ATG29	AuTophaGy related	0.75638	0.00163681
25 ºC	Exponential	H14 A7 (uva+cer) vs BMV801	H14A7	YPL170W	DAP1	DAmage resistance Protein	1.35477	2.91661e-09
25 ºC	Exponential	H14 A7 (uva+cer) vs BMV802	H14A7	YPL178W	CBC2	Cap Binding Complex	1.36306	7.40106e-06
25 ºC	Exponential	H14 A7 (uva+cer) vs BMV803	H14A7	YPL181W	CTI6	Cyc8-Tup1 Interacting protein	0.772909	0.000362628
25 ºC	Exponential	H14 A7 (uva+cer) vs BMV804	H14A7	YPL183W-A	RTC6	Restriction of Telomere Capping	1.08751	5.59457e-05
25 ºC	Exponential	H14 A7 (uva+cer) vs BMV805	H14A7	YPL184C	MRN1	Multicopy supressor of rsc nhp6	1.35416	3.10001e-07
25 ºC	Exponential	H14 A7 (uva+cer) vs BMV806	H14A7	YPL186C	UIP4	Ulp1 Interacting Protein	1.18217	5.23168e-08
25 ºC	Exponential	H14 A7 (uva+cer) vs BMV807	H14A7	YPL201C	YIG1	Yeast protein Interacting with Glycerol 3-phosphatase	2.34915	3.88244e-05
25 ºC	Exponential	H14 A7 (uva+cer) vs BMV808	H14A7	YPL203W	TPK2	Takashi's Protein Kinase	0.74515	0.000180259
25 ºC	Exponential	H14 A7 (uva+cer) vs BMV809	H14A7	YPL218W	SAR1	Secretion-Associated, Ras-related	0.945888	0.000823009
25 ºC	Exponential	H14 A7 (uva+cer) vs BMV810	H14A7	YPL230W	USV1	Up in StarVation	0.990226	3.21241e-06
25 ºC	Exponential	H14 A7 (uva+cer) vs BMV811	H14A7	YPL232W	SSO1	Supressor of Sec One	0.645906	0.00203138
25 ºC	Exponential	H14 A7 (uva+cer) vs BMV812	H14A7	YPL238C			5.48127	0.000946781
25 ºC	Exponential	H14 A7 (uva+cer) vs BMV813	H14A7	YPL239W	YAR1	Yeast Ankyrin Repeat	1.04128	1.88628e-05
25 ºC	Exponential	H14 A7 (uva+cer) vs BMV814	H14A7	YPL240C	HSP82	Heat Shock Protein	0.588308	0.00294245
25 ºC	Exponential	H14 A7 (uva+cer) vs BMV815	H14A7	YPL255W	BBP1	Bfr1 Binding Protein	1.50016	0.00270085
25 ºC	Exponential	H14 A7 (uva+cer) vs BMV816	H14A7	YPL260W	CUB1	Cu2+ suppressing and Bleomycin sensitive	0.806893	2.42772e-05
25 ºC	Exponential	H14 A7 (uva+cer) vs BMV817	H14A7	YPL265W	DIP5	DIcarboxylic amino acid Permease	2.63093	3.98399e-24
25 ºC	Exponential	H14 A7 (uva+cer) vs BMV818	H14A7	YPL266W	DIM1	DIMethylase	1.34693	8.51957e-06
25 ºC	Exponential	H14 A7 (uva+cer) vs BMV819	H14A7	YPR009W	SUT2	Sterol UpTake	2.24535	1.05267e-09
25 ºC	Exponential	H14 A7 (uva+cer) vs BMV820	H14A7	YPR013C	CMR3	Changed Mutation Rate	1.0683	3.71824e-07
25 ºC	Exponential	H14 A7 (uva+cer) vs BMV821	H14A7	YPR025C	CCL1		0.804283	0.000298047
25 ºC	Exponential	H14 A7 (uva+cer) vs BMV822	H14A7	YPR026W	ATH1	Acid TreHalase	0.690796	0.00263946
25 ºC	Exponential	H14 A7 (uva+cer) vs BMV823	H14A7	YPR030W	CSR2	Chs5 Spa2 Rescue	0.880974	0.00198608
25 ºC	Exponential	H14 A7 (uva+cer) vs BMV824	H14A7	YPR036W	VMA13	Vacuolar Membrane Atpase	0.844264	0.000133106
25 ºC	Exponential	H14 A7 (uva+cer) vs BMV825	H14A7	YPR036W-A	SPO24	SPOrulation	1.06067	5.83602e-07
25 ºC	Exponential	H14 A7 (uva+cer) vs BMV826	H14A7	YPR037C	ERV2	Essential for Respiration and Viability	2.33413	3.2888e-10
25 ºC	Exponential	H14 A7 (uva+cer) vs BMV827	H14A7	YPR056W	TFB4	Transcription Factor B subunit 4	0.845281	0.000446694
25 ºC	Exponential	H14 A7 (uva+cer) vs BMV828	H14A7	YPR057W	BRR1	Bad Response to Refrigeration	1.10162	0.000141839
25 ºC	Exponential	H14 A7 (uva+cer) vs BMV829	H14A7	YPR062W	FCY1	FluoroCYtosine resistance	1.5202	9.27819e-14
25 ºC	Exponential	H14 A7 (uva+cer) vs BMV830	H14A7	YPR063C			1.64669	7.40262e-13
25 ºC	Exponential	H14 A7 (uva+cer) vs BMV831	H14A7	YPR066W	UBA3	UBiquitin-like protein-Activating enzyme	1.83762	2.32042e-06
25 ºC	Exponential	H14 A7 (uva+cer) vs BMV832	H14A7	YPR086W	SUA7	Suppressor of Upstream AUG	0.759245	0.00042243
25 ºC	Exponential	H14 A7 (uva+cer) vs BMV833	H14A7	YPR088C	SRP54	Signal Recognition Particle 54-kD subunit	0.779754	8.08458e-05
25 ºC	Exponential	H14 A7 (uva+cer) vs BMV834	H14A7	YPR120C	CLB5	CycLin B	1.56293	0.00137284
25 ºC	Exponential	H14 A7 (uva+cer) vs BMV835	H14A7	YPR138C	MEP3		1.02456	9.53897e-06
25 ºC	Exponential	H14 A7 (uva+cer) vs BMV836	H14A7	YPR139C	LOA1	Lysophosphatidic acid: Oleoyl-CoA Acyltransferase	1.54967	1.85437e-09
25 ºC	Exponential	H14 A7 (uva+cer) vs BMV837	H14A7	YPR140W	TAZ1	TAfaZzin	1.58486	3.91933e-11
25 ºC	Exponential	H14 A7 (uva+cer) vs BMV838	H14A7	YPR141C	KAR3	KARyogamy	0.880825	0.00190747
25 ºC	Exponential	H14 A7 (uva+cer) vs BMV839	H14A7	YPR147C			1.98276	2.56722e-11
25 ºC	Exponential	H14 A7 (uva+cer) vs BMV840	H14A7	YPR148C			0.695935	0.000329404
25 ºC	Exponential	H14 A7 (uva+cer) vs BMV841	H14A7	YPR149W	NCE102	NonClassical Export	0.74968	0.0011406
25 ºC	Exponential	H14 A7 (uva+cer) vs BMV842	H14A7	YPR152C	URN1	U2-U5-U6 snRNP, RES complex, and NTC interacting protein	1.10634	3.56743e-05
25 ºC	Exponential	H14 A7 (uva+cer) vs BMV843	H14A7	YPR172W			0.904553	0.0010746
25 ºC	Exponential	H14 A7 (uva+cer) vs BMV844	H14A7	YPR184W	GDB1	Glycogen DeBranching	1.29492	8.27775e-06
25 ºC	Exponential	H14 A7 (uva+cer) vs BMV845	H14A7	YPR194C	OPT2	OligoPeptide Transporter	2.19921	0.000472655
25 ºC	Exponential	H14 A7 (uva+cer) vs BMV846	H14A7	YPR199C	ARR1	ARsenicals Resistance	1.80765	1.30042e-16

## Sheet: go_h14a7_bmv58_exp25
oxidation-reduction process	8.19764e-05	YAL060W,YBL064C,YBR046C,YBR145W,YBR149W,YBR221C,YBR243C,YCL035C,YDL045C,YDL114W,YDL168W,YDR031W,YDR032C,YDR197W,YDR256C,YDR286C,YDR368W,YDR487C,YDR518W,YDR529C,YEL011W,YEL039C,YEL047C,YER014W,YER059W,YER065C,YER141W,YFR015C,YGL001C,YGL125W,YGL157W,YGL160W,YGL205W,YGL256W,YGR180C,YGR234W,YGR255C,YHL021C,YHR001W-A,YHR047C,YHR063C,YHR067W,YIL050W,YIL057C,YIL094C,YIL099W,YIL111W,YIR034C,YIR037W,YJL02…	GO:0055114
phosphate-containing compound metabolic process	0.0159951	YAL056W,YBL056W,YBR050C,YBR127C,YBR145W,YBR221C,YBR242W,YBR243C,YCL040W,YDL021W,YDL045C,YDL125C,YDL142C,YDL159W,YDL179W,YDL185W,YDL214C,YDR018C,YDR074W,YDR196C,YDR284C,YDR319C,YDR367W,YDR372C,YDR399W,YDR441C,YDR454C,YDR490C,YDR516C,YDR523C,YDR529C,YDR530C,YEL038W,YEL039C,YEL041W,YER026C,YER059W,YFR025C,YFR047C,YFR053C,YGL021W,YGL115W,YGL180W,YGL181W,YGL208W,YGL215W,YGL253W,YGR052W,YGR086C,YGR180C…	GO:0006796
phosphorus metabolic process	0.0164026	YAL056W,YBL056W,YBR050C,YBR127C,YBR145W,YBR221C,YBR242W,YBR243C,YCL040W,YDL021W,YDL045C,YDL125C,YDL142C,YDL159W,YDL179W,YDL185W,YDL214C,YDR018C,YDR074W,YDR196C,YDR284C,YDR319C,YDR367W,YDR372C,YDR399W,YDR441C,YDR452W,YDR454C,YDR490C,YDR516C,YDR523C,YDR529C,YDR530C,YEL038W,YEL039C,YEL041W,YER026C,YER059W,YFR025C,YFR047C,YFR053C,YGL021W,YGL115W,YGL180W,YGL181W,YGL208W,YGL215W,YGL253W,YGR052W,YGR086C…	GO:0006793
carbohydrate metabolic process	0.0184829	YBR001C,YBR105C,YBR145W,YBR149W,YBR221C,YBR239C,YCL040W,YDL021W,YDR074W,YDR261C,YDR368W,YDR371W,YDR516C,YEL004W,YEL011W,YEL012W,YER059W,YER065C,YER096W,YFR015C,YFR053C,YGL115W,YGL253W,YGR066C,YGR194C,YGR240C,YGR248W,YHL032C,YHR044C,YHR047C,YHR210C,YIL050W,YIL099W,YIL107C,YIL162W,YJL052W,YJL089W,YJL153C,YJR096W,YKL192C,YKR058W,YKR075C,YKR097W,YLL043W,YLR330W,YLR335W,YLR345W,YLR446W,YMR085W,YMR099C…	GO:0005975
organic substance catabolic process	0.0187145	YAL005C,YBL067C,YBL075C,YBR001C,YBR082C,YBR105C,YBR114W,YBR139W,YBR145W,YBR183W,YBR221C,YBR242W,YBR273C,YCL040W,YDL007W,YDL021W,YDL111C,YDL132W,YDL147W,YDL168W,YDR002W,YDR054C,YDR058C,YDR261C,YDR272W,YDR273W,YDR358W,YDR368W,YDR371W,YDR452W,YDR490C,YDR516C,YDR530C,YDR533C,YEL012W,YER059W,YER116C,YFR044C,YFR047C,YFR052W,YFR053C,YGL014W,YGL048C,YGL058W,YGL116W,YGL205W,YGL253W,YGL256W,YGR048W,YGR066C…	GO:1901575
catabolic process	0.0205113	YAL005C,YBL067C,YBL075C,YBL078C,YBR001C,YBR082C,YBR105C,YBR114W,YBR139W,YBR145W,YBR183W,YBR221C,YBR242W,YBR273C,YCL040W,YDL007W,YDL021W,YDL111C,YDL132W,YDL147W,YDL168W,YDR002W,YDR054C,YDR058C,YDR246W,YDR256C,YDR261C,YDR272W,YDR273W,YDR358W,YDR368W,YDR371W,YDR452W,YDR484W,YDR490C,YDR516C,YDR530C,YDR533C,YEL012W,YER031C,YER059W,YER116C,YER169W,YFR044C,YFR047C,YFR052W,YFR053C,YGL014W,YGL048C,YGL058W…	GO:0009056
small molecule metabolic process	0.0224625	YAL060W,YBR041W,YBR105C,YBR127C,YBR145W,YBR221C,YBR239C,YBR240C,YBR242W,YBR263W,YCL040W,YDL021W,YDL045C,YDL125C,YDL130W-A,YDL168W,YDL185W,YDR034C,YDR196C,YDR197W,YDR272W,YDR368W,YDR399W,YDR441C,YDR452W,YDR454C,YDR487C,YDR516C,YDR529C,YDR530C,YDR533C,YEL012W,YEL038W,YEL039C,YEL041W,YEL066W,YER044C,YER059W,YER065C,YFL030W,YFR025C,YFR047C,YFR053C,YGL001C,YGL115W,YGL125W,YGL205W,YGL253W,YGL256W,YGR06…	GO:0044281
carbohydrate catabolic process	0.0294988	YBR001C,YBR221C,YCL040W,YDL021W,YDR261C,YDR368W,YDR371W,YDR516C,YER059W,YFR053C,YGL253W,YGR194C,YGR240C,YHL032C,YHR210C,YIL050W,YIL099W,YIL162W,YJL052W,YJR096W,YLR345W,YLR446W,YNL066W,YNR067C,YNR071C,YOL056W,YOR120W,YPR026W,YPR184W	GO:0016052
organophosphate metabolic process	0.0313138	YBR127C,YBR145W,YBR221C,YBR242W,YBR243C,YCL040W,YDL021W,YDL045C,YDL125C,YDL142C,YDL185W,YDR018C,YDR196C,YDR284C,YDR319C,YDR367W,YDR372C,YDR399W,YDR441C,YDR454C,YDR516C,YDR529C,YDR530C,YEL039C,YEL041W,YER026C,YFR047C,YFR053C,YGL181W,YGL253W,YGR180C,YGR240C,YGR247W,YGR248W,YHL032C,YHR001W-A,YHR074W,YHR194W,YHR202W,YIL083C,YIL107C,YIL111W,YJL026W,YJL052W,YJL153C,YJR057W,YJR073C,YJR103W,YJR110W,YJR13…	GO:0019637
cellular carbohydrate metabolic process	0.0444514	YBR001C,YBR105C,YBR149W,YBR239C,YCL040W,YDL021W,YDR074W,YDR261C,YDR516C,YEL004W,YEL011W,YEL012W,YER059W,YER065C,YER096W,YFR015C,YFR053C,YGL115W,YGL253W,YGR066C,YGR194C,YHL032C,YHR047C,YIL050W,YIL099W,YIL107C,YIL162W,YJL089W,YJL153C,YKR058W,YLL043W,YLR335W,YLR345W,YLR446W,YMR085W,YMR099C,YMR311C,YNR032W,YNR067C,YOL056W,YOL132W,YOR120W,YPL031C,YPL201C,YPR026W,YPR184W	GO:0044262
generation of precursor metabolites and energy	0.0472982	YBR145W,YBR221C,YBR243C,YCL035C,YCL040W,YDL021W,YDL168W,YDR031W,YDR487C,YDR516C,YDR529C,YEL011W,YEL039C,YEL047C,YER059W,YER065C,YFR015C,YFR053C,YGL253W,YGL256W,YGR240C,YHR001W-A,YHR047C,YIL050W,YIL057C,YIL099W,YIL111W,YIR034C,YJL052W,YJR120W,YKR058W,YLL009C,YLR028C,YLR164W,YLR345W,YLR446W,YML110C,YMR118C,YMR311C,YNL111C,YNR032W,YNR050C,YOL056W,YOR002W,YOR136W,YOR297C,YPL017C,YPL031C,YPL059W,YPR14…	GO:0006091

## Sheet: h14a7_bmv58_lat15
Condition-Temperature	Condition-Stage	Comparision	Up-regulated in strain	Gene Systematic	Gene Standard Name	Gene Name	log2fold	pValue
15 ºC	Latency	H14A7 (cer+uva) vs BMV58	H14A7	YAL005C	SSA1	Stress-Seventy subfamily A	1.4027	1.22615e-09
15 ºC	Latency	H14A7 (cer+uva) vs BMV59	H14A7	YAL034C	FUN19	Function Unknown Now	1.37502	6.46956e-08
15 ºC	Latency	H14A7 (cer+uva) vs BMV60	H14A7	YAL060W	BDH1	Butanediol DeHydrogenase	1.17997	8.38707e-10
15 ºC	Latency	H14A7 (cer+uva) vs BMV61	H14A7	YBL003C	HTA2	Histone h Two A	1.01	0.000578523
15 ºC	Latency	H14A7 (cer+uva) vs BMV62	H14A7	YBL029C-A			0.64962	0.000792086
15 ºC	Latency	H14A7 (cer+uva) vs BMV63	H14A7	YBL039C	URA7	URAcil requiring	8.86352	7.29315e-30
15 ºC	Latency	H14A7 (cer+uva) vs BMV64	H14A7	YBL043W	ECM13	ExtraCellular Mutant	1.48359	0.00126702
15 ºC	Latency	H14A7 (cer+uva) vs BMV65	H14A7	YBL045C	COR1	CORe protein of QH2 cytochrome c reductase	1.24156	8.81527e-11
15 ºC	Latency	H14A7 (cer+uva) vs BMV66	H14A7	YBL056W	PTC3	Phosphatase Two C	1.14419	9.86252e-10
15 ºC	Latency	H14A7 (cer+uva) vs BMV67	H14A7	YBL075C	SSA3	Stress-Seventy subfamily A	1.21635	0.000339187
15 ºC	Latency	H14A7 (cer+uva) vs BMV68	H14A7	YBL087C	RPL23A	Ribosomal Protein of the Large subunit	0.740248	4.20088e-05
15 ºC	Latency	H14A7 (cer+uva) vs BMV69	H14A7	YBR001C	NTH2	Neutral TreHalase	1.65781	1.78048e-12
15 ºC	Latency	H14A7 (cer+uva) vs BMV70	H14A7	YBR006W	UGA2	Utilization of GAba	1.54332	3.71604e-08
15 ºC	Latency	H14A7 (cer+uva) vs BMV71	H14A7	YBR008C	FLR1	FLuconazole Resistance	1.28961	1.91998e-07
15 ºC	Latency	H14A7 (cer+uva) vs BMV72	H14A7	YBR009C	HHF1	Histone H Four	1.33107	3.17082e-07
15 ºC	Latency	H14A7 (cer+uva) vs BMV73	H14A7	YBR041W	FAT1	FATty acid transporter	0.826485	2.53536e-05
15 ºC	Latency	H14A7 (cer+uva) vs BMV74	H14A7	YBR046C	ZTA1	ZeTA-crystallin	1.10662	9.20629e-07
15 ºC	Latency	H14A7 (cer+uva) vs BMV75	H14A7	YBR056W			0.925028	7.04908e-05
15 ºC	Latency	H14A7 (cer+uva) vs BMV76	H14A7	YBR068C	BAP2	Branched-chain Amino acid Permease	2.26911	4.623e-22
15 ºC	Latency	H14A7 (cer+uva) vs BMV77	H14A7	YBR085C-A			1.58394	5.21933e-10
15 ºC	Latency	H14A7 (cer+uva) vs BMV78	H14A7	YBR086C	IST2	Increased Sodium Tolerance	0.882291	8.79745e-06
15 ºC	Latency	H14A7 (cer+uva) vs BMV79	H14A7	YBR089C-A	NHP6B	Non-Histone Protein	7.86367	4.69602e-21
15 ºC	Latency	H14A7 (cer+uva) vs BMV80	H14A7	YBR105C	VID24	Vacuolar Import and Degradation	2.44954	5.87206e-28
15 ºC	Latency	H14A7 (cer+uva) vs BMV81	H14A7	YBR114W	RAD16	RADiation sensitive	1.09649	3.14955e-07
15 ºC	Latency	H14A7 (cer+uva) vs BMV82	H14A7	YBR117C	TKL2	TransKetoLase	1.58884	3.93809e-10
15 ºC	Latency	H14A7 (cer+uva) vs BMV83	H14A7	YBR118W	TEF2	Translation Elongation Factor	1.67462	2.79939e-10
15 ºC	Latency	H14A7 (cer+uva) vs BMV84	H14A7	YBR139W	ATG42	AuTophaGy	1.18786	2.20622e-07
15 ºC	Latency	H14A7 (cer+uva) vs BMV85	H14A7	YBR145W	ADH5	Alcohol DeHydrogenase	2.23816	2.31449e-25
15 ºC	Latency	H14A7 (cer+uva) vs BMV86	H14A7	YBR147W	RTC2	Restriction of Telomere Capping	1.0709	5.84997e-07
15 ºC	Latency	H14A7 (cer+uva) vs BMV87	H14A7	YBR166C	TYR1	TYRosine	0.900331	2.24587e-06
15 ºC	Latency	H14A7 (cer+uva) vs BMV88	H14A7	YBR181C	RPS6B	Ribosomal Protein of the Small subunit	5.1587	5.5169e-97
15 ºC	Latency	H14A7 (cer+uva) vs BMV89	H14A7	YBR183W	YPC1	Yeast Phyto-Ceramidase	0.818568	7.87719e-05
15 ºC	Latency	H14A7 (cer+uva) vs BMV90	H14A7	YBR212W	NGR1	Negative Growth Regulatory protein	0.731096	0.00030194
15 ºC	Latency	H14A7 (cer+uva) vs BMV91	H14A7	YBR214W	SDS24	homolog of S. pombe SDS23	1.12602	2.39525e-06
15 ºC	Latency	H14A7 (cer+uva) vs BMV92	H14A7	YBR218C	PYC2	PYruvate Carboxylase	0.896982	7.48345e-06
15 ºC	Latency	H14A7 (cer+uva) vs BMV93	H14A7	YBR230C	OM14	Outer Membrane Protein of 14 kDa	1.12152	4.44052e-08
15 ºC	Latency	H14A7 (cer+uva) vs BMV94	H14A7	YBR241C			1.38303	6.53555e-08
15 ºC	Latency	H14A7 (cer+uva) vs BMV95	H14A7	YBR255W	MTC4	Maintenance of Telomere Capping	1.16523	1.76068e-07
15 ºC	Latency	H14A7 (cer+uva) vs BMV96	H14A7	YBR256C	RIB5	RIBoflavin biosynthesis	1.22856	0.000155092
15 ºC	Latency	H14A7 (cer+uva) vs BMV97	H14A7	YBR278W	DPB3	DNA Polymerase B (II) subunit	2.92943	2.60662e-06
15 ºC	Latency	H14A7 (cer+uva) vs BMV98	H14A7	YBR286W	APE3	AminoPEptidase	1.19324	1.19036e-07
15 ºC	Latency	H14A7 (cer+uva) vs BMV99	H14A7	YBR287W			0.745178	0.000339432
15 ºC	Latency	H14A7 (cer+uva) vs BMV100	H14A7	YCL035C	GRX1	GlutaRedoXin	0.864835	3.06261e-05
15 ºC	Latency	H14A7 (cer+uva) vs BMV101	H14A7	YCL040W	GLK1	GLucoKinase	13.379	3.27528e-121
15 ºC	Latency	H14A7 (cer+uva) vs BMV102	H14A7	YCR023C			0.602486	0.0013178
15 ºC	Latency	H14A7 (cer+uva) vs BMV103	H14A7	YCR031C	RPS14A	Ribosomal Protein of the Small subunit	0.978641	0.000323949
15 ºC	Latency	H14A7 (cer+uva) vs BMV104	H14A7	YCR061W			3.32345	2.91505e-09
15 ºC	Latency	H14A7 (cer+uva) vs BMV105	H14A7	YCR091W	KIN82	protein KINase	2.36209	0.000106128
15 ºC	Latency	H14A7 (cer+uva) vs BMV106	H14A7	YDL046W	NPC2	Niemann Pick type C homolog	1.7827	3.8193e-19
15 ºC	Latency	H14A7 (cer+uva) vs BMV107	H14A7	YDL048C	STP4	protein with similarity to Stp1p	1.45981	2.26345e-11
15 ºC	Latency	H14A7 (cer+uva) vs BMV108	H14A7	YDL067C	COX9	Cytochrome c OXidase	1.75188	7.17395e-21
15 ºC	Latency	H14A7 (cer+uva) vs BMV109	H14A7	YDL125C	HNT1	Histidine triad NucleoTide-binding	1.28007	3.6532e-09
15 ºC	Latency	H14A7 (cer+uva) vs BMV110	H14A7	YDL130W-A	STF1	STabilizing Factor	1.87403	6.60905e-09
15 ºC	Latency	H14A7 (cer+uva) vs BMV111	H14A7	YDL154W	MSH5	MutS Homolog	1.50075	0.000330459
15 ºC	Latency	H14A7 (cer+uva) vs BMV112	H14A7	YDL168W	SFA1	Sensitive to FormAldehyde	3.31736	2.36681e-55
15 ºC	Latency	H14A7 (cer+uva) vs BMV113	H14A7	YDL169C	UGX2	Unidentified Gene X	3.66222	1.83889e-27
15 ºC	Latency	H14A7 (cer+uva) vs BMV114	H14A7	YDL170W	UGA3	Utilization of GAba	1.0859	7.57873e-09
15 ºC	Latency	H14A7 (cer+uva) vs BMV115	H14A7	YDL181W	INH1	INHibitor (of F1F0-ATPase)	1.66783	3.13698e-11
15 ºC	Latency	H14A7 (cer+uva) vs BMV116	H14A7	YDL204W	RTN2	ReTiculoN-like	1.61051	1.77023e-14
15 ºC	Latency	H14A7 (cer+uva) vs BMV117	H14A7	YDL206W			1.58573	1.75581e-11
15 ºC	Latency	H14A7 (cer+uva) vs BMV118	H14A7	YDL215C	GDH2	Glutamate DeHydrogenase	0.809631	7.54347e-05
15 ºC	Latency	H14A7 (cer+uva) vs BMV119	H14A7	YDL222C	FMP45	Found in Mitochondrial Proteome	2.23975	2.32614e-21
15 ºC	Latency	H14A7 (cer+uva) vs BMV120	H14A7	YDL223C	HBT1	HuB1 Target	2.96358	2.50986e-19
15 ºC	Latency	H14A7 (cer+uva) vs BMV121	H14A7	YDL231C	BRE4	BREfeldin A sensitivity	1.14123	1.48997e-07
15 ºC	Latency	H14A7 (cer+uva) vs BMV122	H14A7	YDL234C	GYP7	Gtpase-activating protein for Ypt7 Protein	1.08877	1.03081e-07
15 ºC	Latency	H14A7 (cer+uva) vs BMV123	H14A7	YDR032C	PST2	Protoplasts-SecreTed	0.673893	0.00130789
15 ºC	Latency	H14A7 (cer+uva) vs BMV124	H14A7	YDR033W	MRH1	Membrane protein Related to Hsp30p	1.96817	7.36528e-28
15 ºC	Latency	H14A7 (cer+uva) vs BMV125	H14A7	YDR034C	LYS14	LYSine requiring	0.637346	0.000430509
15 ºC	Latency	H14A7 (cer+uva) vs BMV126	H14A7	YDR040C	ENA1	Exitus NAtru (Latin, "exit sodium")	2.45433	3.65771e-18
15 ºC	Latency	H14A7 (cer+uva) vs BMV127	H14A7	YDR043C	NRG1	Negative Regulator of Glucose-repressed genes	0.812443	3.5301e-05
15 ºC	Latency	H14A7 (cer+uva) vs BMV128	H14A7	YDR046C	BAP3	Branched-chain Amino acid Permease	1.39218	5.67317e-16
15 ºC	Latency	H14A7 (cer+uva) vs BMV129	H14A7	YDR047W	HEM12	HEMe biosynthesis	0.759623	2.73457e-05
15 ºC	Latency	H14A7 (cer+uva) vs BMV130	H14A7	YDR055W	PST1	Protoplasts-SecreTed	0.764403	8.67374e-06
15 ºC	Latency	H14A7 (cer+uva) vs BMV131	H14A7	YDR070C	FMP16	Found in Mitochondrial Proteome	2.66119	1.27865e-22
15 ºC	Latency	H14A7 (cer+uva) vs BMV132	H14A7	YDR074W	TPS2	Trehalose-6-Phosphate Synthase/phosphatase	1.47555	2.53236e-11
15 ºC	Latency	H14A7 (cer+uva) vs BMV133	H14A7	YDR077W	SED1	Suppression of Exponential Defect	1.49509	4.1795e-12
15 ºC	Latency	H14A7 (cer+uva) vs BMV134	H14A7	YDR089W	VTC5	Vacuole Transporter Chaperone	1.31551	3.64513e-06
15 ºC	Latency	H14A7 (cer+uva) vs BMV135	H14A7	YDR096W	GIS1	GIg1-2 Suppressor	1.36162	4.49636e-09
15 ºC	Latency	H14A7 (cer+uva) vs BMV136	H14A7	YDR111C	ALT2	ALanine Transaminase	0.960488	4.13549e-05
15 ºC	Latency	H14A7 (cer+uva) vs BMV137	H14A7	YDR112W	IRC2	Increased Recombination Centers	5.18634	0.000411302
15 ºC	Latency	H14A7 (cer+uva) vs BMV138	H14A7	YDR119W	VBA4	Vacuolar Basic Amino acid transporter	0.667238	0.000625388
15 ºC	Latency	H14A7 (cer+uva) vs BMV139	H14A7	YDR132C			1.09081	0.00024115
15 ºC	Latency	H14A7 (cer+uva) vs BMV140	H14A7	YDR135C	YCF1	Yeast Cadmium Factor	0.694502	8.75786e-05
15 ºC	Latency	H14A7 (cer+uva) vs BMV141	H14A7	YDR148C	KGD2	alpha-KetoGlutarate Dehydrogenase	0.934669	4.62385e-07
15 ºC	Latency	H14A7 (cer+uva) vs BMV142	H14A7	YDR171W	HSP42	Heat Shock Protein	0.825368	0.000922492
15 ºC	Latency	H14A7 (cer+uva) vs BMV143	H14A7	YDR222W			3.68894	1.65352e-42
15 ºC	Latency	H14A7 (cer+uva) vs BMV144	H14A7	YDR223W	CRF1	Co-Repressor with FHL1	1.18708	0.000573918
15 ºC	Latency	H14A7 (cer+uva) vs BMV145	H14A7	YDR233C	RTN1	ReTiculoN-like	0.834808	0.00030292
15 ºC	Latency	H14A7 (cer+uva) vs BMV146	H14A7	YDR254W	CHL4	CHromosome Loss	1.09605	3.23509e-07
15 ºC	Latency	H14A7 (cer+uva) vs BMV147	H14A7	YDR255C	RMD5	Required for Meiotic nuclear Division	0.999977	1.12328e-05
15 ºC	Latency	H14A7 (cer+uva) vs BMV148	H14A7	YDR273W	DON1	DONut	4.3808	2.84284e-15
15 ºC	Latency	H14A7 (cer+uva) vs BMV149	H14A7	YDR284C	DPP1	Diacylglycerol Pyrophosphate Phosphatase	1.48921	7.24423e-12
15 ºC	Latency	H14A7 (cer+uva) vs BMV150	H14A7	YDR288W	NSE3	Non SMC Element	0.901136	0.000415592
15 ºC	Latency	H14A7 (cer+uva) vs BMV151	H14A7	YDR292C	SRP101	Signal Recognition Particle	0.713062	0.000189368
15 ºC	Latency	H14A7 (cer+uva) vs BMV152	H14A7	YDR293C	SSD1	Suppressor of SIT4 Deletion	1.22161	9.06274e-11
15 ºC	Latency	H14A7 (cer+uva) vs BMV153	H14A7	YDR298C	ATP5	ATP synthase	0.734004	0.000216536
15 ºC	Latency	H14A7 (cer+uva) vs BMV154	H14A7	YDR309C	GIC2	GTPase Interactive Component	0.656371	0.000923856
15 ºC	Latency	H14A7 (cer+uva) vs BMV155	H14A7	YDR341C			0.747794	0.000276515
15 ºC	Latency	H14A7 (cer+uva) vs BMV156	H14A7	YDR343C	HXT6	HeXose Transporter	2.5978	2.22044e-20
15 ºC	Latency	H14A7 (cer+uva) vs BMV157	H14A7	YDR345C	HXT3	HeXose Transporter	0.697082	0.000172038
15 ºC	Latency	H14A7 (cer+uva) vs BMV158	H14A7	YDR400W	URH1	URidine Hydrolase	0.966084	6.01833e-06
15 ºC	Latency	H14A7 (cer+uva) vs BMV159	H14A7	YDR412W	RRP17	Ribosomal RNA Processing	0.77055	0.001228
15 ºC	Latency	H14A7 (cer+uva) vs BMV160	H14A7	YDR452W	PPN1		0.652714	0.00102209
15 ºC	Latency	H14A7 (cer+uva) vs BMV161	H14A7	YDR475C	JIP4	Jumonji domain Interacting Protein	1.38179	1.81489e-10
15 ºC	Latency	H14A7 (cer+uva) vs BMV162	H14A7	YDR479C	PEX29	PEroXisome related	0.961256	7.75531e-07
15 ºC	Latency	H14A7 (cer+uva) vs BMV163	H14A7	YDR488C	PAC11	Perish in the Absence of CIN8	1.10896	0.000730148
15 ºC	Latency	H14A7 (cer+uva) vs BMV164	H14A7	YDR497C	ITR1	myo-Inositol TRansporter	1.44457	1.00774e-06
15 ºC	Latency	H14A7 (cer+uva) vs BMV165	H14A7	YDR505C	PSP1	Polymerase SuPpressor	1.01791	1.27465e-07
15 ºC	Latency	H14A7 (cer+uva) vs BMV166	H14A7	YDR516C	EMI2	Early Meiotic Induction	1.30407	2.80708e-13
15 ºC	Latency	H14A7 (cer+uva) vs BMV167	H14A7	YDR518W	EUG1	ER protein Unnecessary for Growth	0.720934	0.000135491
15 ºC	Latency	H14A7 (cer+uva) vs BMV168	H14A7	YDR524C	AGE1	Arf Gap with Effector function(s)	1.61318	5.95407e-14
15 ºC	Latency	H14A7 (cer+uva) vs BMV169	H14A7	YDR524W-C			0.967738	7.33292e-08
15 ºC	Latency	H14A7 (cer+uva) vs BMV170	H14A7	YDR529C	QCR7	ubiQuinol-cytochrome C oxidoReductase	1.05155	2.37003e-08
15 ºC	Latency	H14A7 (cer+uva) vs BMV171	H14A7	YDR533C	HSP31	Heat-Shock Protein	3.29498	2.56096e-38
15 ºC	Latency	H14A7 (cer+uva) vs BMV172	H14A7	YDR536W	STL1	Sugar Transporter-Like protein	7.23865	1.91093e-10
15 ºC	Latency	H14A7 (cer+uva) vs BMV173	H14A7	YEL011W	GLC3	GLyCogen	0.717966	0.000105381
15 ºC	Latency	H14A7 (cer+uva) vs BMV174	H14A7	YEL017C-A	PMP2	Plasma Membrane Proteolipid	0.899539	5.30165e-07
15 ºC	Latency	H14A7 (cer+uva) vs BMV175	H14A7	YEL023C			1.78995	7.71942e-05
15 ºC	Latency	H14A7 (cer+uva) vs BMV176	H14A7	YEL024W	RIP1	Rieske Iron-sulfur Protein	1.40369	4.24626e-11
15 ºC	Latency	H14A7 (cer+uva) vs BMV177	H14A7	YEL025C			0.933679	1.30895e-05
15 ºC	Latency	H14A7 (cer+uva) vs BMV178	H14A7	YEL034C-A			9.51947	1.18155e-32
15 ºC	Latency	H14A7 (cer+uva) vs BMV179	H14A7	YEL036C	ANP1	ANP and osmotic sensitive	0.800172	5.09118e-05
15 ºC	Latency	H14A7 (cer+uva) vs BMV180	H14A7	YER009W	NTF2	Nuclear Transport Factor	0.625256	0.00127815
15 ºC	Latency	H14A7 (cer+uva) vs BMV181	H14A7	YER019C-A	SBH2	Sec61 beta homolog 2	0.914583	7.45068e-07
15 ºC	Latency	H14A7 (cer+uva) vs BMV182	H14A7	YER039C	HVG1	Homologous to VRG4	5.4221	0.000111579
15 ºC	Latency	H14A7 (cer+uva) vs BMV183	H14A7	YER053C	PIC2	PI Carrier	1.77153	7.61549e-22
15 ºC	Latency	H14A7 (cer+uva) vs BMV184	H14A7	YER053C-A			3.47588	3.82368e-33
15 ºC	Latency	H14A7 (cer+uva) vs BMV185	H14A7	YER059W	PCL6	Pho85 CycLin	0.736188	0.000206235
15 ºC	Latency	H14A7 (cer+uva) vs BMV186	H14A7	YER062C	GPP2	Glycerol-3-Phosphate Phosphatase	0.951516	3.225e-08
15 ºC	Latency	H14A7 (cer+uva) vs BMV187	H14A7	YER065C	ICL1	IsoCitrate Lyase	1.85247	2.0162e-05
15 ºC	Latency	H14A7 (cer+uva) vs BMV188	H14A7	YER079W			1.60071	1.10103e-08
15 ºC	Latency	H14A7 (cer+uva) vs BMV189	H14A7	YER087C-B	SBH1	Sec61 beta homolog 1	0.959103	4.70332e-05
15 ºC	Latency	H14A7 (cer+uva) vs BMV190	H14A7	YER103W	SSA4	Stress-Seventy subfamily A	1.63422	4.21751e-06
15 ºC	Latency	H14A7 (cer+uva) vs BMV191	H14A7	YER141W	COX15	Cytochrome c OXidase	0.602741	0.00127267
15 ºC	Latency	H14A7 (cer+uva) vs BMV192	H14A7	YER150W	SPI1	Stationary Phase Induced	1.63769	5.57356e-13
15 ºC	Latency	H14A7 (cer+uva) vs BMV193	H14A7	YER154W	OXA1	cytochrome OXidase Activity	1.08029	4.09449e-08
15 ºC	Latency	H14A7 (cer+uva) vs BMV194	H14A7	YER155C	BEM2	Bud EMergence	0.617821	0.000484214
15 ºC	Latency	H14A7 (cer+uva) vs BMV195	H14A7	YER158C			1.23214	2.26492e-08
15 ºC	Latency	H14A7 (cer+uva) vs BMV196	H14A7	YFL014W	HSP12	Heat Shock Protein	1.01085	0.00131855
15 ºC	Latency	H14A7 (cer+uva) vs BMV197	H14A7	YFL021W	GAT1		1.17991	0.000475737
15 ºC	Latency	H14A7 (cer+uva) vs BMV198	H14A7	YFL024C	EPL1	Enhancer of Polycomb Like	0.654404	0.00130332
15 ºC	Latency	H14A7 (cer+uva) vs BMV199	H14A7	YFL030W	AGX1	Alanine:Glyoxylate aminotrans(X)ferase	2.2227	4.23093e-08
15 ºC	Latency	H14A7 (cer+uva) vs BMV200	H14A7	YFR006W			0.678532	0.000626004
15 ºC	Latency	H14A7 (cer+uva) vs BMV201	H14A7	YFR014C	CMK1	CalModulin dependent protein Kinase	1.68723	1.07632e-10
15 ºC	Latency	H14A7 (cer+uva) vs BMV202	H14A7	YFR015C	GSY1	Glycogen SYnthase	1.77359	2.25216e-12
15 ºC	Latency	H14A7 (cer+uva) vs BMV203	H14A7	YFR022W	ROG3	Revertant Of Glycogen synthase kinase mutation	0.740814	0.000405443
15 ºC	Latency	H14A7 (cer+uva) vs BMV204	H14A7	YFR025C	HIS2	HIStidine requiring	1.00743	1.17159e-05
15 ºC	Latency	H14A7 (cer+uva) vs BMV205	H14A7	YFR033C	QCR6	ubiQuinol-cytochrome C oxidoReductase	1.04111	0.000181353
15 ºC	Latency	H14A7 (cer+uva) vs BMV206	H14A7	YFR040W	SAP155	Sit4 Associated Protein	1.44638	0.000105913
15 ºC	Latency	H14A7 (cer+uva) vs BMV207	H14A7	YGL014W	PUF4	PUmilio-homology domain Family	1.40033	1.63988e-08
15 ºC	Latency	H14A7 (cer+uva) vs BMV208	H14A7	YGL036W			0.932356	1.17956e-05
15 ºC	Latency	H14A7 (cer+uva) vs BMV209	H14A7	YGL045W	RIM8	Regulator of IME2	1.16856	7.65009e-08
15 ºC	Latency	H14A7 (cer+uva) vs BMV210	H14A7	YGL059W	PKP2	Protein Kinase of PDH	2.18987	3.86958e-18
15 ºC	Latency	H14A7 (cer+uva) vs BMV211	H14A7	YGL073W	HSF1	Heat Shock transcription Factor	0.674075	0.000165871
15 ºC	Latency	H14A7 (cer+uva) vs BMV212	H14A7	YGL096W	TOS8	Target Of Sbf	0.794058	0.000655777
15 ºC	Latency	H14A7 (cer+uva) vs BMV213	H14A7	YGL104C	VPS73	Vacuolar Protein Sorting	0.767027	0.000403522
15 ºC	Latency	H14A7 (cer+uva) vs BMV214	H14A7	YGL115W	SNF4	Sucrose NonFermenting	0.723669	0.0002008
15 ºC	Latency	H14A7 (cer+uva) vs BMV215	H14A7	YGL117W			2.58627	4.02593e-25
15 ºC	Latency	H14A7 (cer+uva) vs BMV216	H14A7	YGL125W	MET13	METhionine requiring	2.01907	1.99672e-20
15 ºC	Latency	H14A7 (cer+uva) vs BMV217	H14A7	YGL136C	MRM2	Mitochondrial rRNA Methyl transferase	0.870475	2.38105e-05
15 ºC	Latency	H14A7 (cer+uva) vs BMV218	H14A7	YGL146C	RRT6	Regulator of rDNA Transcription	4.06051	8.43494e-06
15 ºC	Latency	H14A7 (cer+uva) vs BMV219	H14A7	YGL157W	ARI1	Aldehyde Reductase Intermediate, subclass of SDR	1.69749	4.66806e-18
15 ºC	Latency	H14A7 (cer+uva) vs BMV220	H14A7	YGL158W	RCK1	Radiation sensitivity Complementing Kinase	2.48965	9.29554e-08
15 ºC	Latency	H14A7 (cer+uva) vs BMV221	H14A7	YGL176C			1.35084	6.44564e-06
15 ºC	Latency	H14A7 (cer+uva) vs BMV222	H14A7	YGL180W	ATG1	AuTophaGy related	2.46297	5.51978e-20
15 ºC	Latency	H14A7 (cer+uva) vs BMV223	H14A7	YGL181W	GTS1	Glycine Threonine Serine repeat protein	0.901125	7.69495e-07
15 ºC	Latency	H14A7 (cer+uva) vs BMV224	H14A7	YGL184C	STR3	Sulfur TRansfer	1.43833	0.000553856
15 ºC	Latency	H14A7 (cer+uva) vs BMV225	H14A7	YGL186C	TPN1	Transport of PyridoxiNe	1.64331	5.38924e-14
15 ºC	Latency	H14A7 (cer+uva) vs BMV226	H14A7	YGL187C	COX4	Cytochrome c OXidase	0.822388	0.000253446
15 ºC	Latency	H14A7 (cer+uva) vs BMV227	H14A7	YGL197W	MDS3	Mck1 Dosage Suppressor	0.752705	0.000112065
15 ºC	Latency	H14A7 (cer+uva) vs BMV228	H14A7	YGL215W	CLG1	Cyclin-Like Gene	2.80146	7.7184e-09
15 ºC	Latency	H14A7 (cer+uva) vs BMV229	H14A7	YGL224C	SDT1	Suppressor of Disruption of TFIIS	1.04456	5.00157e-05
15 ºC	Latency	H14A7 (cer+uva) vs BMV230	H14A7	YGL226C-A	OST5	OligoSaccharylTransferase	2.45257	7.28504e-13
15 ºC	Latency	H14A7 (cer+uva) vs BMV231	H14A7	YGR019W	UGA1	Utilization of GAba	1.62904	4.72424e-12
15 ºC	Latency	H14A7 (cer+uva) vs BMV232	H14A7	YGR026W			0.692534	0.000525808
15 ºC	Latency	H14A7 (cer+uva) vs BMV233	H14A7	YGR035W-A			5.91386	3.30269e-06
15 ºC	Latency	H14A7 (cer+uva) vs BMV234	H14A7	YGR043C	NQM1	Non-Quiescent Mutant	1.98855	2.68459e-11
15 ºC	Latency	H14A7 (cer+uva) vs BMV235	H14A7	YGR070W	ROM1	RhO1 Multicopy suppressor	0.686178	0.000870691
15 ºC	Latency	H14A7 (cer+uva) vs BMV236	H14A7	YGR088W	CTT1	CaTalase T	1.16301	8.07426e-08
15 ºC	Latency	H14A7 (cer+uva) vs BMV237	H14A7	YGR136W	LSB1	Las Seventeen Binding protein	1.7215	3.44516e-13
15 ºC	Latency	H14A7 (cer+uva) vs BMV238	H14A7	YGR149W	GPC1	GlyceroPhosphoCholine acyltransferase	0.877001	5.22477e-07
15 ºC	Latency	H14A7 (cer+uva) vs BMV239	H14A7	YGR153W			3.73333	1.04583e-11
15 ºC	Latency	H14A7 (cer+uva) vs BMV240	H14A7	YGR161C	RTS3		1.01578	1.46462e-08
15 ºC	Latency	H14A7 (cer+uva) vs BMV241	H14A7	YGR183C	QCR9	ubiQuinol-cytochrome C oxidoReductase	1.07065	7.91988e-07
15 ºC	Latency	H14A7 (cer+uva) vs BMV242	H14A7	YGR194C	XKS1	XyluloKinaSe	0.849133	0.000326923
15 ºC	Latency	H14A7 (cer+uva) vs BMV243	H14A7	YGR201C			2.50689	3.90924e-11
15 ºC	Latency	H14A7 (cer+uva) vs BMV244	H14A7	YGR234W	YHB1	Yeast flavoHemogloBin	8.50439	4.50429e-93
15 ºC	Latency	H14A7 (cer+uva) vs BMV245	H14A7	YGR243W	MPC3	Mitochondrial Pyruvate Carrier	1.40794	1.43552e-05
15 ºC	Latency	H14A7 (cer+uva) vs BMV246	H14A7	YGR248W	SOL4	Suppressor Of Los1-1	1.15514	3.84128e-06
15 ºC	Latency	H14A7 (cer+uva) vs BMV247	H14A7	YGR249W	MGA1		1.1647	3.36713e-06
15 ºC	Latency	H14A7 (cer+uva) vs BMV248	H14A7	YGR255C	COQ6	COenzyme Q	0.808209	6.91567e-05
15 ºC	Latency	H14A7 (cer+uva) vs BMV249	H14A7	YHL012W			2.87259	5.09714e-06
15 ºC	Latency	H14A7 (cer+uva) vs BMV250	H14A7	YHL028W	WSC4	cell Wall integrity and Stress response Component	0.907816	0.00111349
15 ºC	Latency	H14A7 (cer+uva) vs BMV251	H14A7	YHL032C	GUT1	Glycerol UTilization	1.18003	1.84977e-06
15 ºC	Latency	H14A7 (cer+uva) vs BMV252	H14A7	YHR001W-A	QCR10	ubiQuinol-cytochrome C oxidoReductase	0.904265	4.13805e-06
15 ºC	Latency	H14A7 (cer+uva) vs BMV253	H14A7	YHR016C	YSC84		0.900607	1.26126e-05
15 ºC	Latency	H14A7 (cer+uva) vs BMV254	H14A7	YHR018C	ARG4	ARGinine requiring	1.56478	2.773e-12
15 ºC	Latency	H14A7 (cer+uva) vs BMV255	H14A7	YHR021C	RPS27B	Ribosomal Protein of the Small subunit	7.55876	1.19145e-98
15 ºC	Latency	H14A7 (cer+uva) vs BMV256	H14A7	YHR028C	DAP2	Dipeptidyl AminoPeptidase	0.637314	0.000578691
15 ºC	Latency	H14A7 (cer+uva) vs BMV257	H14A7	YHR033W			3.43908	9.27274e-06
15 ºC	Latency	H14A7 (cer+uva) vs BMV258	H14A7	YHR044C	DOG1	DeOxyGlucose	6.97165	1.06657e-10
15 ºC	Latency	H14A7 (cer+uva) vs BMV259	H14A7	YHR046C	INM1	INositol Monophosphatase	1.31028	1.98904e-06
15 ºC	Latency	H14A7 (cer+uva) vs BMV260	H14A7	YHR047C	AAP1	Arginine/alanine AminoPeptidase	0.991267	7.27278e-06
15 ºC	Latency	H14A7 (cer+uva) vs BMV261	H14A7	YHR048W	YHK8		1.11586	2.49011e-05
15 ºC	Latency	H14A7 (cer+uva) vs BMV262	H14A7	YHR071W	PCL5	Pho85 CycLin	1.897	2.22309e-10
15 ºC	Latency	H14A7 (cer+uva) vs BMV263	H14A7	YHR086W	NAM8	Nuclear Accommodation of Mitochondria	1.0967	3.92401e-07
15 ºC	Latency	H14A7 (cer+uva) vs BMV264	H14A7	YHR092C	HXT4	HeXose Transporter	2.52495	2.20249e-14
15 ºC	Latency	H14A7 (cer+uva) vs BMV265	H14A7	YHR096C	HXT5	HeXose Transporter	3.32779	1.75582e-23
15 ºC	Latency	H14A7 (cer+uva) vs BMV266	H14A7	YHR137C-A			9.49322	6.46165e-32
15 ºC	Latency	H14A7 (cer+uva) vs BMV267	H14A7	YHR142W	CHS7	CHitin Synthase-related	0.906397	1.84881e-05
15 ºC	Latency	H14A7 (cer+uva) vs BMV268	H14A7	YHR160C	PEX18	PEroXin	2.02184	0.000343516
15 ºC	Latency	H14A7 (cer+uva) vs BMV269	H14A7	YHR195W	NVJ1	Nucleus-Vacuole Junction	0.682728	0.000125739
15 ºC	Latency	H14A7 (cer+uva) vs BMV270	H14A7	YHR215W	PHO12	PHOsphate metabolism	2.49797	0.000245169
15 ºC	Latency	H14A7 (cer+uva) vs BMV271	H14A7	YIL034C	CAP2	CAPping	0.858424	0.000338285
15 ºC	Latency	H14A7 (cer+uva) vs BMV272	H14A7	YIL036W	CST6	Chromosome STability	0.749314	0.000126956
15 ºC	Latency	H14A7 (cer+uva) vs BMV273	H14A7	YIL056W	VHR1	VHt1 Regulator	1.0827	3.07726e-07
15 ºC	Latency	H14A7 (cer+uva) vs BMV274	H14A7	YIL088C	AVT7	Amino acid Vacuolar Transport	0.659471	0.000690412
15 ºC	Latency	H14A7 (cer+uva) vs BMV275	H14A7	YIL111W	COX5B	Cytochrome c OXidase	2.76824	1.29454e-16
15 ºC	Latency	H14A7 (cer+uva) vs BMV276	H14A7	YIL116W	HIS5	HIStidine requiring	0.859502	0.00123152
15 ºC	Latency	H14A7 (cer+uva) vs BMV277	H14A7	YIL119C	RPI1	Ras-cAMP Pathway Inhibitor	2.1257	1.09224e-07
15 ºC	Latency	H14A7 (cer+uva) vs BMV278	H14A7	YIL121W	QDR2	QuiniDine Resistance	1.6574	5.11442e-12
15 ºC	Latency	H14A7 (cer+uva) vs BMV279	H14A7	YIL125W	KGD1	alpha-KetoGlutarate Dehydrogenase	0.695847	0.000280361
15 ºC	Latency	H14A7 (cer+uva) vs BMV280	H14A7	YIL133C	RPL16A	Ribosomal Protein of the Large subunit	5.96591	6.70138e-91
15 ºC	Latency	H14A7 (cer+uva) vs BMV281	H14A7	YIL136W	OM45	Outer Membrane	1.72863	4.68331e-12
15 ºC	Latency	H14A7 (cer+uva) vs BMV282	H14A7	YIR035C	NRE1	Novel REductase	1.68612	1.51111e-14
15 ºC	Latency	H14A7 (cer+uva) vs BMV283	H14A7	YIR037W	HYR1	HYdroperoxide Resistance	0.98204	7.68333e-05
15 ºC	Latency	H14A7 (cer+uva) vs BMV284	H14A7	YJL016W	TPH3	Twin PH domain-3	1.45648	2.88988e-12
15 ºC	Latency	H14A7 (cer+uva) vs BMV285	H14A7	YJL019W	MPS3	MonoPolar Spindle	1.01068	4.97643e-05
15 ºC	Latency	H14A7 (cer+uva) vs BMV286	H14A7	YJL026W	RNR2	RiboNucleotide Reductase	1.06625	7.5901e-07
15 ºC	Latency	H14A7 (cer+uva) vs BMV287	H14A7	YJL052W	TDH1	Triose-phosphate DeHydrogenase	0.872552	1.4188e-06
15 ºC	Latency	H14A7 (cer+uva) vs BMV288	H14A7	YJL089W	SIP4	SNF1-Interacting Protein	2.26344	2.33288e-05
15 ºC	Latency	H14A7 (cer+uva) vs BMV289	H14A7	YJL093C	TOK1		0.715305	0.000322459
15 ºC	Latency	H14A7 (cer+uva) vs BMV290	H14A7	YJL106W	IME2	Inducer of MEiosis	1.44971	5.08414e-05
15 ºC	Latency	H14A7 (cer+uva) vs BMV291	H14A7	YJL107C			10.0283	1.32855e-56
15 ºC	Latency	H14A7 (cer+uva) vs BMV292	H14A7	YJL127C-B	MCO6	Mitochondrial Class One protein of 6 kDa	1.5364	8.62773e-08
15 ºC	Latency	H14A7 (cer+uva) vs BMV293	H14A7	YJL141C	YAK1	Yet Another Kinase	0.854953	8.21943e-06
15 ºC	Latency	H14A7 (cer+uva) vs BMV294	H14A7	YJL157C	FAR1	Factor ARrest	1.49082	2.05135e-05
15 ºC	Latency	H14A7 (cer+uva) vs BMV295	H14A7	YJL165C	HAL5	HALotolerance	1.04587	2.19872e-06
15 ºC	Latency	H14A7 (cer+uva) vs BMV296	H14A7	YJL171C	TOH1	TOS One Homolog	9.4223	5.50312e-48
15 ºC	Latency	H14A7 (cer+uva) vs BMV297	H14A7	YJL173C	RFA3	Replication Factor A	0.734821	0.000130037
15 ºC	Latency	H14A7 (cer+uva) vs BMV298	H14A7	YJL177W	RPL17B	Ribosomal Protein of the Large subunit	1.14103	7.01778e-09
15 ºC	Latency	H14A7 (cer+uva) vs BMV299	H14A7	YJR006W	POL31	POLymerase	0.801037	2.53268e-05
15 ºC	Latency	H14A7 (cer+uva) vs BMV300	H14A7	YJR008W	MHO1	Memo HOmolog	0.878183	0.00087435
15 ºC	Latency	H14A7 (cer+uva) vs BMV301	H14A7	YJR010W	MET3	METhionine requiring	0.644224	0.00097251
15 ºC	Latency	H14A7 (cer+uva) vs BMV302	H14A7	YJR017C	ESS1	ESSential	0.897579	0.000113676
15 ºC	Latency	H14A7 (cer+uva) vs BMV303	H14A7	YJR048W	CYC1	CYtochrome C	0.918259	1.56721e-05
15 ºC	Latency	H14A7 (cer+uva) vs BMV304	H14A7	YJR051W	OSM1	OSMotic sensitivity	0.593767	0.00126008
15 ºC	Latency	H14A7 (cer+uva) vs BMV305	H14A7	YJR061W	MNN14	MaNNosyltransferase regulator	1.13462	4.20346e-05
15 ºC	Latency	H14A7 (cer+uva) vs BMV306	H14A7	YJR096W			3.32226	2.91769e-33
15 ºC	Latency	H14A7 (cer+uva) vs BMV307	H14A7	YJR098C			1.08181	0.000539175
15 ºC	Latency	H14A7 (cer+uva) vs BMV308	H14A7	YJR107W	LIH1	LIpase Homolog	1.42622	3.63601e-05
15 ºC	Latency	H14A7 (cer+uva) vs BMV309	H14A7	YJR109C	CPA2	Carbamyl Phosphate synthetase A	2.11725	3.6753e-20
15 ºC	Latency	H14A7 (cer+uva) vs BMV310	H14A7	YJR111C	PXP2	PeroXisomal Protein	0.909763	5.91031e-06
15 ºC	Latency	H14A7 (cer+uva) vs BMV311	H14A7	YJR115W			1.78155	6.67802e-06
15 ºC	Latency	H14A7 (cer+uva) vs BMV312	H14A7	YJR117W	STE24	STErile	0.765556	6.39626e-05
15 ºC	Latency	H14A7 (cer+uva) vs BMV313	H14A7	YJR118C	ILM1	Increased Loss of Mitochondrial DNA	0.774845	0.000386591
15 ºC	Latency	H14A7 (cer+uva) vs BMV314	H14A7	YJR121W	ATP2	ATP synthase	1.03729	2.13541e-08
15 ºC	Latency	H14A7 (cer+uva) vs BMV315	H14A7	YJR130C	STR2	Sulfur TRansfer	1.53474	2.35293e-13
15 ºC	Latency	H14A7 (cer+uva) vs BMV316	H14A7	YKL012W	PRP40	Pre-mRNA Processing	0.854429	5.25e-06
15 ºC	Latency	H14A7 (cer+uva) vs BMV317	H14A7	YKL026C	GPX1	Glutathione PeroXidase	1.22737	0.000309914
15 ºC	Latency	H14A7 (cer+uva) vs BMV318	H14A7	YKL043W	PHD1	PseudoHyphal Determinant	1.26938	1.04107e-07
15 ºC	Latency	H14A7 (cer+uva) vs BMV319	H14A7	YKL044W	MMO1	Mini Mitochondria ORF	5.18879	0.000350204
15 ºC	Latency	H14A7 (cer+uva) vs BMV320	H14A7	YKL062W	MSN4	Multicopy suppressor of SNF1 mutation	1.21592	2.53663e-08
15 ºC	Latency	H14A7 (cer+uva) vs BMV321	H14A7	YKL085W	MDH1	Malate DeHydrogenase	1.23809	2.16643e-07
15 ºC	Latency	H14A7 (cer+uva) vs BMV322	H14A7	YKL093W	MBR1	Mitochondrial Biogenesis Regulation	1.00573	0.00077492
15 ºC	Latency	H14A7 (cer+uva) vs BMV323	H14A7	YKL094W	YJU3		0.626331	0.000903076
15 ºC	Latency	H14A7 (cer+uva) vs BMV324	H14A7	YKL100C	YPF1	Yeast Presenilin-like Family 1	1.00096	3.46897e-07
15 ºC	Latency	H14A7 (cer+uva) vs BMV325	H14A7	YKL104C	GFA1	Glutamine:Fructose-6-phosphate Amidotransferase	0.728668	0.000456618
15 ºC	Latency	H14A7 (cer+uva) vs BMV326	H14A7	YKL124W	SSH4	Suppressor of SHr3 deletion	7.61807	9.8175e-18
15 ºC	Latency	H14A7 (cer+uva) vs BMV327	H14A7	YKL140W	TGL1	TriGlyceride Lipase	0.973857	1.08865e-06
15 ºC	Latency	H14A7 (cer+uva) vs BMV328	H14A7	YKL151C	NNR2	Nicotinamide Nucleotide Repair	1.09452	7.3026e-08
15 ºC	Latency	H14A7 (cer+uva) vs BMV329	H14A7	YKL163W	PIR3	Protein containing Internal Repeats	0.891047	8.14537e-05
15 ºC	Latency	H14A7 (cer+uva) vs BMV330	H14A7	YKL171W	NNK1	Nitrogen Network Kinase	0.800515	0.000495479
15 ºC	Latency	H14A7 (cer+uva) vs BMV331	H14A7	YKL211C	TRP3	TRyPtophan	0.659682	0.00049136
15 ºC	Latency	H14A7 (cer+uva) vs BMV332	H14A7	YKL222C			1.87264	4.30504e-07
15 ºC	Latency	H14A7 (cer+uva) vs BMV333	H14A7	YKR013W	PRY2	Pathogen Related in Yeast	0.714093	0.00126068
15 ºC	Latency	H14A7 (cer+uva) vs BMV334	H14A7	YKR058W	GLG1	Glycogenin-Like Gene	0.649216	0.0012454
15 ºC	Latency	H14A7 (cer+uva) vs BMV335	H14A7	YKR066C	CCP1	Cytochrome c Peroxidase	0.806124	0.00013558
15 ºC	Latency	H14A7 (cer+uva) vs BMV336	H14A7	YKR093W	PTR2	Peptide TRansport	1.8328	6.57007e-15
15 ºC	Latency	H14A7 (cer+uva) vs BMV337	H14A7	YKR098C	UBP11	UBiquitin-specific Protease	0.881091	3.71841e-05
15 ºC	Latency	H14A7 (cer+uva) vs BMV338	H14A7	YLL015W	BPT1	Bile Pigment Transporter	1.85076	1.0112e-19
15 ºC	Latency	H14A7 (cer+uva) vs BMV339	H14A7	YLL027W	ISA1	Iron Sulfur Assembly	0.743799	5.34978e-05
15 ºC	Latency	H14A7 (cer+uva) vs BMV340	H14A7	YLL039C	UBI4	Ubiquitin	1.29407	3.0777e-11
15 ºC	Latency	H14A7 (cer+uva) vs BMV341	H14A7	YLL044W			2.24739	2.65349e-22
15 ºC	Latency	H14A7 (cer+uva) vs BMV342	H14A7	YLL048C	YBT1	Yeast Bile Transporter	1.62623	3.11677e-16
15 ºC	Latency	H14A7 (cer+uva) vs BMV343	H14A7	YLR049C	MLO50	Mitochondrially LOcalized protein of 50 kDa	0.915018	2.00467e-06
15 ºC	Latency	H14A7 (cer+uva) vs BMV344	H14A7	YLR149C			1.34926	8.48461e-08
15 ºC	Latency	H14A7 (cer+uva) vs BMV345	H14A7	YLR152C			2.06314	1.277e-20
15 ºC	Latency	H14A7 (cer+uva) vs BMV346	H14A7	YLR178C	TFS1	cdc Twenty-Five Suppressor	1.58642	5.25134e-11
15 ºC	Latency	H14A7 (cer+uva) vs BMV347	H14A7	YLR189C	ATG26	AuTophaGy related	0.908425	0.000391556
15 ºC	Latency	H14A7 (cer+uva) vs BMV348	H14A7	YLR206W	ENT2	Epsin N-Terminal homology	0.950599	3.59262e-07
15 ºC	Latency	H14A7 (cer+uva) vs BMV349	H14A7	YLR219W	MSC3	Meiotic Sister-Chromatid recombination	1.44798	1.28981e-11
15 ºC	Latency	H14A7 (cer+uva) vs BMV350	H14A7	YLR224W	UCC1	Ubiquitination of Citrate synthase in the glyoxylate Cycle	0.912721	7.25188e-06
15 ºC	Latency	H14A7 (cer+uva) vs BMV351	H14A7	YLR256W	HAP1	Heme Activator Protein	0.785233	0.000443717
15 ºC	Latency	H14A7 (cer+uva) vs BMV352	H14A7	YLR287C-A	RPS30A	Ribosomal Protein of the Small subunit	1.11378	1.94438e-07
15 ºC	Latency	H14A7 (cer+uva) vs BMV353	H14A7	YLR288C	MEC3	Mitosis Entry Checkpoint	0.901525	0.000855972
15 ºC	Latency	H14A7 (cer+uva) vs BMV354	H14A7	YLR297W			1.8197	1.93283e-09
15 ºC	Latency	H14A7 (cer+uva) vs BMV355	H14A7	YLR310C	CDC25	Cell Division Cycle	1.22078	1.7738e-09
15 ºC	Latency	H14A7 (cer+uva) vs BMV356	H14A7	YLR326W			0.764041	0.000212799
15 ºC	Latency	H14A7 (cer+uva) vs BMV357	H14A7	YLR372W	ELO3	fatty acid ELOngation	0.978301	2.19122e-08
15 ºC	Latency	H14A7 (cer+uva) vs BMV358	H14A7	YLR395C	COX8	Cytochrome c OXidase	1.30337	9.65306e-10
15 ºC	Latency	H14A7 (cer+uva) vs BMV359	H14A7	YLR411W	CTR3	Copper TRansport	3.48299	0.00130222
15 ºC	Latency	H14A7 (cer+uva) vs BMV360	H14A7	YLR450W	HMG2	3-Hydroxy-3-MethylGlutaryl-coenzyme a reductase	0.792076	0.00104932
15 ºC	Latency	H14A7 (cer+uva) vs BMV361	H14A7	YLR451W	LEU3	LEUcine biosynthesis	0.869849	8.78781e-06
15 ºC	Latency	H14A7 (cer+uva) vs BMV362	H14A7	YML002W			6.85993	7.83575e-12
15 ºC	Latency	H14A7 (cer+uva) vs BMV363	H14A7	YML012W	ERV25	ER Vesicle	0.643644	0.000324516
15 ºC	Latency	H14A7 (cer+uva) vs BMV364	H14A7	YML016C	PPZ1	Protein Phosphatase Z	0.715658	0.000129254
15 ºC	Latency	H14A7 (cer+uva) vs BMV365	H14A7	YML038C	YMD8		0.932543	6.96015e-06
15 ºC	Latency	H14A7 (cer+uva) vs BMV366	H14A7	YML054C	CYB2	CYtochrome B	5.60116	7.43841e-99
15 ºC	Latency	H14A7 (cer+uva) vs BMV367	H14A7	YML057W	CMP2	CalModulin binding Protein	0.910114	9.32154e-06
15 ºC	Latency	H14A7 (cer+uva) vs BMV368	H14A7	YML100W	TSL1	Trehalose Synthase Long chain	1.78695	6.27911e-18
15 ºC	Latency	H14A7 (cer+uva) vs BMV369	H14A7	YML101C	CUE4	Coupling of Ubiquitin conjugation to ER degradation	4.445	5.64616e-12
15 ºC	Latency	H14A7 (cer+uva) vs BMV370	H14A7	YML116W	ATR1	AminoTriazole Resistance	1.16701	1.19415e-06
15 ºC	Latency	H14A7 (cer+uva) vs BMV371	H14A7	YML117W	NAB6	Nucleic Acid Binding protein	1.03791	5.09225e-06
15 ºC	Latency	H14A7 (cer+uva) vs BMV372	H14A7	YML128C	MSC1	Meiotic Sister-Chromatid recombination	1.44056	1.68329e-12
15 ºC	Latency	H14A7 (cer+uva) vs BMV373	H14A7	YMR022W	UBC7	UBiquitin-Conjugating enzyme	1.31632	1.35464e-10
15 ºC	Latency	H14A7 (cer+uva) vs BMV374	H14A7	YMR031C	EIS1	EISosome	0.636076	0.000734823
15 ºC	Latency	H14A7 (cer+uva) vs BMV375	H14A7	YMR062C	ARG7	ARGinine requiring	0.881471	0.00104399
15 ºC	Latency	H14A7 (cer+uva) vs BMV376	H14A7	YMR084W			5.00193	0.000540422
15 ºC	Latency	H14A7 (cer+uva) vs BMV377	H14A7	YMR085W			5.75473	3.67547e-05
15 ºC	Latency	H14A7 (cer+uva) vs BMV378	H14A7	YMR104C	YPK2	Yeast Protein Kinase	1.85152	8.06486e-16
15 ºC	Latency	H14A7 (cer+uva) vs BMV379	H14A7	YMR118C	SHH3	SDH3 Homolog	6.77756	1.82001e-10
15 ºC	Latency	H14A7 (cer+uva) vs BMV380	H14A7	YMR119W	ASI1	Amino acid Sensor-Independent	0.682725	0.000299143
15 ºC	Latency	H14A7 (cer+uva) vs BMV381	H14A7	YMR126C	DLT1	Defect at Low Temperature	1.21692	0.000333908
15 ºC	Latency	H14A7 (cer+uva) vs BMV382	H14A7	YMR133W	REC114	RECombination	3.13723	1.75689e-09
15 ºC	Latency	H14A7 (cer+uva) vs BMV383	H14A7	YMR135C	GID8	Glucose Induced Degradation deficient	1.07577	2.36897e-08
15 ºC	Latency	H14A7 (cer+uva) vs BMV384	H14A7	YMR145C	NDE1	NADH Dehydrogenase, External	1.24787	5.37971e-09
15 ºC	Latency	H14A7 (cer+uva) vs BMV385	H14A7	YMR181C			0.974586	1.05797e-05
15 ºC	Latency	H14A7 (cer+uva) vs BMV386	H14A7	YMR182C	RGM1		1.48087	3.46599e-06
15 ºC	Latency	H14A7 (cer+uva) vs BMV387	H14A7	YMR221C	FMP42	Found in Mitochondrial Proteome	0.922998	1.15879e-06
15 ºC	Latency	H14A7 (cer+uva) vs BMV388	H14A7	YMR243C	ZRC1	Zinc Resistance Conferring	0.822739	4.77537e-05
15 ºC	Latency	H14A7 (cer+uva) vs BMV389	H14A7	YMR250W	GAD1	GlutAmate Decarboxylase	1.53872	1.83517e-15
15 ºC	Latency	H14A7 (cer+uva) vs BMV390	H14A7	YMR253C			0.797363	9.18426e-06
15 ºC	Latency	H14A7 (cer+uva) vs BMV391	H14A7	YMR271C	URA10	URAcil requiring	2.71594	2.48035e-20
15 ºC	Latency	H14A7 (cer+uva) vs BMV392	H14A7	YMR297W	PRC1	PRoteinase C	1.02754	3.64619e-05
15 ºC	Latency	H14A7 (cer+uva) vs BMV393	H14A7	YMR305C	SCW10	Soluble Cell Wall protein	1.06957	6.93704e-07
15 ºC	Latency	H14A7 (cer+uva) vs BMV394	H14A7	YMR313C	TGL3	TriacylGlycerol Lipase	0.584543	0.00106456
15 ºC	Latency	H14A7 (cer+uva) vs BMV395	H14A7	YMR315W			0.666368	0.000168054
15 ºC	Latency	H14A7 (cer+uva) vs BMV396	H14A7	YMR317W			2.47931	1.86782e-14
15 ºC	Latency	H14A7 (cer+uva) vs BMV397	H14A7	YNL025C	SSN8	Suppressor of SNf1	0.969532	1.06656e-05
15 ºC	Latency	H14A7 (cer+uva) vs BMV398	H14A7	YNL030W	HHF2	Histone H Four	1.68804	2.18078e-14
15 ºC	Latency	H14A7 (cer+uva) vs BMV399	H14A7	YNL045W	LAP2	Leucine AminoPeptidases	2.0474	7.75112e-25
15 ºC	Latency	H14A7 (cer+uva) vs BMV400	H14A7	YNL068C	FKH2	ForK head Homolog	1.51784	3.61598e-11
15 ºC	Latency	H14A7 (cer+uva) vs BMV401	H14A7	YNL080C	EOS1	ER-localized and Oxidants Sensitive	1.09852	7.59466e-06
15 ºC	Latency	H14A7 (cer+uva) vs BMV402	H14A7	YNL130C	CPT1	CholinePhosphoTransferase	0.620815	0.000319388
15 ºC	Latency	H14A7 (cer+uva) vs BMV403	H14A7	YNL134C			0.817648	8.94072e-05
15 ºC	Latency	H14A7 (cer+uva) vs BMV404	H14A7	YNL160W	YGP1	Yeast GlycoProtein	2.94148	1.39391e-43
15 ºC	Latency	H14A7 (cer+uva) vs BMV405	H14A7	YNL162W	RPL42A	Ribosomal Protein of the Large subunit	4.64008	4.13472e-80
15 ºC	Latency	H14A7 (cer+uva) vs BMV406	H14A7	YNL176C	TDA7	Topoisomerase I Damage Affected	1.11768	9.97267e-06
15 ºC	Latency	H14A7 (cer+uva) vs BMV407	H14A7	YNL190W			0.585711	0.000893382
15 ºC	Latency	H14A7 (cer+uva) vs BMV408	H14A7	YNL194C			5.65019	1.77705e-29
15 ºC	Latency	H14A7 (cer+uva) vs BMV409	H14A7	YNL195C			3.12906	1.98444e-18
15 ºC	Latency	H14A7 (cer+uva) vs BMV410	H14A7	YNL240C	NAR1	Nuclear Architecture Related	1.88039	2.44688e-18
15 ºC	Latency	H14A7 (cer+uva) vs BMV411	H14A7	YNR001C	CIT1	CITrate synthase	1.34828	2.56259e-09
15 ºC	Latency	H14A7 (cer+uva) vs BMV412	H14A7	YNR017W	TIM23	Translocase of the Inner Mitochondrial membrane	0.802816	5.05143e-06
15 ºC	Latency	H14A7 (cer+uva) vs BMV413	H14A7	YNR018W	RCF2	Respiratory superComplex Factor	0.808528	0.000407605
15 ºC	Latency	H14A7 (cer+uva) vs BMV414	H14A7	YNR034W-A	EGO4	Exit from rapamycin-induced GrOwth arrest	1.37344	4.12923e-05
15 ºC	Latency	H14A7 (cer+uva) vs BMV415	H14A7	YOL011W	PLB3	PhosphoLipase B	1.31092	4.23572e-10
15 ºC	Latency	H14A7 (cer+uva) vs BMV416	H14A7	YOL014W			0.746757	6.96435e-05
15 ºC	Latency	H14A7 (cer+uva) vs BMV417	H14A7	YOL016C	CMK2	CalModulin dependent protein Kinase	0.763375	0.000157627
15 ºC	Latency	H14A7 (cer+uva) vs BMV418	H14A7	YOL028C	YAP7	Yeast AP-1	8.08451	4.64613e-13
15 ºC	Latency	H14A7 (cer+uva) vs BMV419	H14A7	YOL039W	RPP2A	Ribosomal Protein P2 Alpha	0.659264	0.000896865
15 ºC	Latency	H14A7 (cer+uva) vs BMV420	H14A7	YOL052C-A	DDR2	DNA Damage Responsive	4.98897	7.49119e-09
15 ºC	Latency	H14A7 (cer+uva) vs BMV421	H14A7	YOL084W	PHM7	PHosphate Metabolism	1.80825	5.88019e-14
15 ºC	Latency	H14A7 (cer+uva) vs BMV422	H14A7	YOL105C	WSC3	cell Wall integrity and Stress response Component	1.16846	7.36602e-05
15 ºC	Latency	H14A7 (cer+uva) vs BMV423	H14A7	YOL117W	RRI2		1.19431	9.57405e-08
15 ºC	Latency	H14A7 (cer+uva) vs BMV424	H14A7	YOL119C	MCH4	MonoCarboxylate transporter Homolog	0.794144	9.53855e-05
15 ºC	Latency	H14A7 (cer+uva) vs BMV425	H14A7	YOL129W	VPS68	Vacuolar Protein Sorting	0.806211	2.23018e-06
15 ºC	Latency	H14A7 (cer+uva) vs BMV426	H14A7	YOL155C	HPF1	Haze Protective Factor	0.806359	0.00125474
15 ºC	Latency	H14A7 (cer+uva) vs BMV427	H14A7	YOR003W	YSP3	Yeast Subtilisin-like Protease III	1.58623	2.49431e-07
15 ºC	Latency	H14A7 (cer+uva) vs BMV428	H14A7	YOR014W	RTS1	Rox Three Suppressor	0.7294	0.000233476
15 ºC	Latency	H14A7 (cer+uva) vs BMV429	H14A7	YOR062C			0.805261	3.47134e-05
15 ºC	Latency	H14A7 (cer+uva) vs BMV430	H14A7	YOR067C	ALG8	Asparagine-Linked Glycosylation	0.725242	0.000736285
15 ºC	Latency	H14A7 (cer+uva) vs BMV431	H14A7	YOR081C	TGL5	TriacylGlycerol Lipase	1.27493	3.91588e-09
15 ºC	Latency	H14A7 (cer+uva) vs BMV432	H14A7	YOR092W	ECM3	ExtraCellular Mutant	3.65341	2.33315e-46
15 ºC	Latency	H14A7 (cer+uva) vs BMV433	H14A7	YOR120W	GCY1	Galactose-inducible Crystallin-like Yeast protein	1.66718	9.03803e-13
15 ºC	Latency	H14A7 (cer+uva) vs BMV434	H14A7	YOR131C			0.760288	5.73295e-05
15 ºC	Latency	H14A7 (cer+uva) vs BMV435	H14A7	YOR133W	EFT1	Elongation Factor Two	7.12549	1.44958e-99
15 ºC	Latency	H14A7 (cer+uva) vs BMV436	H14A7	YOR149C	SMP3	Stable Maintenance of pSRI	1.0684	3.65496e-05
15 ºC	Latency	H14A7 (cer+uva) vs BMV437	H14A7	YOR152C	ATG40	AuTophaGy related	1.48542	0.000445142
15 ºC	Latency	H14A7 (cer+uva) vs BMV438	H14A7	YOR161C	PNS1	pH Nine Sensitive	0.856213	6.94571e-05
15 ºC	Latency	H14A7 (cer+uva) vs BMV439	H14A7	YOR178C	GAC1	Glycogen ACcumulation	3.6015	5.14981e-32
15 ºC	Latency	H14A7 (cer+uva) vs BMV440	H14A7	YOR180C	DCI1	delta(3,5)-delta(2,4)-Dienoyl-CoA Isomerase	6.7211	1.25491e-10
15 ºC	Latency	H14A7 (cer+uva) vs BMV441	H14A7	YOR182C	RPS30B	Ribosomal Protein of the Small subunit	4.54932	6.14125e-61
15 ºC	Latency	H14A7 (cer+uva) vs BMV442	H14A7	YOR186W			2.25312	1.431e-06
15 ºC	Latency	H14A7 (cer+uva) vs BMV443	H14A7	YOR220W	RCN2	Regulator of CalciNeurin	0.856656	6.11741e-05
15 ºC	Latency	H14A7 (cer+uva) vs BMV444	H14A7	YOR222W	ODC2	OxoDicarboxylate Carrier	0.990918	7.62178e-06
15 ºC	Latency	H14A7 (cer+uva) vs BMV445	H14A7	YOR227W	HER1	Hmg2p ER Remodeling	1.28865	1.20479e-07
15 ºC	Latency	H14A7 (cer+uva) vs BMV446	H14A7	YOR230W	WTM1	WD repeat containing Transcriptional Modulator	1.32858	4.61099e-10
15 ºC	Latency	H14A7 (cer+uva) vs BMV447	H14A7	YOR231W	MKK1	Mitogen-activated protein Kinase-Kinase	1.06034	8.62076e-06
15 ºC	Latency	H14A7 (cer+uva) vs BMV448	H14A7	YOR239W	ABP140	Actin Binding Protein	1.59454	5.27764e-16
15 ºC	Latency	H14A7 (cer+uva) vs BMV449	H14A7	YOR269W	PAC1	Perish in the Absence of Cin8p	0.951835	0.000509771
15 ºC	Latency	H14A7 (cer+uva) vs BMV450	H14A7	YOR270C	VPH1	Vacuolar pH	0.785205	1.89496e-05
15 ºC	Latency	H14A7 (cer+uva) vs BMV451	H14A7	YOR273C	TPO4	Transporter of POlyamines	3.34564	1.77376e-38
15 ºC	Latency	H14A7 (cer+uva) vs BMV452	H14A7	YOR298W	MUM3	MUddled Meiosis	3.00872	5.60346e-05
15 ºC	Latency	H14A7 (cer+uva) vs BMV453	H14A7	YOR303W	CPA1	Carbamyl Phosphate synthetase A	0.684237	0.000476693
15 ºC	Latency	H14A7 (cer+uva) vs BMV454	H14A7	YOR317W	FAA1	Fatty Acid Activation	0.704105	0.000135057
15 ºC	Latency	H14A7 (cer+uva) vs BMV455	H14A7	YOR319W	HSH49	Human Sap Homolog	0.775099	0.000544184
15 ºC	Latency	H14A7 (cer+uva) vs BMV456	H14A7	YOR329C	SCD5	Suppressor of Clathrin Deficiency	0.604325	0.000882917
15 ºC	Latency	H14A7 (cer+uva) vs BMV457	H14A7	YOR346W	REV1	REVersionless	2.25335	1.61902e-08
15 ºC	Latency	H14A7 (cer+uva) vs BMV458	H14A7	YOR356W	CIR2	Changed Intracellular Redox state	0.969088	3.401e-06
15 ºC	Latency	H14A7 (cer+uva) vs BMV459	H14A7	YOR363C	PIP2	Peroxisome Induction Pathway	0.900013	0.000237731
15 ºC	Latency	H14A7 (cer+uva) vs BMV460	H14A7	YOR374W	ALD4	ALdehyde Dehydrogenase	0.888422	0.000191812
15 ºC	Latency	H14A7 (cer+uva) vs BMV461	H14A7	YOR384W	FRE5	Ferric REductase	1.37233	9.22978e-10
15 ºC	Latency	H14A7 (cer+uva) vs BMV462	H14A7	YPL004C	LSP1	Long chain bases Stimulate Phosphorylation	1.10558	3.06984e-09
15 ºC	Latency	H14A7 (cer+uva) vs BMV463	H14A7	YPL014W	CIP1	Cdk1 Interacting Protein	0.943028	1.91508e-06
15 ºC	Latency	H14A7 (cer+uva) vs BMV464	H14A7	YPL015C	HST2	Homolog of SIR Two (SIR2)	1.11617	2.71534e-07
15 ºC	Latency	H14A7 (cer+uva) vs BMV465	H14A7	YPL048W	CAM1	Calcium And Membrane-binding protein	0.88662	0.000912791
15 ºC	Latency	H14A7 (cer+uva) vs BMV466	H14A7	YPL058C	PDR12	Pleiotropic Drug Resistance	0.617011	0.00113522
15 ºC	Latency	H14A7 (cer+uva) vs BMV467	H14A7	YPL066W	RGL1	Rho1 GEF Localizing	0.92416	1.00108e-06
15 ºC	Latency	H14A7 (cer+uva) vs BMV468	H14A7	YPL078C	ATP4	ATP synthase	0.956803	7.16341e-05
15 ºC	Latency	H14A7 (cer+uva) vs BMV469	H14A7	YPL081W	RPS9A	Ribosomal Protein of the Small subunit	1.03908	1.46983e-08
15 ºC	Latency	H14A7 (cer+uva) vs BMV470	H14A7	YPL087W	YDC1	Yeast DihydroCeramidase	0.593447	0.000761448
15 ºC	Latency	H14A7 (cer+uva) vs BMV471	H14A7	YPL140C	MKK2	Mitogen-activated Kinase Kinase	0.855595	0.000292143
15 ºC	Latency	H14A7 (cer+uva) vs BMV472	H14A7	YPL143W	RPL33A	Ribosomal Protein of the Large subunit	2.01425	2.14296e-09
15 ºC	Latency	H14A7 (cer+uva) vs BMV473	H14A7	YPL165C	SET6	SET domain-containing	0.77777	0.000611612
15 ºC	Latency	H14A7 (cer+uva) vs BMV474	H14A7	YPL184C	MRN1	Multicopy supressor of rsc nhp6	0.778273	0.000131867
15 ºC	Latency	H14A7 (cer+uva) vs BMV475	H14A7	YPL186C	UIP4	Ulp1 Interacting Protein	2.89769	1.78534e-07
15 ºC	Latency	H14A7 (cer+uva) vs BMV476	H14A7	YPL221W	FLC1	FLavin Carrier	0.988798	7.20481e-08
15 ºC	Latency	H14A7 (cer+uva) vs BMV477	H14A7	YPL230W	USV1	Up in StarVation	2.96022	1.02844e-22
15 ºC	Latency	H14A7 (cer+uva) vs BMV478	H14A7	YPL247C			1.15984	1.04747e-07
15 ºC	Latency	H14A7 (cer+uva) vs BMV479	H14A7	YPL250C	ATG41	AuTophaGy related	3.00691	6.7051e-28
15 ºC	Latency	H14A7 (cer+uva) vs BMV480	H14A7	YPR008W	HAA1	Homolog of Ace1 Activator	0.659368	0.000959919
15 ºC	Latency	H14A7 (cer+uva) vs BMV481	H14A7	YPR026W	ATH1	Acid TreHalase	1.36815	8.40977e-08
15 ºC	Latency	H14A7 (cer+uva) vs BMV482	H14A7	YPR027C			4.89719	0.00122728
15 ºC	Latency	H14A7 (cer+uva) vs BMV483	H14A7	YPR036W-A	SPO24	SPOrulation	1.74555	4.78139e-14
15 ºC	Latency	H14A7 (cer+uva) vs BMV484	H14A7	YPR037C	ERV2	Essential for Respiration and Viability	2.50968	5.26808e-08
15 ºC	Latency	H14A7 (cer+uva) vs BMV485	H14A7	YPR063C			1.4513	1.8504e-08
15 ºC	Latency	H14A7 (cer+uva) vs BMV486	H14A7	YPR091C	NVJ2	Nucleus-Vacuole Junction	0.637553	0.000780246
15 ºC	Latency	H14A7 (cer+uva) vs BMV487	H14A7	YPR102C	RPL11A	Ribosomal Protein of the Large subunit	0.814765	4.61557e-05
15 ºC	Latency	H14A7 (cer+uva) vs BMV488	H14A7	YPR117W			0.783395	0.000118505
15 ºC	Latency	H14A7 (cer+uva) vs BMV489	H14A7	YPR132W	RPS23B	Ribosomal Protein of the Small subunit	0.74519	0.000145709
15 ºC	Latency	H14A7 (cer+uva) vs BMV490	H14A7	YPR147C			0.88093	5.98654e-05
15 ºC	Latency	H14A7 (cer+uva) vs BMV491	H14A7	YPR149W	NCE102	NonClassical Export	1.2514	6.43225e-13
15 ºC	Latency	H14A7 (cer+uva) vs BMV492	H14A7	YPR156C	TPO3	Transporter of POlyamines	1.37095	3.98441e-12
15 ºC	Latency	H14A7 (cer+uva) vs BMV493	H14A7	YPR157W	TDA6	Topoisomerase I Damage Affected	1.10552	4.63011e-07
15 ºC	Latency	H14A7 (cer+uva) vs BMV494	H14A7	YPR160W	GPH1	Glycogen PHosphorylase	1.35242	1.13207e-08
15 ºC	Latency	H14A7 (cer+uva) vs BMV495	H14A7	YPR183W	DPM1	Dolichol Phosphate Mannose synthase	1.10793	1.40992e-05
15 ºC	Latency	H14A7 (cer+uva) vs BMV496	H14A7	YPR184W	GDB1	Glycogen DeBranching	2.44535	3.81144e-22
15 ºC	Latency	H14A7 (cer+uva) vs BMV497	H14A7	YPR191W	QCR2	QH2:cytochrome-C oxidoReductase	0.65128	0.00128485
15 ºC	Latency	H14A7 (cer+uva) vs BMV498	H14A7	YPR192W	AQY1	AQuaporin from Yeast	1.52458	0.00032352
15 ºC	Latency	H14A7 (cer+uva) vs BMV499	H14A7	YPR194C	OPT2	OligoPeptide Transporter	3.9276	4.05082e-36

## Sheet: go_h14a7_bmv58_lat15
oxidation-reduction process	2.99129e-06	YAL060W,YBL045C,YBR006W,YBR046C,YBR145W,YBR166C,YCL035C,YDL067C,YDL168W,YDL215C,YDR032C,YDR148C,YDR518W,YDR529C,YEL011W,YEL024W,YER059W,YER065C,YER141W,YFR015C,YFR033C,YGL125W,YGL157W,YGL187C,YGR088W,YGR183C,YGR234W,YGR255C,YHL012W,YHR001W-A,YHR047C,YIL111W,YIL125W,YIR035C,YIR037W,YJL026W,YJL052W,YJR010W,YJR048W,YJR051W,YJR096W,YJR111C,YKL026C,YKL085W,YKL093W,YKR058W,YKR066C,YLR256W,YLR395C,YLR45…	GO:0055114
small molecule metabolic process	8.68225e-06	YAL060W,YBL039C,YBL045C,YBR006W,YBR041W,YBR105C,YBR117C,YBR145W,YBR166C,YBR218C,YBR256C,YCL040W,YDL067C,YDL125C,YDL130W-A,YDL168W,YDL170W,YDL181W,YDL215C,YDR034C,YDR089W,YDR111C,YDR148C,YDR255C,YDR298C,YDR341C,YDR400W,YDR452W,YDR516C,YDR529C,YDR533C,YEL024W,YER059W,YER062C,YER065C,YFL030W,YFR025C,YFR033C,YGL059W,YGL115W,YGL125W,YGL184C,YGL187C,YGL224C,YGR019W,YGR043C,YGR183C,YGR194C,YGR248W,YGR25…	GO:0044281
energy derivation by oxidation of organic compounds	2.98388e-05	YBL045C,YBR145W,YDL067C,YDR148C,YDR529C,YEL011W,YEL024W,YER059W,YER065C,YFR015C,YFR033C,YGL187C,YGR183C,YHL012W,YHR001W-A,YHR047C,YIL111W,YIL125W,YJR048W,YJR051W,YKL085W,YKL093W,YKR058W,YLR256W,YLR395C,YMR118C,YMR145C,YNR001C,YOR178C,YOR356W,YPR160W,YPR184W,YPR191W	GO:0015980
transmembrane transport	5.86972e-05	YAL005C,YBL075C,YBR008C,YBR068C,YBR147W,YBR241C,YBR287W,YCL040W,YCR023C,YDL067C,YDL206W,YDL231C,YDR033W,YDR040C,YDR046C,YDR119W,YDR135C,YDR298C,YDR343C,YDR345C,YDR497C,YDR536W,YER019C-A,YER039C,YER053C,YER087C-B,YER103W,YER154W,YGL104C,YGL186C,YGL187C,YGR243W,YHR048W,YHR092C,YHR096C,YHR160C,YIL088C,YIL111W,YIL121W,YJL093C,YJR121W,YKR093W,YLL015W,YLL048C,YLR152C,YLR395C,YLR411W,YML038C,YML116W,YMR…	GO:0055085
phosphorus metabolic process	0.000118374	YBL039C,YBL045C,YBL056W,YBR086C,YBR117C,YBR145W,YCL040W,YCR091W,YDL067C,YDL125C,YDR074W,YDR089W,YDR096W,YDR148C,YDR284C,YDR298C,YDR400W,YDR452W,YDR516C,YDR529C,YEL024W,YER059W,YER062C,YFR014C,YFR025C,YFR033C,YGL059W,YGL115W,YGL158W,YGL180W,YGL181W,YGL187C,YGL215W,YGL224C,YGR043C,YGR149W,YGR183C,YGR194C,YGR248W,YHL012W,YHL032C,YHR001W-A,YHR033W,YHR044C,YHR046C,YHR071W,YHR215W,YIL111W,YJL026W,YJL05…	GO:0006793
nucleobase-containing small molecule metabolic process	0.000122347	YBL039C,YBL045C,YBR117C,YBR145W,YCL040W,YDL067C,YDL125C,YDR148C,YDR298C,YDR400W,YDR516C,YDR529C,YEL024W,YFR033C,YGL187C,YGL224C,YGR043C,YGR183C,YGR248W,YHL012W,YHR001W-A,YIL111W,YJL026W,YJL052W,YJR048W,YJR051W,YJR109C,YJR121W,YKL104C,YKL151C,YLR395C,YLR450W,YMR084W,YMR085W,YMR118C,YMR145C,YMR271C,YMR315W,YNR001C,YOR270C,YOR303W,YOR317W,YOR374W,YPL078C,YPR191W	GO:0055086
generation of precursor metabolites and energy	0.000128268	YBL045C,YBR145W,YCL035C,YCL040W,YDL067C,YDL168W,YDR148C,YDR516C,YDR529C,YEL011W,YEL024W,YER059W,YER065C,YFR015C,YFR033C,YGL187C,YGR183C,YHL012W,YHR001W-A,YHR047C,YIL111W,YIL125W,YJL052W,YJR048W,YJR051W,YKL085W,YKL093W,YKR058W,YLR256W,YLR395C,YMR118C,YMR145C,YNR001C,YOR178C,YOR356W,YPR160W,YPR184W,YPR191W	GO:0006091
ATP synthesis coupled electron transport	0.00013734	YBL045C,YDL067C,YDR529C,YEL024W,YFR033C,YGL187C,YGR183C,YHR001W-A,YIL111W,YJR048W,YLR395C,YMR118C,YPR191W	GO:0042773
mitochondrial ATP synthesis coupled electron transport	0.00013734	YBL045C,YDL067C,YDR529C,YEL024W,YFR033C,YGL187C,YGR183C,YHR001W-A,YIL111W,YJR048W,YLR395C,YMR118C,YPR191W	GO:0042775
respiratory electron transport chain	0.00014163	YBL045C,YDL067C,YDR529C,YEL024W,YFR033C,YGL187C,YGR183C,YHR001W-A,YIL111W,YJR048W,YLR395C,YMR118C,YOR356W,YPR191W	GO:0022904
oxidative phosphorylation	0.000164257	YBL045C,YDL067C,YDR529C,YEL024W,YFR033C,YGL187C,YGR183C,YHR001W-A,YIL111W,YJR048W,YLR395C,YMR118C,YPR191W	GO:0006119
mitochondrial electron transport, ubiquinol to cytochrome c	0.000180298	YBL045C,YDR529C,YEL024W,YFR033C,YGR183C,YHR001W-A,YJR048W,YPR191W	GO:0006122
ATP metabolic process	0.000184578	YBL045C,YBR145W,YCL040W,YDL067C,YDR298C,YDR516C,YDR529C,YEL024W,YFR033C,YGL187C,YGR183C,YHR001W-A,YIL111W,YJL052W,YJR048W,YJR121W,YLR395C,YMR118C,YMR145C,YOR270C,YPL078C,YPR191W	GO:0046034
ribonucleoside triphosphate metabolic process	0.000200766	YBL039C,YBL045C,YBR145W,YCL040W,YDL067C,YDR298C,YDR516C,YDR529C,YEL024W,YFR033C,YGL187C,YGR183C,YHR001W-A,YIL111W,YJL052W,YJR048W,YJR121W,YLR395C,YMR118C,YMR145C,YOR270C,YPL078C,YPR191W	GO:0009199
phosphate-containing compound metabolic process	0.000352463	YBL039C,YBL045C,YBL056W,YBR086C,YBR117C,YBR145W,YCL040W,YCR091W,YDL067C,YDL125C,YDR074W,YDR096W,YDR148C,YDR284C,YDR298C,YDR400W,YDR516C,YDR529C,YEL024W,YER059W,YER062C,YFR014C,YFR025C,YFR033C,YGL059W,YGL115W,YGL158W,YGL180W,YGL181W,YGL187C,YGL215W,YGL224C,YGR043C,YGR149W,YGR183C,YGR194C,YGR248W,YHL032C,YHR001W-A,YHR033W,YHR044C,YHR046C,YHR071W,YHR215W,YIL111W,YJL026W,YJL052W,YJL106W,YJL141C,YJL15…	GO:0006796
purine ribonucleoside triphosphate metabolic process	0.000370714	YBL045C,YBR145W,YCL040W,YDL067C,YDR298C,YDR516C,YDR529C,YEL024W,YFR033C,YGL187C,YGR183C,YHR001W-A,YIL111W,YJL052W,YJR048W,YJR121W,YLR395C,YMR118C,YMR145C,YOR270C,YPL078C,YPR191W	GO:0009205
carbohydrate metabolic process	0.000395832	YBR001C,YBR056W,YBR105C,YBR145W,YBR218C,YCL040W,YDR074W,YDR255C,YDR516C,YEL011W,YER059W,YER062C,YER065C,YFR015C,YGL059W,YGL115W,YGR043C,YGR194C,YGR248W,YHL012W,YHL032C,YHR044C,YHR046C,YHR047C,YHR142W,YJL052W,YJL089W,YJR096W,YKL085W,YKL104C,YKR058W,YLR189C,YML100W,YMR085W,YMR135C,YMR145C,YMR305C,YOR062C,YOR120W,YOR178C,YPR026W,YPR160W,YPR184W	GO:0005975
purine nucleoside triphosphate metabolic process	0.000438003	YBL045C,YBR145W,YCL040W,YDL067C,YDR298C,YDR516C,YDR529C,YEL024W,YFR033C,YGL187C,YGR183C,YHR001W-A,YIL111W,YJL052W,YJR048W,YJR121W,YLR395C,YMR118C,YMR145C,YOR270C,YPL078C,YPR191W	GO:0009144
drug metabolic process	0.00061862	YBL045C,YBR006W,YBR145W,YBR256C,YCL040W,YDL067C,YDL168W,YDR148C,YDR298C,YDR516C,YDR529C,YEL024W,YER065C,YFL030W,YFR033C,YGL184C,YGL187C,YGR088W,YGR183C,YGR234W,YHR001W-A,YHR142W,YIL111W,YIL125W,YJL052W,YJR010W,YJR048W,YJR121W,YJR130C,YKL085W,YKL104C,YKR066C,YLL027W,YLR395C,YMR085W,YMR118C,YMR145C,YNR001C,YOR270C,YOR374W,YPL078C,YPR191W	GO:0017144
nucleoside triphosphate metabolic process	0.000636911	YBL039C,YBL045C,YBR145W,YCL040W,YDL067C,YDR298C,YDR516C,YDR529C,YEL024W,YFR033C,YGL187C,YGR183C,YHR001W-A,YIL111W,YJL052W,YJR048W,YJR121W,YLR395C,YMR118C,YMR145C,YOR270C,YPL078C,YPR191W	GO:0009141
nucleotide metabolic process	0.000655338	YBL039C,YBL045C,YBR117C,YBR145W,YCL040W,YDL067C,YDL125C,YDR148C,YDR298C,YDR400W,YDR516C,YDR529C,YEL024W,YFR033C,YGL187C,YGR043C,YGR183C,YGR248W,YHR001W-A,YIL111W,YJL026W,YJL052W,YJR048W,YJR051W,YJR121W,YKL151C,YLR395C,YLR450W,YMR118C,YMR145C,YMR271C,YMR315W,YNR001C,YOR270C,YOR317W,YOR374W,YPL078C,YPR191W	GO:0009117
ribose phosphate metabolic process	0.000664684	YBL039C,YBL045C,YBR117C,YBR145W,YCL040W,YDL067C,YDR148C,YDR298C,YDR516C,YDR529C,YEL024W,YFR033C,YGL187C,YGR043C,YGR183C,YGR248W,YHR001W-A,YIL111W,YJL052W,YJR048W,YJR121W,YLR395C,YLR450W,YMR118C,YMR145C,YMR271C,YNR001C,YOR270C,YOR317W,YPL078C,YPR191W	GO:0019693
nucleoside phosphate metabolic process	0.00106863	YBL039C,YBL045C,YBR117C,YBR145W,YCL040W,YDL067C,YDL125C,YDR148C,YDR298C,YDR400W,YDR516C,YDR529C,YEL024W,YFR033C,YGL187C,YGR043C,YGR183C,YGR248W,YHR001W-A,YIL111W,YJL026W,YJL052W,YJR048W,YJR051W,YJR121W,YKL151C,YLR395C,YLR450W,YMR118C,YMR145C,YMR271C,YMR315W,YNR001C,YOR270C,YOR317W,YOR374W,YPL078C,YPR191W	GO:0006753
cellular respiration	0.00140154	YBL045C,YDL067C,YDR148C,YDR529C,YEL024W,YER065C,YFR033C,YGL187C,YGR183C,YHR001W-A,YIL111W,YIL125W,YJR048W,YJR051W,YKL085W,YKL093W,YLR256W,YLR395C,YMR118C,YNR001C,YOR356W,YPR191W	GO:0045333
ribonucleotide metabolic process	0.00142227	YBL039C,YBL045C,YBR145W,YCL040W,YDL067C,YDR148C,YDR298C,YDR516C,YDR529C,YEL024W,YFR033C,YGL187C,YGR183C,YHR001W-A,YIL111W,YJL052W,YJR048W,YJR121W,YLR395C,YLR450W,YMR118C,YMR145C,YMR271C,YNR001C,YOR270C,YOR317W,YPL078C,YPR191W	GO:0009259
aerobic respiration	0.00164055	YBL045C,YDL067C,YDR148C,YDR529C,YEL024W,YER065C,YFR033C,YGL187C,YGR183C,YHR001W-A,YIL111W,YIL125W,YJR048W,YKL085W,YKL093W,YLR395C,YMR118C,YNR001C,YPR191W	GO:0009060
purine ribonucleotide metabolic process	0.00192988	YBL045C,YBR145W,YCL040W,YDL067C,YDR148C,YDR298C,YDR516C,YDR529C,YEL024W,YFR033C,YGL187C,YGR183C,YHR001W-A,YIL111W,YJL052W,YJR048W,YJR121W,YLR395C,YLR450W,YMR118C,YMR145C,YNR001C,YOR270C,YOR317W,YPL078C,YPR191W	GO:0009150
ion transport	0.00268994	YBR041W,YBR068C,YBR147W,YCR091W,YDL067C,YDL206W,YDL231C,YDR033W,YDR040C,YDR046C,YDR119W,YDR135C,YDR298C,YDR343C,YDR345C,YDR497C,YDR536W,YER053C,YER154W,YGL187C,YGR243W,YHR048W,YHR092C,YHR096C,YIL088C,YIL111W,YIL121W,YJL093C,YJR121W,YLL015W,YLL048C,YLR395C,YLR411W,YML038C,YML116W,YMR243C,YOL084W,YOL119C,YOR161C,YOR222W,YOR270C,YOR273C,YOR317W,YOR384W,YPL078C,YPL221W,YPR149W,YPR156C,YPR192W,YPR194C	GO:0006811
purine nucleotide metabolic process	0.00291667	YBL045C,YBR145W,YCL040W,YDL067C,YDR148C,YDR298C,YDR516C,YDR529C,YEL024W,YFR033C,YGL187C,YGR183C,YHR001W-A,YIL111W,YJL052W,YJR048W,YJR121W,YLR395C,YLR450W,YMR118C,YMR145C,YNR001C,YOR270C,YOR317W,YPL078C,YPR191W	GO:0006163
cellular carbohydrate metabolic process	0.00330767	YBR001C,YBR056W,YBR105C,YCL040W,YDR074W,YDR255C,YDR516C,YEL011W,YER059W,YER062C,YER065C,YFR015C,YGL115W,YGR194C,YHL012W,YHL032C,YHR046C,YHR047C,YHR142W,YJL089W,YKL104C,YKR058W,YML100W,YMR085W,YMR135C,YOR120W,YOR178C,YPR026W,YPR160W,YPR184W	GO:0044262
purine nucleoside monophosphate metabolic process	0.00389785	YBL045C,YBR145W,YCL040W,YDL067C,YDR298C,YDR516C,YDR529C,YEL024W,YFR033C,YGL187C,YGR183C,YHR001W-A,YIL111W,YJL052W,YJR048W,YJR121W,YLR395C,YMR118C,YMR145C,YOR270C,YPL078C,YPR191W	GO:0009126
purine ribonucleoside monophosphate metabolic process	0.00389785	YBL045C,YBR145W,YCL040W,YDL067C,YDR298C,YDR516C,YDR529C,YEL024W,YFR033C,YGL187C,YGR183C,YHR001W-A,YIL111W,YJL052W,YJR048W,YJR121W,YLR395C,YMR118C,YMR145C,YOR270C,YPL078C,YPR191W	GO:0009167
electron transport chain	0.00467375	YBL045C,YCL035C,YDL067C,YDR529C,YEL024W,YFR033C,YGL187C,YGR183C,YHR001W-A,YIL111W,YJR048W,YLR395C,YMR118C,YOR356W,YPR191W	GO:0022900
purine-containing compound metabolic process	0.00651587	YBL045C,YBR145W,YCL040W,YDL067C,YDR148C,YDR298C,YDR400W,YDR516C,YDR529C,YEL024W,YFR033C,YGL187C,YGR183C,YHR001W-A,YIL111W,YJL052W,YJR048W,YJR121W,YLR395C,YLR450W,YMR118C,YMR145C,YNR001C,YOR270C,YOR317W,YPL078C,YPR191W	GO:0072521
response to oxidative stress	0.00843471	YBR006W,YBR046C,YCL035C,YDR222W,YDR533C,YFL014W,YFR014C,YGL158W,YGR043C,YGR088W,YGR234W,YIL056W,YIR037W,YJR096W,YKL026C,YKL062W,YKR066C,YMR250W,YNL080C,YOL016C,YOL052C-A,YOR120W	GO:0006979
organophosphate metabolic process	0.00875082	YBL039C,YBL045C,YBR086C,YBR117C,YBR145W,YCL040W,YDL067C,YDL125C,YDR096W,YDR148C,YDR284C,YDR298C,YDR400W,YDR516C,YDR529C,YEL024W,YFR033C,YGL181W,YGL187C,YGR043C,YGR149W,YGR183C,YGR248W,YHL032C,YHR001W-A,YHR046C,YIL111W,YJL026W,YJL052W,YJR048W,YJR051W,YJR121W,YKL104C,YKL151C,YLR395C,YLR450W,YMR085W,YMR118C,YMR145C,YMR271C,YMR315W,YNL130C,YNR001C,YOL011W,YOR149C,YOR270C,YOR298W,YOR317W,YOR374W,YPL07…	GO:0019637
ribonucleoside monophosphate metabolic process	0.00992212	YBL045C,YBR145W,YCL040W,YDL067C,YDR298C,YDR516C,YDR529C,YEL024W,YFR033C,YGL187C,YGR183C,YHR001W-A,YIL111W,YJL052W,YJR048W,YJR121W,YLR395C,YMR118C,YMR145C,YMR271C,YOR270C,YPL078C,YPR191W	GO:0009161
cellular response to oxidative stress	0.0112242	YBR006W,YBR046C,YCL035C,YDR533C,YFL014W,YFR014C,YGL158W,YGR043C,YGR234W,YIL056W,YIR037W,YJR096W,YKL026C,YKL062W,YKR066C,YMR250W,YNL080C,YOL016C,YOL052C-A,YOR120W	GO:0034599
carbohydrate biosynthetic process	0.0140702	YBR105C,YBR218C,YDR074W,YDR255C,YEL011W,YER059W,YER062C,YFR015C,YGL115W,YHR046C,YHR142W,YJL052W,YJL089W,YKL104C,YKR058W,YML100W,YMR085W,YMR135C,YOR178C,YPR184W	GO:0016051
ion transmembrane transport	0.0142423	YBR147W,YDL067C,YDL231C,YDR033W,YDR040C,YDR046C,YDR298C,YDR343C,YDR345C,YDR497C,YDR536W,YER053C,YER154W,YGL187C,YGR243W,YHR092C,YHR096C,YIL088C,YIL111W,YIL121W,YJL093C,YJR121W,YLL015W,YLR395C,YLR411W,YML038C,YML116W,YMR243C,YOL119C,YOR270C,YOR273C,YPL078C,YPL221W,YPR156C,YPR192W	GO:0034220
oxoacid metabolic process	0.0147728	YBL039C,YBR006W,YBR041W,YBR145W,YBR166C,YBR218C,YCL040W,YDL130W-A,YDL168W,YDL170W,YDL181W,YDL215C,YDR034C,YDR089W,YDR111C,YDR148C,YDR341C,YDR452W,YDR516C,YDR533C,YER065C,YFL030W,YFR025C,YGL125W,YGL184C,YGR019W,YHR018C,YHR033W,YIL116W,YIL125W,YJL052W,YJR010W,YJR109C,YJR130C,YKL043W,YKL085W,YKL104C,YKL211C,YLL027W,YLR189C,YLR372W,YLR451W,YML054C,YMR062C,YMR084W,YMR118C,YMR145C,YMR250W,YNL160W,YNR00…	GO:0043436
carbohydrate derivative metabolic process	0.0151363	YBL039C,YBL045C,YBR117C,YBR145W,YCL040W,YDL067C,YDR148C,YDR298C,YDR400W,YDR516C,YDR529C,YEL024W,YEL036C,YER039C,YFR033C,YGL187C,YGL226C-A,YGR043C,YGR183C,YGR248W,YHL012W,YHL032C,YHR001W-A,YHR142W,YIL111W,YJL026W,YJL052W,YJR048W,YJR121W,YKL104C,YLR395C,YLR450W,YMR084W,YMR085W,YMR118C,YMR145C,YMR271C,YNL080C,YNR001C,YOR067C,YOR149C,YOR270C,YOR317W,YPL078C,YPR183W,YPR191W	GO:1901135
organic acid metabolic process	0.0158022	YBL039C,YBR006W,YBR041W,YBR145W,YBR166C,YBR218C,YCL040W,YDL130W-A,YDL168W,YDL170W,YDL181W,YDL215C,YDR034C,YDR089W,YDR111C,YDR148C,YDR341C,YDR452W,YDR516C,YDR533C,YER065C,YFL030W,YFR025C,YGL125W,YGL184C,YGR019W,YHR018C,YHR033W,YIL116W,YIL125W,YJL052W,YJR010W,YJR109C,YJR130C,YKL043W,YKL085W,YKL104C,YKL211C,YLL027W,YLR189C,YLR372W,YLR451W,YML054C,YMR062C,YMR084W,YMR118C,YMR145C,YMR250W,YNL160W,YNR00…	GO:0006082
glutamine family amino acid metabolic process	0.0239333	YBL039C,YBR006W,YDL215C,YHR018C,YHR033W,YJR109C,YKL043W,YKL104C,YKL211C,YMR062C,YMR084W,YMR250W,YNL160W,YNR001C,YOR303W	GO:0009064
nucleoside monophosphate metabolic process	0.0265245	YBL045C,YBR145W,YCL040W,YDL067C,YDR298C,YDR516C,YDR529C,YEL024W,YFR033C,YGL187C,YGR183C,YHR001W-A,YIL111W,YJL052W,YJR048W,YJR121W,YLR395C,YMR118C,YMR145C,YMR271C,YOR270C,YPL078C,YPR191W	GO:0009123
carboxylic acid metabolic process	0.0333006	YBL039C,YBR006W,YBR041W,YBR145W,YBR166C,YBR218C,YCL040W,YDL130W-A,YDL168W,YDL170W,YDL181W,YDL215C,YDR034C,YDR111C,YDR148C,YDR341C,YDR516C,YDR533C,YER065C,YFL030W,YFR025C,YGL125W,YGL184C,YGR019W,YHR018C,YHR033W,YIL116W,YIL125W,YJL052W,YJR010W,YJR109C,YJR130C,YKL043W,YKL085W,YKL104C,YKL211C,YLL027W,YLR189C,YLR372W,YLR451W,YML054C,YMR062C,YMR084W,YMR118C,YMR145C,YMR250W,YNL160W,YNR001C,YOR180C,YOR30…	GO:0019752
glutamate catabolic process	0.0355899	YBR006W,YDL215C,YMR250W	GO:0006538
cellular response to chemical stimulus	0.0360605	YBL043W,YBR006W,YBR046C,YCL035C,YCR091W,YDL168W,YDL170W,YDR043C,YDR533C,YFL014W,YFL021W,YFR014C,YFR022W,YGL158W,YGR043C,YGR088W,YGR234W,YIL036W,YIL056W,YIR037W,YJL089W,YJL157C,YJR096W,YJR111C,YJR115W,YKL026C,YKL062W,YKR066C,YLR224W,YLR256W,YML057W,YMR119W,YMR250W,YNL025C,YNL080C,YNL190W,YOL016C,YOL052C-A,YOL117W,YOR120W,YOR363C,YPL058C,YPL230W,YPR008W,YPR026W	GO:0070887
monosaccharide metabolic process	0.0436612	YBR105C,YBR145W,YBR218C,YCL040W,YDR255C,YER059W,YGL059W,YGL115W,YGR194C,YHR044C,YJL052W,YJL089W,YJR096W,YLR189C,YMR135C,YMR145C,YOR120W	GO:0005996

## Sheet: pathway_h14a7_bmv58_lat15
de novo biosynthesis of purine nucleotides	0.00154265	YAR015W,YER070W,YER170W,YGL234W,YGR061C,YLR359W,YMR120C,YMR300C,YOR128C	DENOVOPURINE3-PWY

## Sheet: h14a7_bmv58_lat25
Condition-Temperature	Condition-Stage	Comparision	Up-regulated in strain	Gene Systematic	Gene Standard Name	Gene Name	log2fold	pValue
25 ºC	Latency	H14A7 (cer+uva) vs BMV58	H14A7	YAL005C	SSA1	Stress-Seventy subfamily A	2.27125	8.02824e-55
25 ºC	Latency	H14A7 (cer+uva) vs BMV59	H14A8	YAL007C	ERP2	Emp24p/Erv25p Related Protein	0.404361	0.00122221
25 ºC	Latency	H14A7 (cer+uva) vs BMV60	H14A9	YAL023C	PMT2	Protein O-MannosylTransferase	0.582219	1.44293e-07
25 ºC	Latency	H14A7 (cer+uva) vs BMV61	H14A10	YAL034C	FUN19	Function Unknown Now	0.906463	0.00033487
25 ºC	Latency	H14A7 (cer+uva) vs BMV62	H14A11	YAL056W	GPB2		0.914939	4.31522e-10
25 ºC	Latency	H14A7 (cer+uva) vs BMV63	H14A12	YAL060W	BDH1	Butanediol DeHydrogenase	0.857106	7.76243e-13
25 ºC	Latency	H14A7 (cer+uva) vs BMV64	H14A13	YAR042W	SWH1		0.756005	2.0169e-06
25 ºC	Latency	H14A7 (cer+uva) vs BMV65	H14A14	YBL003C	HTA2	Histone h Two A	0.679572	1.38781e-12
25 ºC	Latency	H14A7 (cer+uva) vs BMV66	H14A15	YBL021C	HAP3	Heme Activator Protein	0.873174	0.00131984
25 ºC	Latency	H14A7 (cer+uva) vs BMV67	H14A16	YBL022C	PIM1	Proteolysis In Mitochondria	0.722423	1.70704e-08
25 ºC	Latency	H14A7 (cer+uva) vs BMV68	H14A17	YBL029C-A			1.39053	2.34263e-08
25 ºC	Latency	H14A7 (cer+uva) vs BMV69	H14A18	YBL033C	RIB1	RIBoflavin biosynthesis	0.554419	0.000104504
25 ºC	Latency	H14A7 (cer+uva) vs BMV70	H14A19	YBL039C	URA7	URAcil requiring	10.5088	3.53875e-93
25 ºC	Latency	H14A7 (cer+uva) vs BMV71	H14A20	YBL043W	ECM13	ExtraCellular Mutant	4.66026	8.29782e-17
25 ºC	Latency	H14A7 (cer+uva) vs BMV72	H14A21	YBL045C	COR1	CORe protein of QH2 cytochrome c reductase	0.793451	1.03569e-14
25 ºC	Latency	H14A7 (cer+uva) vs BMV73	H14A22	YBL056W	PTC3	Phosphatase Two C	1.41266	3.32085e-29
25 ºC	Latency	H14A7 (cer+uva) vs BMV74	H14A23	YBL057C	PTH2	Peptidyl-Trna Hydrolase	0.512517	0.00259581
25 ºC	Latency	H14A7 (cer+uva) vs BMV75	H14A24	YBL076C	ILS1	IsoLeucine-tRNA Synthetase	0.360707	1.43929e-05
25 ºC	Latency	H14A7 (cer+uva) vs BMV76	H14A25	YBL078C	ATG8	AuTophaGy related	1.11199	0.000958504
25 ºC	Latency	H14A7 (cer+uva) vs BMV77	H14A26	YBL087C	RPL23A	Ribosomal Protein of the Large subunit	0.415061	2.29785e-05
25 ºC	Latency	H14A7 (cer+uva) vs BMV78	H14A27	YBL091C	MAP2	Methionine AminoPeptidase	0.616561	7.95376e-07
25 ºC	Latency	H14A7 (cer+uva) vs BMV79	H14A28	YBL102W	SFT2	Suppressor of sed Five Ts	1.12597	6.85946e-05
25 ºC	Latency	H14A7 (cer+uva) vs BMV80	H14A29	YBL103C	RTG3	ReTroGrade regulation	0.686433	0.000225504
25 ºC	Latency	H14A7 (cer+uva) vs BMV81	H14A30	YBL107C	MIX23	Mitochondrial Intermembrane space CX(n)C motif protein	0.996464	1.04337e-05
25 ºC	Latency	H14A7 (cer+uva) vs BMV82	H14A31	YBR001C	NTH2	Neutral TreHalase	1.19717	6.27365e-07
25 ºC	Latency	H14A7 (cer+uva) vs BMV83	H14A32	YBR008C	FLR1	FLuconazole Resistance	2.22204	7.49502e-17
25 ºC	Latency	H14A7 (cer+uva) vs BMV84	H14A33	YBR009C	HHF1	Histone H Four	1.30315	4.60248e-36
25 ºC	Latency	H14A7 (cer+uva) vs BMV85	H14A34	YBR021W	FUR4	5-FlUoRouridine sensitivity	0.531959	0.00103177
25 ºC	Latency	H14A7 (cer+uva) vs BMV86	H14A35	YBR035C	PDX3	PyriDoXine auxotrophy	0.623907	5.19103e-08
25 ºC	Latency	H14A7 (cer+uva) vs BMV87	H14A36	YBR041W	FAT1	FATty acid transporter	0.532845	0.000294614
25 ºC	Latency	H14A7 (cer+uva) vs BMV88	H14A37	YBR046C	ZTA1	ZeTA-crystallin	1.20408	5.78921e-10
25 ºC	Latency	H14A7 (cer+uva) vs BMV89	H14A38	YBR052C	RFS1	Rad55 (Fifty-five) Suppressor	0.870983	5.59381e-09
25 ºC	Latency	H14A7 (cer+uva) vs BMV90	H14A39	YBR066C	NRG2	Negative Regulator of Glucose-controlled genes	1.0703	0.00134397
25 ºC	Latency	H14A7 (cer+uva) vs BMV91	H14A40	YBR068C	BAP2	Branched-chain Amino acid Permease	1.47421	1.2841e-39
25 ºC	Latency	H14A7 (cer+uva) vs BMV92	H14A41	YBR071W			2.47228	8.97827e-32
25 ºC	Latency	H14A7 (cer+uva) vs BMV93	H14A42	YBR080C	SEC18	SECretory	0.336875	0.0027003
25 ºC	Latency	H14A7 (cer+uva) vs BMV94	H14A43	YBR082C	UBC4	UBiquitin-Conjugating	0.612146	1.07975e-08
25 ºC	Latency	H14A7 (cer+uva) vs BMV95	H14A44	YBR089C-A	NHP6B	Non-Histone Protein	7.26732	1.98594e-13
25 ºC	Latency	H14A7 (cer+uva) vs BMV96	H14A45	YBR104W	YMC2	Yeast Mitochondrial Carrier	0.610403	1.5103e-05
25 ºC	Latency	H14A7 (cer+uva) vs BMV97	H14A46	YBR105C	VID24	Vacuolar Import and Degradation	0.652289	4.76462e-06
25 ºC	Latency	H14A7 (cer+uva) vs BMV98	H14A47	YBR109C	CMD1	CalMoDulin	0.368232	0.00106057
25 ºC	Latency	H14A7 (cer+uva) vs BMV99	H14A48	YBR111C	YSA1		0.422745	0.00106391
25 ºC	Latency	H14A7 (cer+uva) vs BMV100	H14A49	YBR114W	RAD16	RADiation sensitive	1.2228	3.87238e-12
25 ºC	Latency	H14A7 (cer+uva) vs BMV101	H14A50	YBR115C	LYS2	LYSine requiring	0.623032	1.05356e-11
25 ºC	Latency	H14A7 (cer+uva) vs BMV102	H14A51	YBR118W	TEF2	Translation Elongation Factor	1.22379	2.48978e-42
25 ºC	Latency	H14A7 (cer+uva) vs BMV103	H14A52	YBR126C	TPS1	Trehalose-6-Phosphate Synthase	0.862049	3.83833e-10
25 ºC	Latency	H14A7 (cer+uva) vs BMV104	H14A53	YBR137W			0.916074	6.35211e-07
25 ºC	Latency	H14A7 (cer+uva) vs BMV105	H14A54	YBR139W	ATG42	AuTophaGy	1.50704	2.41346e-10
25 ºC	Latency	H14A7 (cer+uva) vs BMV106	H14A55	YBR145W	ADH5	Alcohol DeHydrogenase	2.22881	4.32239e-55
25 ºC	Latency	H14A7 (cer+uva) vs BMV107	H14A56	YBR147W	RTC2	Restriction of Telomere Capping	1.44886	9.26498e-18
25 ºC	Latency	H14A7 (cer+uva) vs BMV108	H14A57	YBR162W-A	YSY6		0.518076	0.0021346
25 ºC	Latency	H14A7 (cer+uva) vs BMV109	H14A58	YBR166C	TYR1	TYRosine	0.651234	0.000489355
25 ºC	Latency	H14A7 (cer+uva) vs BMV110	H14A59	YBR171W	SEC66	SECretory	0.628277	0.000147313
25 ºC	Latency	H14A7 (cer+uva) vs BMV111	H14A60	YBR173C	UMP1	Ubiquitin-Mediated Proteolysis	0.716329	5.88397e-07
25 ºC	Latency	H14A7 (cer+uva) vs BMV112	H14A61	YBR181C	RPS6B	Ribosomal Protein of the Small subunit	4.7205	2.35899e-307
25 ºC	Latency	H14A7 (cer+uva) vs BMV113	H14A62	YBR199W	KTR4	Kre Two Related	0.56825	0.00011732
25 ºC	Latency	H14A7 (cer+uva) vs BMV114	H14A63	YBR214W	SDS24	homolog of S. pombe SDS23	1.71888	8.09398e-22
25 ºC	Latency	H14A7 (cer+uva) vs BMV115	H14A64	YBR218C	PYC2	PYruvate Carboxylase	0.585895	1.19333e-11
25 ºC	Latency	H14A7 (cer+uva) vs BMV116	H14A65	YBR221C	PDB1	Pyruvate Dehydrogenase Beta subunit	0.437846	9.34902e-06
25 ºC	Latency	H14A7 (cer+uva) vs BMV117	H14A66	YBR222C	PCS60	Peroxisomal CoA-dependent Synthetase	0.781878	1.13822e-08
25 ºC	Latency	H14A7 (cer+uva) vs BMV118	H14A67	YBR237W	PRP5	Pre-mRNA Processing	0.802754	0.000283409
25 ºC	Latency	H14A7 (cer+uva) vs BMV119	H14A68	YBR241C			1.64186	0.000159891
25 ºC	Latency	H14A7 (cer+uva) vs BMV120	H14A69	YBR248C	HIS7	HIStidine requiring	0.922485	1.45137e-13
25 ºC	Latency	H14A7 (cer+uva) vs BMV121	H14A70	YBR249C	ARO4	AROmatic amino acid requiring	0.252656	0.00150575
25 ºC	Latency	H14A7 (cer+uva) vs BMV122	H14A71	YBR252W	DUT1	DUTp pyrophosphatase	0.548071	0.00107616
25 ºC	Latency	H14A7 (cer+uva) vs BMV123	H14A72	YBR256C	RIB5	RIBoflavin biosynthesis	1.97428	1.47754e-40
25 ºC	Latency	H14A7 (cer+uva) vs BMV124	H14A73	YBR262C	MIC12	MItochondrial contact site and Cristae organizing system	0.774241	0.00068829
25 ºC	Latency	H14A7 (cer+uva) vs BMV125	H14A74	YBR273C	UBX7	UBiquitin regulatory X	0.572884	0.000920851
25 ºC	Latency	H14A7 (cer+uva) vs BMV126	H14A75	YBR278W	DPB3	DNA Polymerase B (II) subunit	3.7465	1.06218e-10
25 ºC	Latency	H14A7 (cer+uva) vs BMV127	H14A76	YBR286W	APE3	AminoPEptidase	1.69042	7.45011e-40
25 ºC	Latency	H14A7 (cer+uva) vs BMV128	H14A77	YBR287W			0.898137	1.63811e-08
25 ºC	Latency	H14A7 (cer+uva) vs BMV129	H14A78	YBR288C	APM3	clathrin Adaptor Protein complex Medium chain	0.558067	0.000897755
25 ºC	Latency	H14A7 (cer+uva) vs BMV130	H14A79	YCL009C	ILV6	IsoLeucine Valine	0.772589	3.12505e-08
25 ºC	Latency	H14A7 (cer+uva) vs BMV131	H14A80	YCL030C	HIS4	HIStidine requiring	1.77461	7.85569e-49
25 ºC	Latency	H14A7 (cer+uva) vs BMV132	H14A81	YCL035C	GRX1	GlutaRedoXin	0.642658	4.75506e-05
25 ºC	Latency	H14A7 (cer+uva) vs BMV133	H14A82	YCL040W	GLK1	GLucoKinase	11.2664	1.11785e-136
25 ºC	Latency	H14A7 (cer+uva) vs BMV134	H14A83	YCL057C-A	MIC10	MItochondrial contact site and Cristae organizing system	0.691567	0.00169201
25 ºC	Latency	H14A7 (cer+uva) vs BMV135	H14A84	YCL057W	PRD1	PRoteinase yscD	0.595102	2.69185e-05
25 ºC	Latency	H14A7 (cer+uva) vs BMV136	H14A85	YCR005C	CIT2	CITrate synthase	1.00543	2.37846e-09
25 ºC	Latency	H14A7 (cer+uva) vs BMV137	H14A86	YCR023C			0.84925	3.59687e-06
25 ºC	Latency	H14A7 (cer+uva) vs BMV138	H14A87	YCR031C	RPS14A	Ribosomal Protein of the Small subunit	0.405599	0.000312485
25 ºC	Latency	H14A7 (cer+uva) vs BMV139	H14A88	YCR061W			2.7311	8.64519e-05
25 ºC	Latency	H14A7 (cer+uva) vs BMV140	H14A89	YDL007W	RPT2	Regulatory Particle Triple-A protein, or Regulatory Particle Triphosphatase	0.393061	0.00123951
25 ºC	Latency	H14A7 (cer+uva) vs BMV141	H14A90	YDL019C	OSH2	OxySterol binding protein Homolog	0.49471	9.34069e-05
25 ºC	Latency	H14A7 (cer+uva) vs BMV142	H14A91	YDL025C	RTK1	Ribosome biogenesis and TRNA synthetase-associated Kinase	0.83566	2.34898e-05
25 ºC	Latency	H14A7 (cer+uva) vs BMV143	H14A92	YDL029W	ARP2	Actin-Related Protein	0.522658	1.55817e-05
25 ºC	Latency	H14A7 (cer+uva) vs BMV144	H14A93	YDL046W	NPC2	Niemann Pick type C homolog	2.26807	4.30851e-35
25 ºC	Latency	H14A7 (cer+uva) vs BMV145	H14A94	YDL047W	SIT4	Suppressor of Initiation of Transcription	0.567208	1.16348e-05
25 ºC	Latency	H14A7 (cer+uva) vs BMV146	H14A95	YDL048C	STP4	protein with similarity to Stp1p	1.72725	3.65222e-45
25 ºC	Latency	H14A7 (cer+uva) vs BMV147	H14A96	YDL049C	KNH1	Kre9(Nine) Homolog	1.09217	0.000959929
25 ºC	Latency	H14A7 (cer+uva) vs BMV148	H14A97	YDL054C	MCH1	MonoCarboxylate transporter Homolog	1.19345	6.72503e-09
25 ºC	Latency	H14A7 (cer+uva) vs BMV149	H14A98	YDL066W	IDP1	Isocitrate Dehydrogenase, NADP-specific	0.910272	5.43793e-13
25 ºC	Latency	H14A7 (cer+uva) vs BMV150	H14A99	YDL067C	COX9	Cytochrome c OXidase	1.63896	2.07209e-23
25 ºC	Latency	H14A7 (cer+uva) vs BMV151	H14A100	YDL085C-A			0.95417	8.58887e-05
25 ºC	Latency	H14A7 (cer+uva) vs BMV152	H14A101	YDL097C	RPN6	Regulatory Particle Non-ATPase	0.38383	0.000354915
25 ºC	Latency	H14A7 (cer+uva) vs BMV153	H14A102	YDL099W	BUG1	Binder of USO1 and GRH1	0.419065	0.00156523
25 ºC	Latency	H14A7 (cer+uva) vs BMV154	H14A103	YDL115C	IWR1	Interacts With RNA polymerase II	1.13733	1.62844e-06
25 ºC	Latency	H14A7 (cer+uva) vs BMV155	H14A104	YDL122W	UBP1	UBiquitin-specific Protease	0.390919	0.00122292
25 ºC	Latency	H14A7 (cer+uva) vs BMV156	H14A105	YDL125C	HNT1	Histidine triad NucleoTide-binding	1.45921	1.06995e-19
25 ºC	Latency	H14A7 (cer+uva) vs BMV157	H14A106	YDL126C	CDC48	Cell Division Cycle	0.43701	1.21477e-05
25 ºC	Latency	H14A7 (cer+uva) vs BMV158	H14A107	YDL130W-A	STF1	STabilizing Factor	2.55432	3.81033e-17
25 ºC	Latency	H14A7 (cer+uva) vs BMV159	H14A108	YDL145C	COP1	COat Protein	0.260184	0.00237381
25 ºC	Latency	H14A7 (cer+uva) vs BMV160	H14A109	YDL157C			0.752192	0.00110397
25 ºC	Latency	H14A7 (cer+uva) vs BMV161	H14A110	YDL168W	SFA1	Sensitive to FormAldehyde	2.46184	1.28407e-76
25 ºC	Latency	H14A7 (cer+uva) vs BMV162	H14A111	YDL169C	UGX2	Unidentified Gene X	3.26831	1.3271e-12
25 ºC	Latency	H14A7 (cer+uva) vs BMV163	H14A112	YDL170W	UGA3	Utilization of GAba	1.59062	5.96961e-21
25 ºC	Latency	H14A7 (cer+uva) vs BMV164	H14A113	YDL174C	DLD1	D-Lactate Dehydrogenase	0.676313	5.48366e-08
25 ºC	Latency	H14A7 (cer+uva) vs BMV165	H14A114	YDL178W	DLD2	D-Lactate Dehydrogenase	0.642751	2.14217e-07
25 ºC	Latency	H14A7 (cer+uva) vs BMV166	H14A115	YDL180W			0.68678	0.000423095
25 ºC	Latency	H14A7 (cer+uva) vs BMV167	H14A116	YDL183C			1.12794	3.26366e-10
25 ºC	Latency	H14A7 (cer+uva) vs BMV168	H14A117	YDL189W	RBS1	RNA-Binding Suppressor of PAS kinase	0.469607	0.000722259
25 ºC	Latency	H14A7 (cer+uva) vs BMV169	H14A118	YDL190C	UFD2	Ubiquitin Fusion Degradation	0.608193	2.67614e-05
25 ºC	Latency	H14A7 (cer+uva) vs BMV170	H14A119	YDL198C	GGC1	GDP/GTP Carrier	2.15828	2.45556e-68
25 ºC	Latency	H14A7 (cer+uva) vs BMV171	H14A120	YDL206W			0.9526	2.61934e-07
25 ºC	Latency	H14A7 (cer+uva) vs BMV172	H14A121	YDL215C	GDH2	Glutamate DeHydrogenase	0.776621	3.61093e-05
25 ºC	Latency	H14A7 (cer+uva) vs BMV173	H14A122	YDL231C	BRE4	BREfeldin A sensitivity	0.546237	7.99626e-05
25 ºC	Latency	H14A7 (cer+uva) vs BMV174	H14A123	YDL234C	GYP7	Gtpase-activating protein for Ypt7 Protein	1.26705	1.54293e-09
25 ºC	Latency	H14A7 (cer+uva) vs BMV175	H14A124	YDL236W	PHO13	PHOsphate metabolism	0.451622	9.79065e-05
25 ºC	Latency	H14A7 (cer+uva) vs BMV176	H14A125	YDL237W	AIM6	Altered Inheritance rate of Mitochondria	0.901759	1.95294e-07
25 ºC	Latency	H14A7 (cer+uva) vs BMV177	H14A126	YDR001C	NTH1	Neutral TreHalase	0.521822	3.91165e-06
25 ºC	Latency	H14A7 (cer+uva) vs BMV178	H14A127	YDR002W	YRB1	Yeast Ran Binder	0.329926	0.000162454
25 ºC	Latency	H14A7 (cer+uva) vs BMV179	H14A128	YDR012W	RPL4B	Ribosomal Protein of the Large subunit	0.341473	0.00142394
25 ºC	Latency	H14A7 (cer+uva) vs BMV180	H14A129	YDR032C	PST2	Protoplasts-SecreTed	1.2025	1.23176e-20
25 ºC	Latency	H14A7 (cer+uva) vs BMV181	H14A130	YDR033W	MRH1	Membrane protein Related to Hsp30p	2.46082	5.32932e-95
25 ºC	Latency	H14A7 (cer+uva) vs BMV182	H14A131	YDR034C	LYS14	LYSine requiring	0.74755	2.74232e-09
25 ºC	Latency	H14A7 (cer+uva) vs BMV183	H14A132	YDR035W	ARO3	AROmatic amino acid requiring	0.406295	1.74126e-07
25 ºC	Latency	H14A7 (cer+uva) vs BMV184	H14A133	YDR043C	NRG1	Negative Regulator of Glucose-repressed genes	0.548538	0.00142345
25 ºC	Latency	H14A7 (cer+uva) vs BMV185	H14A134	YDR046C	BAP3	Branched-chain Amino acid Permease	1.10375	6.16802e-21
25 ºC	Latency	H14A7 (cer+uva) vs BMV186	H14A135	YDR047W	HEM12	HEMe biosynthesis	0.77115	1.62131e-11
25 ºC	Latency	H14A7 (cer+uva) vs BMV187	H14A136	YDR055W	PST1	Protoplasts-SecreTed	0.890823	4.84819e-12
25 ºC	Latency	H14A7 (cer+uva) vs BMV188	H14A137	YDR061W			0.871877	7.83903e-08
25 ºC	Latency	H14A7 (cer+uva) vs BMV189	H14A138	YDR063W	AIM7	Altered Inheritance rate of Mitochondria	0.491935	0.00102964
25 ºC	Latency	H14A7 (cer+uva) vs BMV190	H14A139	YDR066C	RTR2	Regulator of TRanscription	1.68814	0.000538422
25 ºC	Latency	H14A7 (cer+uva) vs BMV191	H14A140	YDR068W	DOS2		0.487056	0.00248088
25 ºC	Latency	H14A7 (cer+uva) vs BMV192	H14A141	YDR074W	TPS2	Trehalose-6-Phosphate Synthase/phosphatase	1.29445	8.98802e-21
25 ºC	Latency	H14A7 (cer+uva) vs BMV193	H14A142	YDR077W	SED1	Suppression of Exponential Defect	1.85896	4.28183e-69
25 ºC	Latency	H14A7 (cer+uva) vs BMV194	H14A143	YDR086C	SSS1	Sec Sixty-one Suppressor	0.386992	0.000543933
25 ºC	Latency	H14A7 (cer+uva) vs BMV195	H14A144	YDR089W	VTC5	Vacuole Transporter Chaperone	0.782858	1.89945e-06
25 ºC	Latency	H14A7 (cer+uva) vs BMV196	H14A145	YDR092W	UBC13	UBiquitin-Conjugating	0.641791	0.00054137
25 ºC	Latency	H14A7 (cer+uva) vs BMV197	H14A146	YDR096W	GIS1	GIg1-2 Suppressor	0.888273	3.67331e-07
25 ºC	Latency	H14A7 (cer+uva) vs BMV198	H14A147	YDR111C	ALT2	ALanine Transaminase	1.29548	2.23436e-08
25 ºC	Latency	H14A7 (cer+uva) vs BMV199	H14A148	YDR112W	IRC2	Increased Recombination Centers	5.3488	0.000558129
25 ºC	Latency	H14A7 (cer+uva) vs BMV200	H14A149	YDR113C	PDS1	Precocious Dissociation of Sisters	0.618839	0.000861391
25 ºC	Latency	H14A7 (cer+uva) vs BMV201	H14A150	YDR115W	MRX14	Mitochondrial oRganization of gene eXpression (MIOREX)	0.801247	0.000208726
25 ºC	Latency	H14A7 (cer+uva) vs BMV202	H14A151	YDR116C	MRPL1	Mitochondrial Ribosomal Protein, Large subunit	0.560157	0.00195605
25 ºC	Latency	H14A7 (cer+uva) vs BMV203	H14A152	YDR119W-A	COX26		0.635056	0.0021777
25 ºC	Latency	H14A7 (cer+uva) vs BMV204	H14A153	YDR127W	ARO1	AROmatic amino acid requiring	0.415697	9.04027e-05
25 ºC	Latency	H14A7 (cer+uva) vs BMV205	H14A154	YDR135C	YCF1	Yeast Cadmium Factor	0.520115	5.70854e-06
25 ºC	Latency	H14A7 (cer+uva) vs BMV206	H14A155	YDR137W	RGP1	Reduced Growth Phenotype	0.536378	0.000227226
25 ºC	Latency	H14A7 (cer+uva) vs BMV207	H14A156	YDR142C	PEX7	PEroXin	0.826167	0.000123262
25 ºC	Latency	H14A7 (cer+uva) vs BMV208	H14A157	YDR148C	KGD2	alpha-KetoGlutarate Dehydrogenase	0.47109	3.3714e-05
25 ºC	Latency	H14A7 (cer+uva) vs BMV209	H14A158	YDR158W	HOM2	HOMoserine requiring	0.683952	2.16438e-13
25 ºC	Latency	H14A7 (cer+uva) vs BMV210	H14A159	YDR171W	HSP42	Heat Shock Protein	2.28515	6.12704e-38
25 ºC	Latency	H14A7 (cer+uva) vs BMV211	H14A160	YDR216W	ADR1	Alcohol Dehydrogenase II synthesis Regulator	1.44527	1.12921e-09
25 ºC	Latency	H14A7 (cer+uva) vs BMV212	H14A161	YDR222W			2.4899	1.39455e-36
25 ºC	Latency	H14A7 (cer+uva) vs BMV213	H14A162	YDR223W	CRF1	Co-Repressor with FHL1	1.17702	0.000681291
25 ºC	Latency	H14A7 (cer+uva) vs BMV214	H14A163	YDR232W	HEM1	HEMe biosynthesis	0.580985	3.76289e-08
25 ºC	Latency	H14A7 (cer+uva) vs BMV215	H14A164	YDR233C	RTN1	ReTiculoN-like	0.677995	3.73696e-12
25 ºC	Latency	H14A7 (cer+uva) vs BMV216	H14A165	YDR234W	LYS4	LYSine requiring	0.553424	8.87287e-13
25 ºC	Latency	H14A7 (cer+uva) vs BMV217	H14A166	YDR237W	MRPL7	Mitochondrial Ribosomal Protein, Large subunit	0.42523	0.00064101
25 ºC	Latency	H14A7 (cer+uva) vs BMV218	H14A167	YDR245W	MNN10	MaNNosyltransferase	0.366916	0.00159943
25 ºC	Latency	H14A7 (cer+uva) vs BMV219	H14A168	YDR255C	RMD5	Required for Meiotic nuclear Division	2.02543	1.59994e-11
25 ºC	Latency	H14A7 (cer+uva) vs BMV220	H14A169	YDR258C	HSP78	Heat Shock Protein	1.51786	1.43027e-20
25 ºC	Latency	H14A7 (cer+uva) vs BMV221	H14A170	YDR260C	SWM1	Spore Wall Maturation	1.05729	2.15088e-05
25 ºC	Latency	H14A7 (cer+uva) vs BMV222	H14A171	YDR261C	EXG2	EXo-1,3-beta-Glucanase	1.06421	1.3804e-12
25 ºC	Latency	H14A7 (cer+uva) vs BMV223	H14A172	YDR273W	DON1	DONut	2.78361	0.000912618
25 ºC	Latency	H14A7 (cer+uva) vs BMV224	H14A173	YDR275W	BSC2	Bypass of Stop Codon	1.54489	2.4927e-05
25 ºC	Latency	H14A7 (cer+uva) vs BMV225	H14A174	YDR277C	MTH1	MSN Three Homolog	0.702931	0.000641393
25 ºC	Latency	H14A7 (cer+uva) vs BMV226	H14A175	YDR284C	DPP1	Diacylglycerol Pyrophosphate Phosphatase	1.4332	1.36187e-15
25 ºC	Latency	H14A7 (cer+uva) vs BMV227	H14A176	YDR287W	INM2	INositol Monophosphatase	1.25698	5.7457e-06
25 ºC	Latency	H14A7 (cer+uva) vs BMV228	H14A177	YDR292C	SRP101	Signal Recognition Particle	0.840192	1.22889e-11
25 ºC	Latency	H14A7 (cer+uva) vs BMV229	H14A178	YDR293C	SSD1	Suppressor of SIT4 Deletion	0.596815	1.13083e-07
25 ºC	Latency	H14A7 (cer+uva) vs BMV230	H14A179	YDR296W	MHR1	Mitochondrial Homologous Recombination	0.83056	3.41654e-06
25 ºC	Latency	H14A7 (cer+uva) vs BMV231	H14A180	YDR298C	ATP5	ATP synthase	0.340696	0.00111316
25 ºC	Latency	H14A7 (cer+uva) vs BMV232	H14A181	YDR309C	GIC2	GTPase Interactive Component	1.25615	1.73843e-09
25 ºC	Latency	H14A7 (cer+uva) vs BMV233	H14A182	YDR322W	MRPL35	Mitochondrial Ribosomal Protein, Large subunit	0.496094	0.000179128
25 ºC	Latency	H14A7 (cer+uva) vs BMV234	H14A183	YDR329C	PEX3	PEroXin	1.04508	3.48631e-06
25 ºC	Latency	H14A7 (cer+uva) vs BMV235	H14A184	YDR335W	MSN5	Multicopy suppressor of SNf1 mutation	0.702547	4.18594e-07
25 ºC	Latency	H14A7 (cer+uva) vs BMV236	H14A185	YDR336W	MRX8	Mitochondrial oRganization of gene eXpression (MIOREX)	0.84274	0.00128584
25 ºC	Latency	H14A7 (cer+uva) vs BMV237	H14A186	YDR341C			0.651694	4.22302e-12
25 ºC	Latency	H14A7 (cer+uva) vs BMV238	H14A187	YDR345C	HXT3	HeXose Transporter	0.440289	7.39361e-05
25 ºC	Latency	H14A7 (cer+uva) vs BMV239	H14A188	YDR354W	TRP4	TRyPtophan	0.523302	0.00166101
25 ºC	Latency	H14A7 (cer+uva) vs BMV240	H14A189	YDR358W	GGA1	Golgi-localized, Gamma-adaptin ear homology, Arf-binding protein	1.31734	6.1417e-08
25 ºC	Latency	H14A7 (cer+uva) vs BMV241	H14A190	YDR375C	BCS1	ubiquinol-cytochrome c reductase (bc1) Synthesis	0.645478	4.0315e-06
25 ºC	Latency	H14A7 (cer+uva) vs BMV242	H14A191	YDR383C	NKP1	Non-essential Kinetochore Protein	1.168	4.19119e-05
25 ºC	Latency	H14A7 (cer+uva) vs BMV243	H14A192	YDR390C	UBA2	UBiquitin Activating	0.38903	0.00214313
25 ºC	Latency	H14A7 (cer+uva) vs BMV244	H14A193	YDR400W	URH1	URidine Hydrolase	1.15848	1.14978e-11
25 ºC	Latency	H14A7 (cer+uva) vs BMV245	H14A194	YDR405W	MRP20	Mitochondrial Ribosomal Protein	1.0522	3.01035e-14
25 ºC	Latency	H14A7 (cer+uva) vs BMV246	H14A195	YDR407C	TRS120	TRapp Subunit	0.55057	0.00121709
25 ºC	Latency	H14A7 (cer+uva) vs BMV247	H14A196	YDR412W	RRP17	Ribosomal RNA Processing	1.51645	5.65134e-13
25 ºC	Latency	H14A7 (cer+uva) vs BMV248	H14A197	YDR432W	NPL3	Nuclear Protein Localization	0.560942	3.18743e-06
25 ºC	Latency	H14A7 (cer+uva) vs BMV249	H14A198	YDR441C	APT2	Adenine PhosphoribosylTransferase	0.44585	0.00305574
25 ºC	Latency	H14A7 (cer+uva) vs BMV250	H14A199	YDR444W			0.756342	0.000367391
25 ºC	Latency	H14A7 (cer+uva) vs BMV251	H14A200	YDR452W	PPN1		0.878349	2.51488e-10
25 ºC	Latency	H14A7 (cer+uva) vs BMV252	H14A201	YDR469W	SDC1	Set1c, homolog of Dpy30 from C.elegans	0.738274	0.000333103
25 ºC	Latency	H14A7 (cer+uva) vs BMV253	H14A202	YDR475C	JIP4	Jumonji domain Interacting Protein	1.18942	9.5443e-17
25 ºC	Latency	H14A7 (cer+uva) vs BMV254	H14A203	YDR479C	PEX29	PEroXisome related	0.832033	0.00126134
25 ºC	Latency	H14A7 (cer+uva) vs BMV255	H14A204	YDR487C	RIB3	RIBoflavin biosynthesis	1.13387	5.76254e-23
25 ºC	Latency	H14A7 (cer+uva) vs BMV256	H14A205	YDR488C	PAC11	Perish in the Absence of CIN8	0.779797	0.00266622
25 ºC	Latency	H14A7 (cer+uva) vs BMV257	H14A206	YDR497C	ITR1	myo-Inositol TRansporter	2.40023	1.42339e-38
25 ºC	Latency	H14A7 (cer+uva) vs BMV258	H14A207	YDR498C	SEC20	SECretory	0.682524	0.000489896
25 ºC	Latency	H14A7 (cer+uva) vs BMV259	H14A208	YDR505C	PSP1	Polymerase SuPpressor	0.686254	6.97373e-07
25 ºC	Latency	H14A7 (cer+uva) vs BMV260	H14A209	YDR506C	GMC1	Grand Meiotic recombination Cluster	1.37513	0.00111099
25 ºC	Latency	H14A7 (cer+uva) vs BMV261	H14A210	YDR510W	SMT3	Suppressor of Mif Two	0.976255	2.02155e-10
25 ºC	Latency	H14A7 (cer+uva) vs BMV262	H14A211	YDR512C	EMI1	Early Meiotic Induction	1.38866	0.000262577
25 ºC	Latency	H14A7 (cer+uva) vs BMV263	H14A212	YDR516C	EMI2	Early Meiotic Induction	1.55828	2.25532e-24
25 ºC	Latency	H14A7 (cer+uva) vs BMV264	H14A213	YDR517W	GRH1	GRasp65 (Golgi reassembly stacking protein of 65kD) Homolog	0.628921	0.000118386
25 ºC	Latency	H14A7 (cer+uva) vs BMV265	H14A214	YDR518W	EUG1	ER protein Unnecessary for Growth	0.884672	2.83882e-05
25 ºC	Latency	H14A7 (cer+uva) vs BMV266	H14A215	YDR524C	AGE1	Arf Gap with Effector function(s)	1.34809	4.48847e-11
25 ºC	Latency	H14A7 (cer+uva) vs BMV267	H14A216	YDR524W-C			0.454787	7.01335e-05
25 ºC	Latency	H14A7 (cer+uva) vs BMV268	H14A217	YDR527W	RBA50	RNA polymerase II (B) Associated protein	0.434504	0.000759279
25 ºC	Latency	H14A7 (cer+uva) vs BMV269	H14A218	YDR529C	QCR7	ubiQuinol-cytochrome C oxidoReductase	0.671011	1.29659e-07
25 ºC	Latency	H14A7 (cer+uva) vs BMV270	H14A219	YDR533C	HSP31	Heat-Shock Protein	2.88386	7.09342e-80
25 ºC	Latency	H14A7 (cer+uva) vs BMV271	H14A220	YDR536W	STL1	Sugar Transporter-Like protein	5.48787	0.000299163
25 ºC	Latency	H14A7 (cer+uva) vs BMV272	H14A221	YEL001C	IRC22	Increased Recombination Centers	0.794485	4.73109e-10
25 ºC	Latency	H14A7 (cer+uva) vs BMV273	H14A222	YEL020C	PXP1	PeroXisomal Protein	1.42692	3.26168e-07
25 ºC	Latency	H14A7 (cer+uva) vs BMV274	H14A223	YEL023C			1.40184	0.00250047
25 ºC	Latency	H14A7 (cer+uva) vs BMV275	H14A224	YEL024W	RIP1	Rieske Iron-sulfur Protein	0.449682	9.04392e-06
25 ºC	Latency	H14A7 (cer+uva) vs BMV276	H14A225	YEL034C-A			7.16102	2.15054e-43
25 ºC	Latency	H14A7 (cer+uva) vs BMV277	H14A226	YEL036C	ANP1	ANP and osmotic sensitive	0.479455	0.000389949
25 ºC	Latency	H14A7 (cer+uva) vs BMV278	H14A227	YEL040W	UTR2	Unidentified TRanscript	0.602967	1.08452e-05
25 ºC	Latency	H14A7 (cer+uva) vs BMV279	H14A228	YEL041W	YEF1		1.38871	1.00842e-07
25 ºC	Latency	H14A7 (cer+uva) vs BMV280	H14A229	YEL046C	GLY1	GLYcine requiring	0.782288	1.18471e-14
25 ºC	Latency	H14A7 (cer+uva) vs BMV281	H14A230	YEL063C	CAN1	CANavanine resistance	0.46511	0.000504705
25 ºC	Latency	H14A7 (cer+uva) vs BMV282	H14A231	YEL065W	SIT1	Siderophore Iron Transport	1.34765	9.74328e-06
25 ºC	Latency	H14A7 (cer+uva) vs BMV283	H14A232	YEL067C			5.18545	0.000285033
25 ºC	Latency	H14A7 (cer+uva) vs BMV284	H14A233	YEL071W	DLD3	D-Lactate Dehydrogenase	0.808441	2.03655e-16
25 ºC	Latency	H14A7 (cer+uva) vs BMV285	H14A234	YER009W	NTF2	Nuclear Transport Factor	0.406019	2.34692e-05
25 ºC	Latency	H14A7 (cer+uva) vs BMV286	H14A235	YER018C	SPC25	Spindle Pole Component	1.10073	0.000474451
25 ºC	Latency	H14A7 (cer+uva) vs BMV287	H14A236	YER019C-A	SBH2	Sec61 beta homolog 2	0.794282	3.77692e-10
25 ºC	Latency	H14A7 (cer+uva) vs BMV288	H14A237	YER021W	RPN3	Regulatory Particle Non-ATPase	0.395987	0.000274721
25 ºC	Latency	H14A7 (cer+uva) vs BMV289	H14A238	YER026C	CHO1	CHOline requiring	0.443	0.00230751
25 ºC	Latency	H14A7 (cer+uva) vs BMV290	H14A239	YER031C	YPT31	Yeast Protein Two	0.411894	0.000740105
25 ºC	Latency	H14A7 (cer+uva) vs BMV291	H14A240	YER037W	PHM8	PHosphate Metabolism	0.76022	7.91688e-06
25 ºC	Latency	H14A7 (cer+uva) vs BMV292	H14A241	YER039C	HVG1	Homologous to VRG4	5.61502	8.84248e-05
25 ºC	Latency	H14A7 (cer+uva) vs BMV293	H14A242	YER040W	GLN3	GLutamiNe metabolism	0.573904	0.00280289
25 ºC	Latency	H14A7 (cer+uva) vs BMV294	H14A243	YER052C	HOM3	HOMoserine requiring	0.884849	7.90986e-25
25 ºC	Latency	H14A7 (cer+uva) vs BMV295	H14A244	YER053C	PIC2	PI Carrier	2.06993	8.18731e-78
25 ºC	Latency	H14A7 (cer+uva) vs BMV296	H14A245	YER053C-A			4.61633	1.0454e-68
25 ºC	Latency	H14A7 (cer+uva) vs BMV297	H14A246	YER055C	HIS1	HIStidine	1.32039	9.03322e-50
25 ºC	Latency	H14A7 (cer+uva) vs BMV298	H14A247	YER059W	PCL6	Pho85 CycLin	0.814287	3.15602e-07
25 ºC	Latency	H14A7 (cer+uva) vs BMV299	H14A248	YER062C	GPP2	Glycerol-3-Phosphate Phosphatase	1.79732	2.14435e-37
25 ºC	Latency	H14A7 (cer+uva) vs BMV300	H14A249	YER063W	THO1	suppressor of the Transcriptional defect of Hpr1 by Overexpression	0.853665	1.46565e-11
25 ºC	Latency	H14A7 (cer+uva) vs BMV301	H14A250	YER072W	VTC1	Vacuolar Transporter Chaperone	0.791748	1.92708e-09
25 ºC	Latency	H14A7 (cer+uva) vs BMV302	H14A251	YER079W			2.1895	2.94125e-12
25 ºC	Latency	H14A7 (cer+uva) vs BMV303	H14A252	YER086W	ILV1	IsoLeucine-plus-Valine requiring	0.297617	0.00082072
25 ºC	Latency	H14A7 (cer+uva) vs BMV304	H14A253	YER087C-B	SBH1	Sec61 beta homolog 1	1.0952	1.21754e-15
25 ºC	Latency	H14A7 (cer+uva) vs BMV305	H14A254	YER089C	PTC2	Phosphatase Two C	0.63861	7.23491e-05
25 ºC	Latency	H14A7 (cer+uva) vs BMV306	H14A255	YER090W	TRP2	TRyPtophan	0.688578	1.92041e-10
25 ºC	Latency	H14A7 (cer+uva) vs BMV307	H14A256	YER094C	PUP3	PUtative Proteasome subunit	0.539453	0.00289828
25 ºC	Latency	H14A7 (cer+uva) vs BMV308	H14A257	YER103W	SSA4	Stress-Seventy subfamily A	1.30812	1.18701e-05
25 ºC	Latency	H14A7 (cer+uva) vs BMV309	H14A258	YER123W	YCK3	Yeast Casein Kinase	0.58732	0.000251306
25 ºC	Latency	H14A7 (cer+uva) vs BMV310	H14A259	YER130C	COM2	Cousin of Msn2	0.728605	0.000236544
25 ºC	Latency	H14A7 (cer+uva) vs BMV311	H14A260	YER136W	GDI1	GDP Dissociation Inhibitor	0.370372	0.00235213
25 ºC	Latency	H14A7 (cer+uva) vs BMV312	H14A261	YER141W	COX15	Cytochrome c OXidase	1.04193	1.98621e-18
25 ºC	Latency	H14A7 (cer+uva) vs BMV313	H14A262	YER150W	SPI1	Stationary Phase Induced	2.28636	5.82279e-56
25 ºC	Latency	H14A7 (cer+uva) vs BMV314	H14A263	YER151C	UBP3	UBiquitin-specific Protease	0.595664	2.00889e-05
25 ºC	Latency	H14A7 (cer+uva) vs BMV315	H14A264	YER154W	OXA1	cytochrome OXidase Activity	1.24956	1.2475e-14
25 ºC	Latency	H14A7 (cer+uva) vs BMV316	H14A265	YER158C			0.751104	1.41179e-07
25 ºC	Latency	H14A7 (cer+uva) vs BMV317	H14A266	YER166W	DNF1	Drs2 Neo1 Family	0.946102	1.16072e-07
25 ºC	Latency	H14A7 (cer+uva) vs BMV318	H14A267	YER175C	TMT1	Trans-aconitate MethylTransferase	1.22535	3.99028e-19
25 ºC	Latency	H14A7 (cer+uva) vs BMV319	H14A268	YER176W	ECM32	ExtraCellular Mutant	0.705445	2.74424e-05
25 ºC	Latency	H14A7 (cer+uva) vs BMV320	H14A269	YER178W	PDA1	Pyruvate Dehydrogenase Alpha	0.627149	8.23904e-07
25 ºC	Latency	H14A7 (cer+uva) vs BMV321	H14A270	YFL004W	VTC2	Vacuolar Transporter Chaperone	0.52678	8.30654e-06
25 ºC	Latency	H14A7 (cer+uva) vs BMV322	H14A271	YFL014W	HSP12	Heat Shock Protein	1.11235	7.57521e-11
25 ºC	Latency	H14A7 (cer+uva) vs BMV323	H14A272	YFL021W	GAT1		2.68372	4.92471e-17
25 ºC	Latency	H14A7 (cer+uva) vs BMV324	H14A273	YFL031W	HAC1	Homologous to Atf/Creb1	1.21392	2.04947e-30
25 ºC	Latency	H14A7 (cer+uva) vs BMV325	H14A274	YFL034C-B	MOB2	Mps One Binder	0.746718	0.000364331
25 ºC	Latency	H14A7 (cer+uva) vs BMV326	H14A275	YFL038C	YPT1	Yeast Protein Two	0.432572	0.000260501
25 ºC	Latency	H14A7 (cer+uva) vs BMV327	H14A276	YFL039C	ACT1	ACTin	0.339337	4.87997e-05
25 ºC	Latency	H14A7 (cer+uva) vs BMV328	H14A277	YFR003C	YPI1	Yeast Phosphatase Inhibitor	0.99323	0.000458218
25 ºC	Latency	H14A7 (cer+uva) vs BMV329	H14A278	YFR006W			0.851181	1.03759e-11
25 ºC	Latency	H14A7 (cer+uva) vs BMV330	H14A279	YFR014C	CMK1	CalModulin dependent protein Kinase	0.954789	0.000190784
25 ºC	Latency	H14A7 (cer+uva) vs BMV331	H14A280	YFR025C	HIS2	HIStidine requiring	1.86927	8.34815e-22
25 ºC	Latency	H14A7 (cer+uva) vs BMV332	H14A281	YFR033C	QCR6	ubiQuinol-cytochrome C oxidoReductase	0.800098	9.51215e-09
25 ºC	Latency	H14A7 (cer+uva) vs BMV333	H14A282	YFR040W	SAP155	Sit4 Associated Protein	1.41617	4.02207e-18
25 ºC	Latency	H14A7 (cer+uva) vs BMV334	H14A283	YFR044C	DUG1	Deficient in Utilization of Glutathione	0.620838	2.19722e-07
25 ºC	Latency	H14A7 (cer+uva) vs BMV335	H14A284	YFR051C	RET2	RETrieval from ER	0.356965	0.000801257
25 ºC	Latency	H14A7 (cer+uva) vs BMV336	H14A285	YFR052W	RPN12	Regulatory Particle Non-ATPase	0.58589	1.9794e-05
25 ºC	Latency	H14A7 (cer+uva) vs BMV337	H14A286	YGL009C	LEU1	LEUcine biosynthesis	0.456378	0.000123445
25 ºC	Latency	H14A7 (cer+uva) vs BMV338	H14A287	YGL011C	SCL1	Suppressor of Crl3 ts Lethality	0.470173	5.98288e-05
25 ºC	Latency	H14A7 (cer+uva) vs BMV339	H14A288	YGL014W	PUF4	PUmilio-homology domain Family	1.62848	1.25819e-23
25 ºC	Latency	H14A7 (cer+uva) vs BMV340	H14A289	YGL026C	TRP5	TRyPtophan	0.991257	1.32301e-24
25 ºC	Latency	H14A7 (cer+uva) vs BMV341	H14A290	YGL037C	PNC1	Pyrazinamidase and NiCotinamidase	0.607007	9.09106e-06
25 ºC	Latency	H14A7 (cer+uva) vs BMV342	H14A291	YGL045W	RIM8	Regulator of IME2	0.631837	0.000293774
25 ºC	Latency	H14A7 (cer+uva) vs BMV343	H14A292	YGL048C	RPT6	Regulatory Particle Triple-A protein, or Regulatory Particle Triphosphatase	0.424959	3.11893e-05
25 ºC	Latency	H14A7 (cer+uva) vs BMV344	H14A293	YGL056C	SDS23	homolog of S. pombe SDS23	0.486258	0.000531996
25 ºC	Latency	H14A7 (cer+uva) vs BMV345	H14A294	YGL058W	RAD6	RADiation sensitive	0.717768	6.50366e-05
25 ºC	Latency	H14A7 (cer+uva) vs BMV346	H14A295	YGL059W	PKP2	Protein Kinase of PDH	2.18631	9.13683e-22
25 ºC	Latency	H14A7 (cer+uva) vs BMV347	H14A296	YGL090W	LIF1	Ligase Interacting Factor	0.839895	0.00174647
25 ºC	Latency	H14A7 (cer+uva) vs BMV348	H14A297	YGL091C	NBP35	Nucleotide Binding Protein	0.571942	0.000243515
25 ºC	Latency	H14A7 (cer+uva) vs BMV349	H14A298	YGL096W	TOS8	Target Of Sbf	1.60211	5.3249e-13
25 ºC	Latency	H14A7 (cer+uva) vs BMV350	H14A299	YGL115W	SNF4	Sucrose NonFermenting	0.567149	1.07783e-05
25 ºC	Latency	H14A7 (cer+uva) vs BMV351	H14A300	YGL117W			3.65571	2.3286e-78
25 ºC	Latency	H14A7 (cer+uva) vs BMV352	H14A301	YGL121C	GPG1	G Protein Gamma	0.901348	4.29809e-05
25 ºC	Latency	H14A7 (cer+uva) vs BMV353	H14A302	YGL125W	MET13	METhionine requiring	2.30485	2.56559e-21
25 ºC	Latency	H14A7 (cer+uva) vs BMV354	H14A303	YGL148W	ARO2	AROmatic amino acid requiring	0.33263	0.000279042
25 ºC	Latency	H14A7 (cer+uva) vs BMV355	H14A304	YGL156W	AMS1	Alpha-MannoSidase	0.990282	8.26908e-05
25 ºC	Latency	H14A7 (cer+uva) vs BMV356	H14A305	YGL157W	ARI1	Aldehyde Reductase Intermediate, subclass of SDR	1.78266	3.08342e-34
25 ºC	Latency	H14A7 (cer+uva) vs BMV357	H14A306	YGL161C	YIP5	Ypt-Interacting Protein	0.66532	1.59581e-05
25 ºC	Latency	H14A7 (cer+uva) vs BMV358	H14A307	YGL180W	ATG1	AuTophaGy related	2.29144	2.85226e-09
25 ºC	Latency	H14A7 (cer+uva) vs BMV359	H14A308	YGL181W	GTS1	Glycine Threonine Serine repeat protein	0.553689	0.000916444
25 ºC	Latency	H14A7 (cer+uva) vs BMV360	H14A309	YGL184C	STR3	Sulfur TRansfer	1.23969	7.70873e-07
25 ºC	Latency	H14A7 (cer+uva) vs BMV361	H14A310	YGL186C	TPN1	Transport of PyridoxiNe	0.883926	6.25405e-11
25 ºC	Latency	H14A7 (cer+uva) vs BMV362	H14A311	YGL196W	DSD1		0.507999	0.000180376
25 ºC	Latency	H14A7 (cer+uva) vs BMV363	H14A312	YGL197W	MDS3	Mck1 Dosage Suppressor	0.500085	0.000532364
25 ºC	Latency	H14A7 (cer+uva) vs BMV364	H14A313	YGL200C	EMP24	EndoMembrane Protein	0.848625	7.61725e-14
25 ºC	Latency	H14A7 (cer+uva) vs BMV365	H14A314	YGL202W	ARO8	AROmatic amino acid requiring	0.52764	1.10212e-11
25 ºC	Latency	H14A7 (cer+uva) vs BMV366	H14A315	YGL208W	SIP2	SNF1-Interacting Protein	1.49639	1.88667e-05
25 ºC	Latency	H14A7 (cer+uva) vs BMV367	H14A316	YGL215W	CLG1	Cyclin-Like Gene	3.46076	8.5169e-28
25 ºC	Latency	H14A7 (cer+uva) vs BMV368	H14A317	YGL219C	MDM34	Mitochondrial Distribution and Morphology	0.732108	2.32067e-06
25 ºC	Latency	H14A7 (cer+uva) vs BMV369	H14A318	YGL224C	SDT1	Suppressor of Disruption of TFIIS	2.13275	7.95534e-50
25 ºC	Latency	H14A7 (cer+uva) vs BMV370	H14A319	YGL226C-A	OST5	OligoSaccharylTransferase	2.35869	2.74991e-15
25 ºC	Latency	H14A7 (cer+uva) vs BMV371	H14A320	YGL253W	HXK2	HeXoKinase	0.284166	0.000712615
25 ºC	Latency	H14A7 (cer+uva) vs BMV372	H14A321	YGR019W	UGA1	Utilization of GAba	1.64729	2.77306e-19
25 ºC	Latency	H14A7 (cer+uva) vs BMV373	H14A322	YGR026W			0.53954	2.64443e-06
25 ºC	Latency	H14A7 (cer+uva) vs BMV374	H14A323	YGR029W	ERV1	Essential for Respiration and Viability	0.834016	0.000299323
25 ºC	Latency	H14A7 (cer+uva) vs BMV375	H14A324	YGR035W-A			5.89898	7.57025e-06
25 ºC	Latency	H14A7 (cer+uva) vs BMV376	H14A325	YGR048W	UFD1	Ubiquitin Fusion Degradation protein	0.599128	0.000129946
25 ºC	Latency	H14A7 (cer+uva) vs BMV377	H14A326	YGR052W	FMP48	Found in Mitochondrial Proteome	0.972484	6.14553e-10
25 ºC	Latency	H14A7 (cer+uva) vs BMV378	H14A327	YGR078C	PAC10	Perish in the Absence of Cin8p	0.472723	0.00253993
25 ºC	Latency	H14A7 (cer+uva) vs BMV379	H14A328	YGR080W	TWF1	TWinFilin	0.839438	3.05137e-08
25 ºC	Latency	H14A7 (cer+uva) vs BMV380	H14A329	YGR086C	PIL1	Phosphorylation Inhibited by Long chain bases	0.31323	2.68273e-05
25 ºC	Latency	H14A7 (cer+uva) vs BMV381	H14A330	YGR088W	CTT1	CaTalase T	0.819907	6.34472e-08
25 ºC	Latency	H14A7 (cer+uva) vs BMV382	H14A331	YGR089W	NNF2		0.761468	7.28165e-09
25 ºC	Latency	H14A7 (cer+uva) vs BMV383	H14A332	YGR092W	DBF2	DumbBell Former	0.597892	7.22235e-05
25 ºC	Latency	H14A7 (cer+uva) vs BMV384	H14A333	YGR108W	CLB1	CycLin B	1.36399	1.07952e-16
25 ºC	Latency	H14A7 (cer+uva) vs BMV385	H14A334	YGR130C			0.581425	1.26509e-06
25 ºC	Latency	H14A7 (cer+uva) vs BMV386	H14A335	YGR136W	LSB1	Las Seventeen Binding protein	1.70142	5.7024e-24
25 ºC	Latency	H14A7 (cer+uva) vs BMV387	H14A336	YGR147C	NAT2	N-terminal AcetylTransferase	0.545133	0.000293779
25 ºC	Latency	H14A7 (cer+uva) vs BMV388	H14A337	YGR150C	CCM1	COB and COX1 mRNA maturation	0.793093	4.82752e-06
25 ºC	Latency	H14A7 (cer+uva) vs BMV389	H14A338	YGR153W			7.30266	1.10642e-12
25 ºC	Latency	H14A7 (cer+uva) vs BMV390	H14A339	YGR155W	CYS4	CYStathionine beta-synthase	0.273919	0.000197994
25 ºC	Latency	H14A7 (cer+uva) vs BMV391	H14A340	YGR161C	RTS3		1.21964	5.60471e-08
25 ºC	Latency	H14A7 (cer+uva) vs BMV392	H14A341	YGR165W	MRPS35	Mitochondrial Ribosomal Protein, Small subunit	0.538957	0.00013596
25 ºC	Latency	H14A7 (cer+uva) vs BMV393	H14A342	YGR183C	QCR9	ubiQuinol-cytochrome C oxidoReductase	0.456761	0.000231986
25 ºC	Latency	H14A7 (cer+uva) vs BMV394	H14A343	YGR194C	XKS1	XyluloKinaSe	1.854	5.68448e-08
25 ºC	Latency	H14A7 (cer+uva) vs BMV395	H14A344	YGR201C			3.13486	3.13199e-07
25 ºC	Latency	H14A7 (cer+uva) vs BMV396	H14A345	YGR202C	PCT1	Phosphocholine CytidylylTransferase	0.661932	6.77126e-08
25 ºC	Latency	H14A7 (cer+uva) vs BMV397	H14A346	YGR204W	ADE3	ADEnine requiring	0.567661	1.08358e-11
25 ºC	Latency	H14A7 (cer+uva) vs BMV398	H14A347	YGR207C	CIR1	Changed Intracellular Redox state	0.547931	0.000193558
25 ºC	Latency	H14A7 (cer+uva) vs BMV399	H14A348	YGR231C	PHB2	ProHiBitin	0.357643	0.00246378
25 ºC	Latency	H14A7 (cer+uva) vs BMV400	H14A349	YGR234W	YHB1	Yeast flavoHemogloBin	9.7962	0
25 ºC	Latency	H14A7 (cer+uva) vs BMV401	H14A350	YGR239C	PEX21	PEroXin	0.876594	3.17451e-09
25 ºC	Latency	H14A7 (cer+uva) vs BMV402	H14A351	YGR240C	PFK1	PhosphoFructoKinase	0.371479	3.6759e-05
25 ºC	Latency	H14A7 (cer+uva) vs BMV403	H14A352	YGR241C	YAP1802	Yeast Assembly Polypeptide	0.537053	0.000336028
25 ºC	Latency	H14A7 (cer+uva) vs BMV404	H14A353	YGR243W	MPC3	Mitochondrial Pyruvate Carrier	1.42316	1.08864e-05
25 ºC	Latency	H14A7 (cer+uva) vs BMV405	H14A354	YGR248W	SOL4	Suppressor Of Los1-1	1.2147	1.5182e-09
25 ºC	Latency	H14A7 (cer+uva) vs BMV406	H14A355	YGR249W	MGA1		1.38279	2.30999e-13
25 ºC	Latency	H14A7 (cer+uva) vs BMV407	H14A356	YGR255C	COQ6	COenzyme Q	0.504405	0.000369276
25 ºC	Latency	H14A7 (cer+uva) vs BMV408	H14A357	YGR257C	MTM1	Manganese Trafficking factor for Mitochondrial SOD2	0.810499	1.24282e-06
25 ºC	Latency	H14A7 (cer+uva) vs BMV409	H14A358	YGR267C	FOL2	FOLic acid synthesis	0.63851	2.31752e-08
25 ºC	Latency	H14A7 (cer+uva) vs BMV410	H14A359	YHL008C			1.1375	0.000287602
25 ºC	Latency	H14A7 (cer+uva) vs BMV411	H14A360	YHL010C	ETP1	Ethanol Tolerance Protein	1.44991	0.000258675
25 ºC	Latency	H14A7 (cer+uva) vs BMV412	H14A361	YHL028W	WSC4	cell Wall integrity and Stress response Component	0.929989	0.000148044
25 ºC	Latency	H14A7 (cer+uva) vs BMV413	H14A362	YHL032C	GUT1	Glycerol UTilization	1.12448	1.19711e-06
25 ºC	Latency	H14A7 (cer+uva) vs BMV414	H14A363	YHR001W-A	QCR10	ubiQuinol-cytochrome C oxidoReductase	0.493573	0.00036956
25 ºC	Latency	H14A7 (cer+uva) vs BMV415	H14A364	YHR005C-A	TIM10	Translocase of the Inner Membrane	0.801049	1.75536e-09
25 ºC	Latency	H14A7 (cer+uva) vs BMV416	H14A365	YHR016C	YSC84		0.668782	0.000118689
25 ºC	Latency	H14A7 (cer+uva) vs BMV417	H14A366	YHR018C	ARG4	ARGinine requiring	1.79241	2.1773e-75
25 ºC	Latency	H14A7 (cer+uva) vs BMV418	H14A367	YHR021C	RPS27B	Ribosomal Protein of the Small subunit	7.78125	1.08283e-260
25 ºC	Latency	H14A7 (cer+uva) vs BMV419	H14A368	YHR024C	MAS2	Mitochondrial ASsembly	0.925519	3.51257e-09
25 ºC	Latency	H14A7 (cer+uva) vs BMV420	H14A369	YHR028C	DAP2	Dipeptidyl AminoPeptidase	1.08069	3.62569e-10
25 ºC	Latency	H14A7 (cer+uva) vs BMV421	H14A370	YHR033W			2.01893	0.000856927
25 ºC	Latency	H14A7 (cer+uva) vs BMV422	H14A371	YHR044C	DOG1	DeOxyGlucose	7.56465	7.43237e-18
25 ºC	Latency	H14A7 (cer+uva) vs BMV423	H14A372	YHR045W			0.663363	9.63891e-06
25 ºC	Latency	H14A7 (cer+uva) vs BMV424	H14A373	YHR046C	INM1	INositol Monophosphatase	1.16401	2.71731e-11
25 ºC	Latency	H14A7 (cer+uva) vs BMV425	H14A374	YHR047C	AAP1	Arginine/alanine AminoPeptidase	1.55056	3.85755e-32
25 ºC	Latency	H14A7 (cer+uva) vs BMV426	H14A375	YHR048W	YHK8		1.57102	1.10824e-09
25 ºC	Latency	H14A7 (cer+uva) vs BMV427	H14A376	YHR071W	PCL5	Pho85 CycLin	3.04014	3.09106e-72
25 ºC	Latency	H14A7 (cer+uva) vs BMV428	H14A377	YHR080C	LAM4	Lipid transfer protein Anchored at Membrane contact sites	1.00631	6.45289e-08
25 ºC	Latency	H14A7 (cer+uva) vs BMV429	H14A378	YHR082C	KSP1	Kinase Suppressing Prp20-10	0.488191	0.00015804
25 ºC	Latency	H14A7 (cer+uva) vs BMV430	H14A379	YHR086W	NAM8	Nuclear Accommodation of Mitochondria	1.30728	1.26403e-16
25 ºC	Latency	H14A7 (cer+uva) vs BMV431	H14A380	YHR096C	HXT5	HeXose Transporter	2.7602	1.38651e-36
25 ºC	Latency	H14A7 (cer+uva) vs BMV432	H14A381	YHR097C			0.754781	0.00183674
25 ºC	Latency	H14A7 (cer+uva) vs BMV433	H14A382	YHR110W	ERP5	Emp24p/Erv25p Related Protein	0.602359	0.000142809
25 ºC	Latency	H14A7 (cer+uva) vs BMV434	H14A383	YHR116W	COX23	Cytochrome OXidase	1.03672	0.000504988
25 ºC	Latency	H14A7 (cer+uva) vs BMV435	H14A384	YHR122W	CIA2	Cytosolic Iron-sulfur protein Assembly	0.50805	0.000683885
25 ºC	Latency	H14A7 (cer+uva) vs BMV436	H14A385	YHR132C	ECM14	ExtraCellular Mutant	0.773182	6.83492e-07
25 ºC	Latency	H14A7 (cer+uva) vs BMV437	H14A386	YHR132W-A	IGO2	Initiation of G zerO	0.810274	0.000232558
25 ºC	Latency	H14A7 (cer+uva) vs BMV438	H14A387	YHR135C	YCK1	Yeast Casein Kinase I homolog	0.620979	8.0775e-07
25 ºC	Latency	H14A7 (cer+uva) vs BMV439	H14A388	YHR137C-A			8.9838	5.4256e-43
25 ºC	Latency	H14A7 (cer+uva) vs BMV440	H14A389	YHR142W	CHS7	CHitin Synthase-related	1.07934	7.06281e-09
25 ºC	Latency	H14A7 (cer+uva) vs BMV441	H14A390	YHR147C	MRPL6	Mitochondrial Ribosomal Protein, Large subunit	0.729244	7.99465e-07
25 ºC	Latency	H14A7 (cer+uva) vs BMV442	H14A391	YHR157W	REC104	RECombination	4.70817	0.00212565
25 ºC	Latency	H14A7 (cer+uva) vs BMV443	H14A392	YHR162W	MPC2	Mitochondrial Pyruvate Carrier	0.43322	2.55164e-06
25 ºC	Latency	H14A7 (cer+uva) vs BMV444	H14A393	YHR163W	SOL3	Suppressor Of Los1-1	0.363261	0.000289329
25 ºC	Latency	H14A7 (cer+uva) vs BMV445	H14A394	YHR164C	DNA2	DNA synthesis defective	0.69239	0.000932274
25 ºC	Latency	H14A7 (cer+uva) vs BMV446	H14A395	YHR177W	ROF1	Regulator Of Fluffy	1.13495	0.00257746
25 ºC	Latency	H14A7 (cer+uva) vs BMV447	H14A396	YHR179W	OYE2	Old Yellow Enzyme	0.690033	1.86384e-14
25 ºC	Latency	H14A7 (cer+uva) vs BMV448	H14A397	YHR195W	NVJ1	Nucleus-Vacuole Junction	0.933041	2.42818e-07
25 ºC	Latency	H14A7 (cer+uva) vs BMV449	H14A398	YHR200W	RPN10	Regulatory Particle Non-ATPase	0.691004	5.75763e-05
25 ºC	Latency	H14A7 (cer+uva) vs BMV450	H14A399	YHR208W	BAT1	Branched-chain Amino acid Transaminase	0.762411	1.02063e-12
25 ºC	Latency	H14A7 (cer+uva) vs BMV451	H14A400	YIL003W	CFD1	Cytosolic Fe-S cluster Deficient	0.794918	0.00179086
25 ºC	Latency	H14A7 (cer+uva) vs BMV452	H14A401	YIL011W	TIR3	TIp1-Related	1.39673	9.27382e-05
25 ºC	Latency	H14A7 (cer+uva) vs BMV453	H14A402	YIL014W	MNT3	MaNnosylTransferase	0.703742	4.59077e-05
25 ºC	Latency	H14A7 (cer+uva) vs BMV454	H14A403	YIL022W	TIM44	Translocase of the Inner Mitochondrial membrane	1.02333	2.68199e-15
25 ºC	Latency	H14A7 (cer+uva) vs BMV455	H14A404	YIL034C	CAP2	CAPping	0.764054	3.27442e-09
25 ºC	Latency	H14A7 (cer+uva) vs BMV456	H14A405	YIL043C	CBR1	Cytochrome b Reductase	0.452741	0.000189306
25 ºC	Latency	H14A7 (cer+uva) vs BMV457	H14A406	YIL050W	PCL7	Pho85 CycLin	0.74003	0.000100457
25 ºC	Latency	H14A7 (cer+uva) vs BMV458	H14A407	YIL056W	VHR1	VHt1 Regulator	0.793431	2.76021e-06
25 ºC	Latency	H14A7 (cer+uva) vs BMV459	H14A408	YIL070C	MAM33	Mitochondrial Acidic Matrix protein	0.421207	0.00126546
25 ºC	Latency	H14A7 (cer+uva) vs BMV460	H14A409	YIL088C	AVT7	Amino acid Vacuolar Transport	1.19255	3.65151e-10
25 ºC	Latency	H14A7 (cer+uva) vs BMV461	H14A410	YIL092W			0.825449	0.00177173
25 ºC	Latency	H14A7 (cer+uva) vs BMV462	H14A411	YIL094C	LYS12	LYSine requiring	1.50558	5.4319e-59
25 ºC	Latency	H14A7 (cer+uva) vs BMV463	H14A412	YIL106W	MOB1	Mps One Binder	0.687046	4.09315e-05
25 ºC	Latency	H14A7 (cer+uva) vs BMV464	H14A413	YIL107C	PFK26	6-PhosphoFructo-2-Kinase	0.97058	3.07368e-07
25 ºC	Latency	H14A7 (cer+uva) vs BMV465	H14A414	YIL109C	SEC24	SECretory	0.418759	1.31286e-05
25 ºC	Latency	H14A7 (cer+uva) vs BMV466	H14A415	YIL111W	COX5B	Cytochrome c OXidase	4.35819	1.19307e-12
25 ºC	Latency	H14A7 (cer+uva) vs BMV467	H14A416	YIL112W	HOS4	Hda One Similar	0.564271	0.000104061
25 ºC	Latency	H14A7 (cer+uva) vs BMV468	H14A417	YIL116W	HIS5	HIStidine requiring	1.72098	3.33409e-59
25 ºC	Latency	H14A7 (cer+uva) vs BMV469	H14A418	YIL119C	RPI1	Ras-cAMP Pathway Inhibitor	1.46142	3.67203e-08
25 ºC	Latency	H14A7 (cer+uva) vs BMV470	H14A419	YIL121W	QDR2	QuiniDine Resistance	1.9514	2.17516e-16
25 ºC	Latency	H14A7 (cer+uva) vs BMV471	H14A420	YIL126W	STH1	SNF Two Homolog	0.509438	1.85522e-05
25 ºC	Latency	H14A7 (cer+uva) vs BMV472	H14A421	YIL133C	RPL16A	Ribosomal Protein of the Large subunit	5.93428	3.91456e-295
25 ºC	Latency	H14A7 (cer+uva) vs BMV473	H14A422	YIL135C	VHS2	Viable in a Hal3 Sit4 background	0.706403	7.98392e-06
25 ºC	Latency	H14A7 (cer+uva) vs BMV474	H14A423	YIL136W	OM45	Outer Membrane	1.13956	3.30583e-06
25 ºC	Latency	H14A7 (cer+uva) vs BMV475	H14A424	YIL138C	TPM2	TroPoMyosin	0.580182	1.81013e-05
25 ºC	Latency	H14A7 (cer+uva) vs BMV476	H14A425	YIL153W	RRD1	Resistant to Rapamycin Deletion	0.804839	0.000514278
25 ºC	Latency	H14A7 (cer+uva) vs BMV477	H14A426	YIL158W	AIM20	Altered Inheritance rate of Mitochondria	1.50022	3.26211e-10
25 ºC	Latency	H14A7 (cer+uva) vs BMV478	H14A427	YIL162W	SUC2	SUCrose	0.747632	8.87082e-05
25 ºC	Latency	H14A7 (cer+uva) vs BMV479	H14A428	YIL166C	SOA1	SulfOnAte transport	0.949916	1.07049e-05
25 ºC	Latency	H14A7 (cer+uva) vs BMV480	H14A429	YIR018W	YAP5	Yeast AP-1	1.98993	0.000169077
25 ºC	Latency	H14A7 (cer+uva) vs BMV481	H14A430	YIR024C	INA22	INner membrane Assembly 22 kDa	1.16074	0.000174299
25 ºC	Latency	H14A7 (cer+uva) vs BMV482	H14A431	YIR034C	LYS1	LYSine requiring	1.58704	3.99712e-91
25 ºC	Latency	H14A7 (cer+uva) vs BMV483	H14A432	YIR035C	NRE1	Novel REductase	1.01368	3.1742e-11
25 ºC	Latency	H14A7 (cer+uva) vs BMV484	H14A433	YIR037W	HYR1	HYdroperoxide Resistance	1.51873	1.23187e-17
25 ºC	Latency	H14A7 (cer+uva) vs BMV485	H14A434	YJL016W	TPH3	Twin PH domain-3	0.897595	5.1978e-12
25 ºC	Latency	H14A7 (cer+uva) vs BMV486	H14A435	YJL019W	MPS3	MonoPolar Spindle	0.998017	2.75397e-05
25 ºC	Latency	H14A7 (cer+uva) vs BMV487	H14A436	YJL026W	RNR2	RiboNucleotide Reductase	1.5272	1.46607e-38
25 ºC	Latency	H14A7 (cer+uva) vs BMV488	H14A437	YJL055W	LOG1	LOnely Guy	0.526426	3.4882e-05
25 ºC	Latency	H14A7 (cer+uva) vs BMV489	H14A438	YJL057C	IKS1		1.08704	9.42684e-05
25 ºC	Latency	H14A7 (cer+uva) vs BMV490	H14A439	YJL060W	BNA3	Biosynthesis of Nicotinic Acid	0.474881	0.00190963
25 ºC	Latency	H14A7 (cer+uva) vs BMV491	H14A440	YJL062W-A	COA3	Cytochrome Oxidase Assembly	1.25459	9.08602e-08
25 ºC	Latency	H14A7 (cer+uva) vs BMV492	H14A441	YJL063C	MRPL8	Mitochondrial Ribosomal Protein, Large subunit	0.763623	4.29842e-06
25 ºC	Latency	H14A7 (cer+uva) vs BMV493	H14A442	YJL066C	MPM1	Mitochondrial Peculiar Membrane protein	1.61468	0.00170378
25 ºC	Latency	H14A7 (cer+uva) vs BMV494	H14A443	YJL068C			0.880527	1.60249e-07
25 ºC	Latency	H14A7 (cer+uva) vs BMV495	H14A444	YJL078C	PRY3	Pathogen Related in Yeast	0.38176	0.00248863
25 ºC	Latency	H14A7 (cer+uva) vs BMV496	H14A445	YJL088W	ARG3	ARGinine requiring	1.74883	8.32049e-21
25 ºC	Latency	H14A7 (cer+uva) vs BMV497	H14A446	YJL089W	SIP4	SNF1-Interacting Protein	1.30936	0.000920704
25 ºC	Latency	H14A7 (cer+uva) vs BMV498	H14A447	YJL096W	MRPL49	Mitochondrial Ribosomal Protein, Large subunit	0.685812	2.80772e-05
25 ºC	Latency	H14A7 (cer+uva) vs BMV499	H14A448	YJL102W	MEF2	Mitochondrial Elongation Factor	0.691846	0.0015091
25 ºC	Latency	H14A7 (cer+uva) vs BMV500	H14A449	YJL107C			8.92077	1.07485e-34
25 ºC	Latency	H14A7 (cer+uva) vs BMV501	H14A450	YJL127C-B	MCO6	Mitochondrial Class One protein of 6 kDa	1.87609	5.47698e-11
25 ºC	Latency	H14A7 (cer+uva) vs BMV502	H14A451	YJL133C-A	DPI8	Delta-Psi dependent mitochondrial Import protein of 8 kDa	2.7253	8.90467e-40
25 ºC	Latency	H14A7 (cer+uva) vs BMV503	H14A452	YJL141C	YAK1	Yet Another Kinase	1.04807	1.71005e-13
25 ºC	Latency	H14A7 (cer+uva) vs BMV504	H14A453	YJL143W	TIM17	Translocase of the Inner Mitochondrial membrane	0.440741	0.000261298
25 ºC	Latency	H14A7 (cer+uva) vs BMV505	H14A454	YJL157C	FAR1	Factor ARrest	1.12257	0.000313577
25 ºC	Latency	H14A7 (cer+uva) vs BMV506	H14A455	YJL159W	HSP150	Heat Shock Protein	0.559984	1.14905e-07
25 ºC	Latency	H14A7 (cer+uva) vs BMV507	H14A456	YJL171C	TOH1	TOS One Homolog	9.31171	5.78554e-53
25 ºC	Latency	H14A7 (cer+uva) vs BMV508	H14A457	YJL177W	RPL17B	Ribosomal Protein of the Large subunit	0.705469	4.45724e-16
25 ºC	Latency	H14A7 (cer+uva) vs BMV509	H14A458	YJL180C	ATP12	ATP synthase	0.645961	0.000715303
25 ºC	Latency	H14A7 (cer+uva) vs BMV510	H14A459	YJL196C	ELO1	ELOngation defective	0.408697	0.00115708
25 ºC	Latency	H14A7 (cer+uva) vs BMV511	H14A460	YJL200C	ACO2	ACOnitase	0.259231	0.00299526
25 ºC	Latency	H14A7 (cer+uva) vs BMV512	H14A461	YJR006W	POL31	POLymerase	0.6257	8.44126e-05
25 ºC	Latency	H14A7 (cer+uva) vs BMV513	H14A462	YJR010W	MET3	METhionine requiring	1.47225	3.57153e-21
25 ºC	Latency	H14A7 (cer+uva) vs BMV514	H14A463	YJR016C	ILV3	IsoLeucine-plus-Valine requiring	0.350282	0.000497286
25 ºC	Latency	H14A7 (cer+uva) vs BMV515	H14A464	YJR017C	ESS1	ESSential	1.41067	1.86407e-11
25 ºC	Latency	H14A7 (cer+uva) vs BMV516	H14A465	YJR044C	VPS55	Vacuolar Protein Sorting	0.648223	0.000113146
25 ºC	Latency	H14A7 (cer+uva) vs BMV517	H14A466	YJR045C	SSC1	Stress-Seventy subfamily C	0.420385	5.32234e-05
25 ºC	Latency	H14A7 (cer+uva) vs BMV518	H14A467	YJR048W	CYC1	CYtochrome C	0.460695	4.91102e-06
25 ºC	Latency	H14A7 (cer+uva) vs BMV519	H14A468	YJR051W	OSM1	OSMotic sensitivity	0.678785	0.000300484
25 ºC	Latency	H14A7 (cer+uva) vs BMV520	H14A469	YJR059W	PTK2	Putative serine/Threonine protein Kinase	0.890755	2.58573e-13
25 ºC	Latency	H14A7 (cer+uva) vs BMV521	H14A470	YJR061W	MNN14	MaNNosyltransferase regulator	0.996813	1.23921e-05
25 ºC	Latency	H14A7 (cer+uva) vs BMV522	H14A471	YJR091C	JSN1	Just Say No	0.873372	1.20397e-08
25 ºC	Latency	H14A7 (cer+uva) vs BMV523	H14A472	YJR096W			2.41067	1.62399e-18
25 ºC	Latency	H14A7 (cer+uva) vs BMV524	H14A473	YJR098C			1.06653	0.00252746
25 ºC	Latency	H14A7 (cer+uva) vs BMV525	H14A474	YJR100C	AIM25	Altered Inheritance of Mitochondria	0.864052	0.000385091
25 ºC	Latency	H14A7 (cer+uva) vs BMV526	H14A475	YJR101W	RSM26	Ribosomal Small subunit of Mitochondria	0.441028	0.00051537
25 ºC	Latency	H14A7 (cer+uva) vs BMV527	H14A476	YJR109C	CPA2	Carbamyl Phosphate synthetase A	3.40369	1.18927e-212
25 ºC	Latency	H14A7 (cer+uva) vs BMV528	H14A477	YJR110W	YMR1	Yeast Myotubularin Related	0.836027	0.000417005
25 ºC	Latency	H14A7 (cer+uva) vs BMV529	H14A478	YJR111C	PXP2	PeroXisomal Protein	0.754777	1.51827e-05
25 ºC	Latency	H14A7 (cer+uva) vs BMV530	H14A479	YJR112W-A			0.889128	0.00131984
25 ºC	Latency	H14A7 (cer+uva) vs BMV531	H14A480	YJR115W			3.10943	4.95848e-17
25 ºC	Latency	H14A7 (cer+uva) vs BMV532	H14A481	YJR117W	STE24	STErile	0.564322	8.77768e-06
25 ºC	Latency	H14A7 (cer+uva) vs BMV533	H14A482	YJR118C	ILM1	Increased Loss of Mitochondrial DNA	0.86228	2.28405e-09
25 ºC	Latency	H14A7 (cer+uva) vs BMV534	H14A483	YJR121W	ATP2	ATP synthase	0.617323	2.2823e-11
25 ºC	Latency	H14A7 (cer+uva) vs BMV535	H14A484	YJR126C	VPS70	Vacuolar Protein Sorting	1.21961	6.26005e-12
25 ºC	Latency	H14A7 (cer+uva) vs BMV536	H14A485	YJR127C	RSF2	ReSpiration Factor	0.533444	0.000100106
25 ºC	Latency	H14A7 (cer+uva) vs BMV537	H14A486	YJR130C	STR2	Sulfur TRansfer	2.58485	3.61651e-75
25 ºC	Latency	H14A7 (cer+uva) vs BMV538	H14A487	YJR131W	MNS1		0.698706	0.000212313
25 ºC	Latency	H14A7 (cer+uva) vs BMV539	H14A488	YKL015W	PUT3	Proline UTilization	0.581264	0.00020139
25 ºC	Latency	H14A7 (cer+uva) vs BMV540	H14A489	YKL018C-A	MCO12	Mitochondrial Class One protein of 12 kDa	1.25765	0.000377296
25 ºC	Latency	H14A7 (cer+uva) vs BMV541	H14A490	YKL041W	VPS24	Vacuolar Protein Sorting	0.812457	0.00162939
25 ºC	Latency	H14A7 (cer+uva) vs BMV542	H14A491	YKL043W	PHD1	PseudoHyphal Determinant	1.18938	3.44235e-08
25 ºC	Latency	H14A7 (cer+uva) vs BMV543	H14A492	YKL062W	MSN4	Multicopy suppressor of SNF1 mutation	1.26793	2.59165e-17
25 ºC	Latency	H14A7 (cer+uva) vs BMV544	H14A493	YKL064W	MNR2	MaNganese Resistance	0.357528	0.00105683
25 ºC	Latency	H14A7 (cer+uva) vs BMV545	H14A494	YKL085W	MDH1	Malate DeHydrogenase	1.32784	3.35455e-19
25 ºC	Latency	H14A7 (cer+uva) vs BMV546	H14A495	YKL087C	CYT2	CYTochrome-c1-heme-lyase	0.576371	0.000346601
25 ºC	Latency	H14A7 (cer+uva) vs BMV547	H14A496	YKL104C	GFA1	Glutamine:Fructose-6-phosphate Amidotransferase	0.805544	2.19842e-14
25 ºC	Latency	H14A7 (cer+uva) vs BMV548	H14A497	YKL109W	HAP4	Heme Activator Protein	0.748617	9.13262e-08
25 ºC	Latency	H14A7 (cer+uva) vs BMV549	H14A498	YKL116C	PRR1	Pheromone Response Regulator	1.04178	6.12916e-09
25 ºC	Latency	H14A7 (cer+uva) vs BMV550	H14A499	YKL120W	OAC1	OxaloAcetate Carrier	0.377739	0.000302934
25 ºC	Latency	H14A7 (cer+uva) vs BMV551	H14A500	YKL121W	DGR2	2-Deoxy-Glucose Resistant 2	1.21424	4.98792e-08
25 ºC	Latency	H14A7 (cer+uva) vs BMV552	H14A501	YKL124W	SSH4	Suppressor of SHr3 deletion	7.33159	4.11813e-14
25 ºC	Latency	H14A7 (cer+uva) vs BMV553	H14A502	YKL140W	TGL1	TriGlyceride Lipase	0.622949	9.73279e-05
25 ºC	Latency	H14A7 (cer+uva) vs BMV554	H14A503	YKL142W	MRP8	Mitochondrial Ribosomal Protein	0.672359	7.04871e-06
25 ºC	Latency	H14A7 (cer+uva) vs BMV555	H14A504	YKL145W	RPT1	Regulatory Particle Triple-A protein, or Regulatory Particle Triphosphatase	0.555442	2.2977e-05
25 ºC	Latency	H14A7 (cer+uva) vs BMV556	H14A505	YKL151C	NNR2	Nicotinamide Nucleotide Repair	1.09924	1.38771e-13
25 ºC	Latency	H14A7 (cer+uva) vs BMV557	H14A506	YKL163W	PIR3	Protein containing Internal Repeats	0.801036	1.01599e-10
25 ºC	Latency	H14A7 (cer+uva) vs BMV558	H14A507	YKL167C	MRP49	Mitochondrial Ribosomal Protein	0.636181	0.000452175
25 ºC	Latency	H14A7 (cer+uva) vs BMV559	H14A508	YKL185W	ASH1	Asymmetric Synthesis of HO	0.431299	0.000968919
25 ºC	Latency	H14A7 (cer+uva) vs BMV560	H14A509	YKL188C	PXA2	PeroXisomal ABC-transporter	1.5478	0.00246784
25 ºC	Latency	H14A7 (cer+uva) vs BMV561	H14A510	YKL190W	CNB1	CalciNeurin subunit B	0.4748	0.000763735
25 ºC	Latency	H14A7 (cer+uva) vs BMV562	H14A511	YKL192C	ACP1	Acyl Carrier Protein	0.583287	1.44534e-05
25 ºC	Latency	H14A7 (cer+uva) vs BMV563	H14A512	YKL193C	SDS22	homolog of S. pombe SDS22	0.574998	0.000104935
25 ºC	Latency	H14A7 (cer+uva) vs BMV564	H14A513	YKL195W	MIA40	Mitochondrial intermembrane space Import and Assembly	0.539249	5.84227e-05
25 ºC	Latency	H14A7 (cer+uva) vs BMV565	H14A514	YKL211C	TRP3	TRyPtophan	1.74724	7.22954e-42
25 ºC	Latency	H14A7 (cer+uva) vs BMV566	H14A515	YKR013W	PRY2	Pathogen Related in Yeast	0.905522	2.8766e-11
25 ºC	Latency	H14A7 (cer+uva) vs BMV567	H14A516	YKR014C	YPT52	Yeast Protein Two	0.858468	3.84804e-11
25 ºC	Latency	H14A7 (cer+uva) vs BMV568	H14A517	YKR018C			0.650406	1.25982e-06
25 ºC	Latency	H14A7 (cer+uva) vs BMV569	H14A518	YKR021W	ALY1	Arrestin-Like Yeast protein	0.554317	0.000607154
25 ºC	Latency	H14A7 (cer+uva) vs BMV570	H14A519	YKR044W	UIP5	Ulp1 Interacting Protein	0.806197	0.000125119
25 ºC	Latency	H14A7 (cer+uva) vs BMV571	H14A520	YKR064W	OAF3	Oleate Activated transcription Factor	0.69113	0.00113963
25 ºC	Latency	H14A7 (cer+uva) vs BMV572	H14A521	YKR066C	CCP1	Cytochrome c Peroxidase	0.516601	4.86842e-06
25 ºC	Latency	H14A7 (cer+uva) vs BMV573	H14A522	YKR069W	MET1	METhionine requiring	0.748114	0.000357178
25 ºC	Latency	H14A7 (cer+uva) vs BMV574	H14A523	YKR071C	DRE2	Derepressed for Ribosomal protein S14 Expression	0.556443	3.45252e-06
25 ºC	Latency	H14A7 (cer+uva) vs BMV575	H14A524	YKR085C	MRPL20	Mitochondrial Ribosomal Protein, Large subunit	0.519062	0.00286882
25 ºC	Latency	H14A7 (cer+uva) vs BMV576	H14A525	YKR093W	PTR2	Peptide TRansport	2.61079	1.24785e-74
25 ºC	Latency	H14A7 (cer+uva) vs BMV577	H14A526	YLL009C	COX17	Cytochrome c OXidase	0.741221	3.0526e-05
25 ºC	Latency	H14A7 (cer+uva) vs BMV578	H14A527	YLL014W	EMC6	ER Membrane protein Complex	0.525261	0.00103882
25 ºC	Latency	H14A7 (cer+uva) vs BMV579	H14A528	YLL015W	BPT1	Bile Pigment Transporter	0.560543	0.000107758
25 ºC	Latency	H14A7 (cer+uva) vs BMV580	H14A529	YLL018C-A	COX19	Cytochrome c OXidase	1.03179	0.00013231
25 ºC	Latency	H14A7 (cer+uva) vs BMV581	H14A530	YLL023C	POM33	POre Membrane, 33 kDa	0.55036	0.00289384
25 ºC	Latency	H14A7 (cer+uva) vs BMV582	H14A531	YLL026W	HSP104	Heat Shock Protein	0.781611	0.000349407
25 ºC	Latency	H14A7 (cer+uva) vs BMV583	H14A532	YLL027W	ISA1	Iron Sulfur Assembly	0.897374	1.36198e-08
25 ºC	Latency	H14A7 (cer+uva) vs BMV584	H14A533	YLL029W	FRA1	Fe Repressor of Activation	0.453106	4.58194e-05
25 ºC	Latency	H14A7 (cer+uva) vs BMV585	H14A534	YLL038C	ENT4	Epsin N-Terminal homology	1.03035	0.000120657
25 ºC	Latency	H14A7 (cer+uva) vs BMV586	H14A535	YLL039C	UBI4	Ubiquitin	0.816815	3.65609e-08
25 ºC	Latency	H14A7 (cer+uva) vs BMV587	H14A536	YLL044W			2.19438	7.0501e-93
25 ºC	Latency	H14A7 (cer+uva) vs BMV588	H14A537	YLL048C	YBT1	Yeast Bile Transporter	0.992496	4.68138e-21
25 ºC	Latency	H14A7 (cer+uva) vs BMV589	H14A538	YLR025W	SNF7	Sucrose NonFermenting	0.536452	0.000502451
25 ºC	Latency	H14A7 (cer+uva) vs BMV590	H14A539	YLR027C	AAT2	Aspartate AminoTransferase	1.34692	1.65461e-39
25 ºC	Latency	H14A7 (cer+uva) vs BMV591	H14A540	YLR035C	MLH2	MutL Homolog	0.893496	0.00271468
25 ºC	Latency	H14A7 (cer+uva) vs BMV592	H14A541	YLR049C	MLO50	Mitochondrially LOcalized protein of 50 kDa	1.09039	2.89619e-11
25 ºC	Latency	H14A7 (cer+uva) vs BMV593	H14A542	YLR069C	MEF1	Mitochondrial Elongation Factor	0.507984	0.000771029
25 ºC	Latency	H14A7 (cer+uva) vs BMV594	H14A543	YLR079W	SIC1	Substrate/Subunit Inhibitor of Cyclin-dependent protein kinase	0.722771	2.05231e-07
25 ºC	Latency	H14A7 (cer+uva) vs BMV595	H14A544	YLR085C	ARP6	Actin-Related Protein	1.0133	5.14984e-05
25 ºC	Latency	H14A7 (cer+uva) vs BMV596	H14A545	YLR093C	NYV1	New Yeast V-SNARE	0.573205	0.000150825
25 ºC	Latency	H14A7 (cer+uva) vs BMV597	H14A546	YLR108C			1.03845	2.65221e-08
25 ºC	Latency	H14A7 (cer+uva) vs BMV598	H14A547	YLR109W	AHP1	Alkyl HydroPeroxide reductase	0.897381	1.21266e-17
25 ºC	Latency	H14A7 (cer+uva) vs BMV599	H14A548	YLR113W	HOG1	High Osmolarity Glycerol response	0.856438	2.48256e-15
25 ºC	Latency	H14A7 (cer+uva) vs BMV600	H14A549	YLR152C			2.13664	1.61591e-40
25 ºC	Latency	H14A7 (cer+uva) vs BMV601	H14A550	YLR168C	UPS2	UnProceSsed	1.10881	1.44148e-14
25 ºC	Latency	H14A7 (cer+uva) vs BMV602	H14A551	YLR178C	TFS1	cdc Twenty-Five Suppressor	1.54789	1.79472e-14
25 ºC	Latency	H14A7 (cer+uva) vs BMV603	H14A552	YLR179C			1.42647	1.17783e-30
25 ºC	Latency	H14A7 (cer+uva) vs BMV604	H14A553	YLR180W	SAM1	S-AdenosylMethionine requiring	0.685754	2.02644e-16
25 ºC	Latency	H14A7 (cer+uva) vs BMV605	H14A554	YLR189C	ATG26	AuTophaGy related	1.07424	6.22323e-06
25 ºC	Latency	H14A7 (cer+uva) vs BMV606	H14A555	YLR190W	MMR1	Mitochondrial Myo2p Receptor-related	0.460522	0.00294604
25 ºC	Latency	H14A7 (cer+uva) vs BMV607	H14A556	YLR194C	NCW2	Novel Cell Wall protein	0.811989	1.03564e-08
25 ºC	Latency	H14A7 (cer+uva) vs BMV608	H14A557	YLR206W	ENT2	Epsin N-Terminal homology	0.802643	7.14808e-09
25 ºC	Latency	H14A7 (cer+uva) vs BMV609	H14A558	YLR219W	MSC3	Meiotic Sister-Chromatid recombination	1.27524	3.1123e-16
25 ºC	Latency	H14A7 (cer+uva) vs BMV610	H14A559	YLR224W	UCC1	Ubiquitination of Citrate synthase in the glyoxylate Cycle	1.16001	3.05629e-10
25 ºC	Latency	H14A7 (cer+uva) vs BMV611	H14A560	YLR253W	MCP2	Mdm10 Complementing Protein	0.755137	2.19671e-07
25 ºC	Latency	H14A7 (cer+uva) vs BMV612	H14A561	YLR258W	GSY2	Glycogen SYnthase	0.912823	7.19301e-06
25 ºC	Latency	H14A7 (cer+uva) vs BMV613	H14A562	YLR263W	RED1	REDuctional division	0.978029	0.00204296
25 ºC	Latency	H14A7 (cer+uva) vs BMV614	H14A563	YLR268W	SEC22	SECretory	0.656402	7.77624e-05
25 ºC	Latency	H14A7 (cer+uva) vs BMV615	H14A564	YLR273C	PIG1	Protein Interacting with Gsy2p	1.51216	0.0027211
25 ºC	Latency	H14A7 (cer+uva) vs BMV616	H14A565	YLR287C-A	RPS30A	Ribosomal Protein of the Small subunit	1.05501	3.79813e-27
25 ºC	Latency	H14A7 (cer+uva) vs BMV617	H14A566	YLR297W			1.53868	2.21645e-12
25 ºC	Latency	H14A7 (cer+uva) vs BMV618	H14A567	YLR299W	ECM38	ExtraCellular Mutant	1.40682	2.13027e-08
25 ºC	Latency	H14A7 (cer+uva) vs BMV619	H14A568	YLR304C	ACO1	ACOnitase	0.552018	9.18684e-10
25 ºC	Latency	H14A7 (cer+uva) vs BMV620	H14A569	YLR310C	CDC25	Cell Division Cycle	1.06238	4.86114e-11
25 ºC	Latency	H14A7 (cer+uva) vs BMV621	H14A570	YLR327C	TMA10	Translation Machinery Associated	1.27063	0.00186873
25 ºC	Latency	H14A7 (cer+uva) vs BMV622	H14A571	YLR330W	CHS5	CHitin Synthase-related	0.414482	6.24956e-05
25 ºC	Latency	H14A7 (cer+uva) vs BMV623	H14A572	YLR345W			0.79317	2.33342e-05
25 ºC	Latency	H14A7 (cer+uva) vs BMV624	H14A573	YLR354C	TAL1	TransALdolase	1.04698	2.37245e-24
25 ºC	Latency	H14A7 (cer+uva) vs BMV625	H14A574	YLR356W	ATG33	AuTophaGy related	0.82097	0.000629562
25 ºC	Latency	H14A7 (cer+uva) vs BMV626	H14A575	YLR372W	ELO3	fatty acid ELOngation	0.48555	3.66073e-05
25 ºC	Latency	H14A7 (cer+uva) vs BMV627	H14A576	YLR375W	STP3	protein with similarity to Stp1p	0.588036	1.89291e-05
25 ºC	Latency	H14A7 (cer+uva) vs BMV628	H14A577	YLR378C	SEC61	SECretory	0.544313	5.07821e-05
25 ºC	Latency	H14A7 (cer+uva) vs BMV629	H14A578	YLR390W-A	CCW14	Covalently linked Cell Wall protein	0.423848	8.22529e-05
25 ºC	Latency	H14A7 (cer+uva) vs BMV630	H14A579	YLR395C	COX8	Cytochrome c OXidase	0.47098	0.000545804
25 ºC	Latency	H14A7 (cer+uva) vs BMV631	H14A580	YLR412W	BER1	Benomyl REsistant 1	0.918134	6.2969e-08
25 ºC	Latency	H14A7 (cer+uva) vs BMV632	H14A581	YLR438C-A	LSM3	Like SM	0.671101	0.000365191
25 ºC	Latency	H14A7 (cer+uva) vs BMV633	H14A582	YLR439W	MRPL4	Mitochondrial Ribosomal Protein, Large subunit	0.677679	0.000381439
25 ºC	Latency	H14A7 (cer+uva) vs BMV634	H14A583	YML002W			7.37985	4.53793e-14
25 ºC	Latency	H14A7 (cer+uva) vs BMV635	H14A584	YML009C	MRPL39	Mitochondrial Ribosomal Protein, Large subunit	0.737791	2.13929e-05
25 ºC	Latency	H14A7 (cer+uva) vs BMV636	H14A585	YML012W	ERV25	ER Vesicle	0.414996	8.58651e-05
25 ºC	Latency	H14A7 (cer+uva) vs BMV637	H14A586	YML038C	YMD8		0.580585	0.00103366
25 ºC	Latency	H14A7 (cer+uva) vs BMV638	H14A587	YML048W	GSF2	Glucose Signaling Factor	1.04344	4.21435e-10
25 ºC	Latency	H14A7 (cer+uva) vs BMV639	H14A588	YML052W	SUR7	SUppressor of Rvs167 mutation	0.563012	1.06724e-05
25 ºC	Latency	H14A7 (cer+uva) vs BMV640	H14A589	YML054C	CYB2	CYtochrome B	4.9517	1.45261e-83
25 ºC	Latency	H14A7 (cer+uva) vs BMV641	H14A590	YML057W	CMP2	CalModulin binding Protein	1.09923	5.34949e-11
25 ºC	Latency	H14A7 (cer+uva) vs BMV642	H14A591	YML069W	POB3	POl1 Binding	0.428103	0.0014797
25 ºC	Latency	H14A7 (cer+uva) vs BMV643	H14A592	YML071C	COG8	Conserved Oligomeric Golgi complex	0.480474	0.0022785
25 ºC	Latency	H14A7 (cer+uva) vs BMV644	H14A593	YML081C-A	ATP18	ATP synthase	0.496036	6.30308e-05
25 ºC	Latency	H14A7 (cer+uva) vs BMV645	H14A594	YML100W	TSL1	Trehalose Synthase Long chain	1.75881	5.1925e-17
25 ºC	Latency	H14A7 (cer+uva) vs BMV646	H14A595	YML101C	CUE4	Coupling of Ubiquitin conjugation to ER degradation	3.01549	1.79952e-09
25 ºC	Latency	H14A7 (cer+uva) vs BMV647	H14A596	YML116W	ATR1	AminoTriazole Resistance	2.1901	2.11174e-29
25 ºC	Latency	H14A7 (cer+uva) vs BMV648	H14A597	YML117W	NAB6	Nucleic Acid Binding protein	0.612264	5.23605e-06
25 ºC	Latency	H14A7 (cer+uva) vs BMV649	H14A598	YML119W			0.803977	3.42111e-06
25 ºC	Latency	H14A7 (cer+uva) vs BMV650	H14A599	YML123C	PHO84	PHOsphate metabolism	2.32076	7.1097e-47
25 ºC	Latency	H14A7 (cer+uva) vs BMV651	H14A600	YML128C	MSC1	Meiotic Sister-Chromatid recombination	1.21568	2.27299e-14
25 ºC	Latency	H14A7 (cer+uva) vs BMV652	H14A601	YMR002W	MIX17	Mitochondrial Intermembrane space CX(n)C motif protein	0.543989	6.19272e-05
25 ºC	Latency	H14A7 (cer+uva) vs BMV653	H14A602	YMR008C	PLB1	PhosphoLipase B	0.918687	9.67528e-15
25 ºC	Latency	H14A7 (cer+uva) vs BMV654	H14A603	YMR009W	ADI1	Acireductone DIoxygenase	0.936756	8.06097e-07
25 ºC	Latency	H14A7 (cer+uva) vs BMV655	H14A604	YMR019W	STB4	Sin Three Binding protein	0.566296	0.00100784
25 ºC	Latency	H14A7 (cer+uva) vs BMV656	H14A605	YMR022W	UBC7	UBiquitin-Conjugating enzyme	1.79798	1.51001e-18
25 ºC	Latency	H14A7 (cer+uva) vs BMV657	H14A606	YMR024W	MRPL3	Mitochondrial Ribosomal Protein, Large subunit	0.923036	2.06871e-11
25 ºC	Latency	H14A7 (cer+uva) vs BMV658	H14A607	YMR031C	EIS1	EISosome	1.12856	4.38799e-20
25 ºC	Latency	H14A7 (cer+uva) vs BMV659	H14A608	YMR032W	HOF1	Homolog Of cdc Fifteen	1.00328	3.69874e-07
25 ºC	Latency	H14A7 (cer+uva) vs BMV660	H14A609	YMR033W	ARP9	Actin-Related Protein	0.470745	0.000813167
25 ºC	Latency	H14A7 (cer+uva) vs BMV661	H14A610	YMR037C	MSN2	Multicopy suppressor of SNF1 mutation	0.469591	0.00114842
25 ºC	Latency	H14A7 (cer+uva) vs BMV662	H14A611	YMR038C	CCS1	Copper Chaperone for SOD1	0.791259	2.17532e-07
25 ºC	Latency	H14A7 (cer+uva) vs BMV663	H14A612	YMR039C	SUB1	SUppressor of TFIIB mutations	0.65796	6.45489e-06
25 ºC	Latency	H14A7 (cer+uva) vs BMV664	H14A613	YMR041C	ARA2	ARAbinose	1.75303	6.39329e-07
25 ºC	Latency	H14A7 (cer+uva) vs BMV665	H14A614	YMR054W	STV1	Similar To VPH1	0.601129	8.83574e-05
25 ºC	Latency	H14A7 (cer+uva) vs BMV666	H14A615	YMR062C	ARG7	ARGinine requiring	2.13965	1.93141e-42
25 ºC	Latency	H14A7 (cer+uva) vs BMV667	H14A616	YMR098C	ATP25	ATPase	0.731259	0.000792433
25 ºC	Latency	H14A7 (cer+uva) vs BMV668	H14A617	YMR104C	YPK2	Yeast Protein Kinase	0.953851	3.91909e-05
25 ºC	Latency	H14A7 (cer+uva) vs BMV669	H14A618	YMR105C	PGM2	PhosphoGlucoMutase	0.773871	2.41206e-05
25 ºC	Latency	H14A7 (cer+uva) vs BMV670	H14A619	YMR108W	ILV2	IsoLeucine-plus-Valine requiring	0.561656	3.55464e-11
25 ºC	Latency	H14A7 (cer+uva) vs BMV671	H14A620	YMR118C	SHH3	SDH3 Homolog	4.16998	1.715e-06
25 ºC	Latency	H14A7 (cer+uva) vs BMV672	H14A621	YMR119W	ASI1	Amino acid Sensor-Independent	0.964094	3.12555e-07
25 ºC	Latency	H14A7 (cer+uva) vs BMV673	H14A622	YMR122W-A	NCW1	Novel Cell Wall protein	0.926005	4.70239e-20
25 ºC	Latency	H14A7 (cer+uva) vs BMV674	H14A623	YMR133W	REC114	RECombination	1.64685	0.0013275
25 ºC	Latency	H14A7 (cer+uva) vs BMV675	H14A624	YMR135C	GID8	Glucose Induced Degradation deficient	0.93117	5.34084e-10
25 ºC	Latency	H14A7 (cer+uva) vs BMV676	H14A625	YMR145C	NDE1	NADH Dehydrogenase, External	1.50769	3.58177e-53
25 ºC	Latency	H14A7 (cer+uva) vs BMV677	H14A626	YMR149W	SWP1	Suppressor of a WbP1 mutation	0.938256	1.16622e-09
25 ºC	Latency	H14A7 (cer+uva) vs BMV678	H14A627	YMR152W	YIM1		0.725144	5.65522e-05
25 ºC	Latency	H14A7 (cer+uva) vs BMV679	H14A628	YMR158W	MRPS8	Mitochondrial Ribosomal Protein, Small subunit	0.893723	4.66332e-06
25 ºC	Latency	H14A7 (cer+uva) vs BMV680	H14A629	YMR160W			0.806583	0.00299851
25 ºC	Latency	H14A7 (cer+uva) vs BMV681	H14A630	YMR171C	EAR1	Endosomal Adaptor of Rsp5p	0.792072	2.00333e-09
25 ºC	Latency	H14A7 (cer+uva) vs BMV682	H14A631	YMR178W			0.705845	1.15224e-05
25 ºC	Latency	H14A7 (cer+uva) vs BMV683	H14A632	YMR181C			0.768604	2.52606e-07
25 ºC	Latency	H14A7 (cer+uva) vs BMV684	H14A633	YMR189W	GCV2	GlyCine cleaVage	0.429203	1.31664e-05
25 ºC	Latency	H14A7 (cer+uva) vs BMV685	H14A634	YMR199W	CLN1	CycLiN	0.469649	0.00234547
25 ºC	Latency	H14A7 (cer+uva) vs BMV686	H14A635	YMR203W	TOM40	Translocase of the Outer Mitochondrial membrane	0.394668	0.000230042
25 ºC	Latency	H14A7 (cer+uva) vs BMV687	H14A636	YMR210W	MGL2	MonoacylGlycerol Lipase	0.571132	0.00109447
25 ºC	Latency	H14A7 (cer+uva) vs BMV688	H14A637	YMR221C	FMP42	Found in Mitochondrial Proteome	0.467311	0.0013358
25 ºC	Latency	H14A7 (cer+uva) vs BMV689	H14A638	YMR226C			1.27122	1.04591e-18
25 ºC	Latency	H14A7 (cer+uva) vs BMV690	H14A639	YMR236W	TAF9	TATA binding protein-Associated Factor	0.998473	3.27026e-05
25 ºC	Latency	H14A7 (cer+uva) vs BMV691	H14A640	YMR243C	ZRC1	Zinc Resistance Conferring	0.546928	1.05529e-05
25 ºC	Latency	H14A7 (cer+uva) vs BMV692	H14A641	YMR250W	GAD1	GlutAmate Decarboxylase	1.71686	1.9618e-35
25 ºC	Latency	H14A7 (cer+uva) vs BMV693	H14A642	YMR251W-A	HOR7	HyperOsmolarity-Responsive	1.31239	1.53363e-24
25 ºC	Latency	H14A7 (cer+uva) vs BMV694	H14A643	YMR255W	GFD1	Good For Dbp5p	0.921124	2.33048e-05
25 ºC	Latency	H14A7 (cer+uva) vs BMV695	H14A644	YMR261C	TPS3	Trehalose Phosphate Synthase	0.543074	5.18543e-06
25 ºC	Latency	H14A7 (cer+uva) vs BMV696	H14A645	YMR264W	CUE1	Coupling of Ubiquitin conjugation to ER degradation	0.649639	0.000309014
25 ºC	Latency	H14A7 (cer+uva) vs BMV697	H14A646	YMR266W	RSN1	Rescue of Sro7 at high Nacl	0.759904	5.2778e-08
25 ºC	Latency	H14A7 (cer+uva) vs BMV698	H14A647	YMR270C	RRN9	Regulation of RNA polymerase I	0.757782	0.000929918
25 ºC	Latency	H14A7 (cer+uva) vs BMV699	H14A648	YMR271C	URA10	URAcil requiring	2.05678	6.41656e-07
25 ºC	Latency	H14A7 (cer+uva) vs BMV700	H14A649	YMR272C	SCS7	Suppressor of Ca2+ Sensitivity	0.497937	4.75206e-06
25 ºC	Latency	H14A7 (cer+uva) vs BMV701	H14A650	YMR276W	DSK2		1.01418	3.90679e-16
25 ºC	Latency	H14A7 (cer+uva) vs BMV702	H14A651	YMR287C	DSS1	Deletion of SUV3 Supressor	0.523206	0.00102207
25 ºC	Latency	H14A7 (cer+uva) vs BMV703	H14A652	YMR291W	TDA1	Topoisomerase I Damage Affected	1.47395	3.7761e-18
25 ºC	Latency	H14A7 (cer+uva) vs BMV704	H14A653	YMR294W	JNM1	Just Nuclear Migration	1.16657	8.23739e-05
25 ºC	Latency	H14A7 (cer+uva) vs BMV705	H14A654	YMR297W	PRC1	PRoteinase C	1.20095	4.88615e-16
25 ºC	Latency	H14A7 (cer+uva) vs BMV706	H14A655	YMR302C	YME2	Yeast Mitochondrial Escape	0.794838	4.29588e-08
25 ºC	Latency	H14A7 (cer+uva) vs BMV707	H14A656	YMR305C	SCW10	Soluble Cell Wall protein	0.941189	1.35129e-12
25 ºC	Latency	H14A7 (cer+uva) vs BMV708	H14A657	YMR311C	GLC8	GLyCogen	0.789894	8.90004e-08
25 ºC	Latency	H14A7 (cer+uva) vs BMV709	H14A658	YMR313C	TGL3	TriacylGlycerol Lipase	0.467577	0.00279946
25 ºC	Latency	H14A7 (cer+uva) vs BMV710	H14A659	YMR314W	PRE5	PRoteinase yscE	0.590881	1.33691e-07
25 ºC	Latency	H14A7 (cer+uva) vs BMV711	H14A660	YMR315W			2.05858	8.37735e-58
25 ºC	Latency	H14A7 (cer+uva) vs BMV712	H14A661	YMR317W			1.34365	8.99916e-07
25 ºC	Latency	H14A7 (cer+uva) vs BMV713	H14A662	YMR318C	ADH6	Alcohol DeHydrogenase	1.02405	2.41667e-28
25 ºC	Latency	H14A7 (cer+uva) vs BMV714	H14A663	YMR319C	FET4	FErrous Transport	0.763938	1.45935e-06
25 ºC	Latency	H14A7 (cer+uva) vs BMV715	H14A664	YNL004W	HRB1	Hypothetical RNA-Binding protein	0.386105	0.000445557
25 ºC	Latency	H14A7 (cer+uva) vs BMV716	H14A665	YNL005C	MRP7	Mitochondrial Ribosomal Protein	0.529401	8.61745e-05
25 ºC	Latency	H14A7 (cer+uva) vs BMV717	H14A666	YNL006W	LST8	Lethal with Sec Thirteen	0.573496	0.00104668
25 ºC	Latency	H14A7 (cer+uva) vs BMV718	H14A667	YNL027W	CRZ1	Calcineurin-Responsive Zinc finger	0.665162	7.98892e-05
25 ºC	Latency	H14A7 (cer+uva) vs BMV719	H14A668	YNL030W	HHF2	Histone H Four	1.60095	8.02421e-64
25 ºC	Latency	H14A7 (cer+uva) vs BMV720	H14A669	YNL036W	NCE103	NonClassical Export	1.04093	9.33661e-08
25 ºC	Latency	H14A7 (cer+uva) vs BMV721	H14A670	YNL045W	LAP2	Leucine AminoPeptidases	1.71814	2.81374e-38
25 ºC	Latency	H14A7 (cer+uva) vs BMV722	H14A671	YNL055C	POR1	PORin	0.630309	3.09249e-08
25 ºC	Latency	H14A7 (cer+uva) vs BMV723	H14A672	YNL058C			0.715174	0.000919183
25 ºC	Latency	H14A7 (cer+uva) vs BMV724	H14A673	YNL068C	FKH2	ForK head Homolog	0.722147	7.18897e-06
25 ºC	Latency	H14A7 (cer+uva) vs BMV725	H14A674	YNL073W	MSK1	Mitochondrial aminoacyl-tRNA Synthetase, lysine (K)	0.816304	1.94849e-08
25 ºC	Latency	H14A7 (cer+uva) vs BMV726	H14A675	YNL074C	MLF3	Multicopy suppressor of LeFlunomide sensitivity	0.846945	4.96035e-05
25 ºC	Latency	H14A7 (cer+uva) vs BMV727	H14A676	YNL080C	EOS1	ER-localized and Oxidants Sensitive	1.73912	1.4099e-19
25 ºC	Latency	H14A7 (cer+uva) vs BMV728	H14A677	YNL097C-B			2.7544	4.40701e-05
25 ºC	Latency	H14A7 (cer+uva) vs BMV729	H14A678	YNL098C	RAS2	homologous to RAS proto-oncogene	0.779822	7.37226e-10
25 ºC	Latency	H14A7 (cer+uva) vs BMV730	H14A679	YNL099C	OCA1	Oxidant-induced Cell-cycle Arrest	1.35352	1.89133e-11
25 ºC	Latency	H14A7 (cer+uva) vs BMV731	H14A680	YNL104C	LEU4	LEUcine biosynthesis	1.01787	1.29234e-25
25 ºC	Latency	H14A7 (cer+uva) vs BMV732	H14A681	YNL111C	CYB5	CYtochrome B	0.356929	0.000186151
25 ºC	Latency	H14A7 (cer+uva) vs BMV733	H14A682	YNL117W	MLS1	MaLate Synthase	2.40148	2.62781e-07
25 ºC	Latency	H14A7 (cer+uva) vs BMV734	H14A683	YNL121C	TOM70	Translocase of the Outer Mitochondrial membrane	0.790626	7.25032e-14
25 ºC	Latency	H14A7 (cer+uva) vs BMV735	H14A684	YNL128W	TEP1	TEnsin-like Phosphatase	5.69991	0.000153433
25 ºC	Latency	H14A7 (cer+uva) vs BMV736	H14A685	YNL134C			0.472731	4.36345e-05
25 ºC	Latency	H14A7 (cer+uva) vs BMV737	H14A686	YNL138W	SRV2	Suppressor of RasVal19	0.317058	0.00210016
25 ºC	Latency	H14A7 (cer+uva) vs BMV738	H14A687	YNL142W	MEP2		2.86258	4.6289e-33
25 ºC	Latency	H14A7 (cer+uva) vs BMV739	H14A688	YNL144C			1.07105	5.05989e-05
25 ºC	Latency	H14A7 (cer+uva) vs BMV740	H14A689	YNL160W	YGP1	Yeast GlycoProtein	2.34734	1.04526e-65
25 ºC	Latency	H14A7 (cer+uva) vs BMV741	H14A690	YNL162W	RPL42A	Ribosomal Protein of the Large subunit	4.92593	2.16145e-213
25 ºC	Latency	H14A7 (cer+uva) vs BMV742	H14A691	YNL168C	FMP41	Found in Mitochondrial Proteome	0.566597	0.000128857
25 ºC	Latency	H14A7 (cer+uva) vs BMV743	H14A692	YNL173C	MDG1	Multicopy suppressor of Defective G-protein	0.868524	2.05096e-06
25 ºC	Latency	H14A7 (cer+uva) vs BMV744	H14A693	YNL176C	TDA7	Topoisomerase I Damage Affected	0.721408	2.98641e-07
25 ºC	Latency	H14A7 (cer+uva) vs BMV745	H14A694	YNL183C	NPR1	Nitrogen Permease Reactivator	0.507285	0.000114037
25 ºC	Latency	H14A7 (cer+uva) vs BMV746	H14A695	YNL190W			0.512974	8.66572e-09
25 ºC	Latency	H14A7 (cer+uva) vs BMV747	H14A696	YNL191W	DUG3	Deficient in Utilization of Glutathione	0.672326	8.2382e-05
25 ºC	Latency	H14A7 (cer+uva) vs BMV748	H14A697	YNL197C	WHI3	WHIskey	0.394605	0.00059791
25 ºC	Latency	H14A7 (cer+uva) vs BMV749	H14A698	YNL213C	RRG9	Required for Respiratory Growth	1.18698	1.06716e-06
25 ºC	Latency	H14A7 (cer+uva) vs BMV750	H14A699	YNL231C	PDR16	Pleiotropic Drug Resistance	0.715773	9.07041e-06
25 ºC	Latency	H14A7 (cer+uva) vs BMV751	H14A700	YNL233W	BNI4	Bud Neck Involved	0.63318	3.71673e-05
25 ºC	Latency	H14A7 (cer+uva) vs BMV752	H14A701	YNL239W	LAP3	Leucine AminoPeptidases	1.37549	2.38975e-30
25 ºC	Latency	H14A7 (cer+uva) vs BMV753	H14A702	YNL240C	NAR1	Nuclear Architecture Related	1.61129	3.50088e-13
25 ºC	Latency	H14A7 (cer+uva) vs BMV754	H14A703	YNL241C	ZWF1	ZWischenFerment	0.555833	8.19349e-06
25 ºC	Latency	H14A7 (cer+uva) vs BMV755	H14A704	YNL252C	MRPL17	Mitochondrial Ribosomal Protein, Large subunit	0.637859	4.94681e-06
25 ºC	Latency	H14A7 (cer+uva) vs BMV756	H14A705	YNL263C	YIF1	YIP1-Interacting Factor	0.599445	0.00020528
25 ºC	Latency	H14A7 (cer+uva) vs BMV757	H14A706	YNL274C	GOR1	GlyOxylate Reductase	1.25079	3.15197e-17
25 ºC	Latency	H14A7 (cer+uva) vs BMV758	H14A707	YNL322C	KRE1	Killer toxin REsistant	1.14159	7.90557e-12
25 ºC	Latency	H14A7 (cer+uva) vs BMV759	H14A708	YNR001C	CIT1	CITrate synthase	1.27459	4.33821e-28
25 ºC	Latency	H14A7 (cer+uva) vs BMV760	H14A709	YNR017W	TIM23	Translocase of the Inner Mitochondrial membrane	0.959298	6.07757e-16
25 ºC	Latency	H14A7 (cer+uva) vs BMV761	H14A710	YNR018W	RCF2	Respiratory superComplex Factor	0.968533	2.08947e-15
25 ºC	Latency	H14A7 (cer+uva) vs BMV762	H14A711	YNR028W	CPR8	Cyclosporin-sensitive Proline Rotamase	0.870884	1.86083e-05
25 ºC	Latency	H14A7 (cer+uva) vs BMV763	H14A712	YNR035C	ARC35	ARp2/3 Complex subunit	0.996676	4.41491e-12
25 ºC	Latency	H14A7 (cer+uva) vs BMV764	H14A713	YNR036C	MRPS12	Mitochondrial Ribosomal Protein, Small subunit	1.11257	3.31157e-11
25 ºC	Latency	H14A7 (cer+uva) vs BMV765	H14A714	YNR051C	BRE5	BREfeldin A sensitivity	0.632897	0.00123696
25 ºC	Latency	H14A7 (cer+uva) vs BMV766	H14A715	YNR062C			2.90958	4.25557e-10
25 ºC	Latency	H14A7 (cer+uva) vs BMV767	H14A716	YNR064C			3.26993	0.000997401
25 ºC	Latency	H14A7 (cer+uva) vs BMV768	H14A717	YNR067C	DSE4	Daughter Specific Expression	0.603535	4.06727e-05
25 ºC	Latency	H14A7 (cer+uva) vs BMV769	H14A718	YNR069C	BSC5	Bypass of Stop Codon	1.10034	2.16424e-09
25 ºC	Latency	H14A7 (cer+uva) vs BMV770	H14A719	YOL005C	RPB11	RNA Polymerase B	1.05396	5.12056e-07
25 ºC	Latency	H14A7 (cer+uva) vs BMV771	H14A720	YOL011W	PLB3	PhosphoLipase B	0.993094	6.56935e-18
25 ºC	Latency	H14A7 (cer+uva) vs BMV772	H14A721	YOL013C	HRD1	HMG-coA Reductase Degradation	0.766153	0.00186669
25 ºC	Latency	H14A7 (cer+uva) vs BMV773	H14A722	YOL016C	CMK2	CalModulin dependent protein Kinase	0.841945	5.64535e-09
25 ºC	Latency	H14A7 (cer+uva) vs BMV774	H14A723	YOL018C	TLG2	T-snare affecting a Late Golgi compartment	0.878581	0.000236347
25 ºC	Latency	H14A7 (cer+uva) vs BMV775	H14A724	YOL027C	MDM38	Mitochondrial Distribution and Morphology	0.604118	3.21596e-08
25 ºC	Latency	H14A7 (cer+uva) vs BMV776	H14A725	YOL028C	YAP7	Yeast AP-1	8.09255	3.35835e-24
25 ºC	Latency	H14A7 (cer+uva) vs BMV777	H14A726	YOL030W	GAS5	Glycophospholipid-Anchored Surface protein	0.615264	8.20784e-06
25 ºC	Latency	H14A7 (cer+uva) vs BMV778	H14A727	YOL032W	OPI10	OverProducer of Inositol	1.19005	7.92806e-08
25 ºC	Latency	H14A7 (cer+uva) vs BMV779	H14A728	YOL039W	RPP2A	Ribosomal Protein P2 Alpha	0.410619	0.00011703
25 ºC	Latency	H14A7 (cer+uva) vs BMV780	H14A729	YOL049W	GSH2	Glutathione	0.645767	4.05295e-07
25 ºC	Latency	H14A7 (cer+uva) vs BMV781	H14A730	YOL058W	ARG1	ARGinine requiring	0.534812	3.44772e-09
25 ºC	Latency	H14A7 (cer+uva) vs BMV782	H14A731	YOL060C	MAM3		0.530659	0.00031137
25 ºC	Latency	H14A7 (cer+uva) vs BMV783	H14A732	YOL087C	DUF1	DUB-associated Factor 1	0.988813	1.5808e-10
25 ºC	Latency	H14A7 (cer+uva) vs BMV784	H14A733	YOL092W	YPQ1	Yeast PQ-loop protein	0.802456	6.08565e-08
25 ºC	Latency	H14A7 (cer+uva) vs BMV785	H14A734	YOL105C	WSC3	cell Wall integrity and Stress response Component	2.04482	4.32379e-08
25 ºC	Latency	H14A7 (cer+uva) vs BMV786	H14A735	YOL113W	SKM1	STE20/PAK homologous Kinase related to Morphogenesis	0.794887	0.000101546
25 ºC	Latency	H14A7 (cer+uva) vs BMV787	H14A736	YOL117W	RRI2		1.06254	0.000242882
25 ºC	Latency	H14A7 (cer+uva) vs BMV788	H14A737	YOL122C	SMF1	Suppressor of Mitochondria import Function	0.629196	0.00121298
25 ºC	Latency	H14A7 (cer+uva) vs BMV789	H14A738	YOL151W	GRE2	Genes de Respuesta a Estres (stress responsive genes)	0.765438	1.38069e-14
25 ºC	Latency	H14A7 (cer+uva) vs BMV790	H14A739	YOL155C	HPF1	Haze Protective Factor	1.59655	6.1983e-28
25 ºC	Latency	H14A7 (cer+uva) vs BMV791	H14A740	YOL158C	ENB1	ENteroBactin	0.793713	1.80284e-07
25 ºC	Latency	H14A7 (cer+uva) vs BMV792	H14A741	YOR002W	ALG6	Asparagine-Linked Glycosylation	0.601841	2.01197e-05
25 ºC	Latency	H14A7 (cer+uva) vs BMV793	H14A742	YOR007C	SGT2	Small Glutamine-rich Tetratricopeptide repeat-containing protein	0.42114	0.000791581
25 ºC	Latency	H14A7 (cer+uva) vs BMV794	H14A743	YOR014W	RTS1	Rox Three Suppressor	0.928941	8.62383e-11
25 ºC	Latency	H14A7 (cer+uva) vs BMV795	H14A744	YOR018W	ROD1	Resistance to O-Dinitrobenzene	0.665389	0.000515127
25 ºC	Latency	H14A7 (cer+uva) vs BMV796	H14A745	YOR020C	HSP10	Heat Shock Protein	0.84075	1.09158e-09
25 ºC	Latency	H14A7 (cer+uva) vs BMV797	H14A746	YOR032C	HMS1	High-copy Mep Suppressor	0.767305	0.000256522
25 ºC	Latency	H14A7 (cer+uva) vs BMV798	H14A747	YOR039W	CKB2	Casein Kinase Beta' subunit	0.48605	1.8946e-05
25 ºC	Latency	H14A7 (cer+uva) vs BMV799	H14A748	YOR042W	CUE5	Coupling of Ubiquitin conjugation to ER degradation	0.601991	0.000100997
25 ºC	Latency	H14A7 (cer+uva) vs BMV800	H14A749	YOR052C	TMC1	Trivalent Metalloid sensitive, Cuz1-related protein	0.581846	7.73001e-05
25 ºC	Latency	H14A7 (cer+uva) vs BMV801	H14A750	YOR062C			1.21337	6.17236e-09
25 ºC	Latency	H14A7 (cer+uva) vs BMV802	H14A751	YOR081C	TGL5	TriacylGlycerol Lipase	0.968039	2.29405e-06
25 ºC	Latency	H14A7 (cer+uva) vs BMV803	H14A752	YOR085W	OST3	OligoSaccharylTransferase	0.967968	5.89803e-11
25 ºC	Latency	H14A7 (cer+uva) vs BMV804	H14A753	YOR092W	ECM3	ExtraCellular Mutant	2.69628	4.1547e-71
25 ºC	Latency	H14A7 (cer+uva) vs BMV805	H14A754	YOR113W	AZF1	Asparagine-rich Zinc-Finger	1.35763	2.0909e-07
25 ºC	Latency	H14A7 (cer+uva) vs BMV806	H14A755	YOR117W	RPT5	Regulatory Particle Triple-A protein, or Regulatory Particle Triphosphatase	0.367439	0.000393531
25 ºC	Latency	H14A7 (cer+uva) vs BMV807	H14A756	YOR120W	GCY1	Galactose-inducible Crystallin-like Yeast protein	1.69661	1.53164e-12
25 ºC	Latency	H14A7 (cer+uva) vs BMV808	H14A757	YOR130C	ORT1	ORnithine Transporter	1.29493	3.27589e-11
25 ºC	Latency	H14A7 (cer+uva) vs BMV809	H14A758	YOR131C			1.06252	3.28627e-06
25 ºC	Latency	H14A7 (cer+uva) vs BMV810	H14A759	YOR133W	EFT1	Elongation Factor Two	6.10016	0
25 ºC	Latency	H14A7 (cer+uva) vs BMV811	H14A760	YOR134W	BAG7		0.95118	1.83446e-05
25 ºC	Latency	H14A7 (cer+uva) vs BMV812	H14A761	YOR136W	IDH2	Isocitrate DeHydrogenase	1.29091	5.95368e-27
25 ºC	Latency	H14A7 (cer+uva) vs BMV813	H14A762	YOR138C	RUP1	Rsp5-Ubp2 interacting Protein	0.537496	0.000341554
25 ºC	Latency	H14A7 (cer+uva) vs BMV814	H14A763	YOR140W	SFL1	Suppressor gene for FLocculation	0.620664	0.00016543
25 ºC	Latency	H14A7 (cer+uva) vs BMV815	H14A764	YOR161C	PNS1	pH Nine Sensitive	1.03944	1.69287e-10
25 ºC	Latency	H14A7 (cer+uva) vs BMV816	H14A765	YOR163W	DDP1	Diadenosine and Diphosphoinositol Polyphosphate phosphohydrolase	0.523461	0.00301016
25 ºC	Latency	H14A7 (cer+uva) vs BMV817	H14A766	YOR178C	GAC1	Glycogen ACcumulation	2.15081	1.9949e-10
25 ºC	Latency	H14A7 (cer+uva) vs BMV818	H14A767	YOR180C	DCI1	delta(3,5)-delta(2,4)-Dienoyl-CoA Isomerase	5.89766	6.53881e-06
25 ºC	Latency	H14A7 (cer+uva) vs BMV819	H14A768	YOR182C	RPS30B	Ribosomal Protein of the Small subunit	5.09172	1.30043e-178
25 ºC	Latency	H14A7 (cer+uva) vs BMV820	H14A769	YOR202W	HIS3	HIStidine	2.37062	1.88415e-41
25 ºC	Latency	H14A7 (cer+uva) vs BMV821	H14A770	YOR220W	RCN2	Regulator of CalciNeurin	0.847356	5.98781e-06
25 ºC	Latency	H14A7 (cer+uva) vs BMV822	H14A771	YOR222W	ODC2	OxoDicarboxylate Carrier	1.72245	2.041e-53
25 ºC	Latency	H14A7 (cer+uva) vs BMV823	H14A772	YOR226C	ISU2	IscU homolog	0.677223	0.000435055
25 ºC	Latency	H14A7 (cer+uva) vs BMV824	H14A773	YOR227W	HER1	Hmg2p ER Remodeling	1.62153	3.96951e-15
25 ºC	Latency	H14A7 (cer+uva) vs BMV825	H14A774	YOR230W	WTM1	WD repeat containing Transcriptional Modulator	1.07688	9.81922e-20
25 ºC	Latency	H14A7 (cer+uva) vs BMV826	H14A775	YOR231W	MKK1	Mitogen-activated protein Kinase-Kinase	0.69826	0.00122211
25 ºC	Latency	H14A7 (cer+uva) vs BMV827	H14A776	YOR239W	ABP140	Actin Binding Protein	1.60511	1.25229e-30
25 ºC	Latency	H14A7 (cer+uva) vs BMV828	H14A777	YOR242C	SSP2	Sporulation SPecific	5.11015	0.000271318
25 ºC	Latency	H14A7 (cer+uva) vs BMV829	H14A778	YOR259C	RPT4	Regulatory Particle Triple-A protein, or Regulatory Particle Triphosphatase	0.437526	0.000560642
25 ºC	Latency	H14A7 (cer+uva) vs BMV830	H14A779	YOR269W	PAC1	Perish in the Absence of Cin8p	1.04097	8.93977e-05
25 ºC	Latency	H14A7 (cer+uva) vs BMV831	H14A780	YOR270C	VPH1	Vacuolar pH	0.371745	0.000844362
25 ºC	Latency	H14A7 (cer+uva) vs BMV832	H14A781	YOR271C	FSF1	Fungal SideroFlexin 1	0.588969	0.00021364
25 ºC	Latency	H14A7 (cer+uva) vs BMV833	H14A782	YOR273C	TPO4	Transporter of POlyamines	2.53517	2.36513e-74
25 ºC	Latency	H14A7 (cer+uva) vs BMV834	H14A783	YOR298C-A	MBF1	Multiprotein Bridging Factor	0.736319	5.24449e-11
25 ºC	Latency	H14A7 (cer+uva) vs BMV835	H14A784	YOR298W	MUM3	MUddled Meiosis	2.43606	0.00176895
25 ºC	Latency	H14A7 (cer+uva) vs BMV836	H14A785	YOR301W	RAX1	Revert to Axial	1.46299	1.00819e-07
25 ºC	Latency	H14A7 (cer+uva) vs BMV837	H14A786	YOR302W			0.808916	5.72885e-05
25 ºC	Latency	H14A7 (cer+uva) vs BMV838	H14A787	YOR303W	CPA1	Carbamyl Phosphate synthetase A	1.07513	1.97755e-22
25 ºC	Latency	H14A7 (cer+uva) vs BMV839	H14A788	YOR305W	RRG7	Required for Respiratory Growth	0.732578	0.00176696
25 ºC	Latency	H14A7 (cer+uva) vs BMV840	H14A789	YOR313C	SPS4	SPorulation Specific trancript	2.23277	9.83869e-11
25 ºC	Latency	H14A7 (cer+uva) vs BMV841	H14A790	YOR323C	PRO2	PROline requiring	0.571853	5.92876e-07
25 ºC	Latency	H14A7 (cer+uva) vs BMV842	H14A791	YOR326W	MYO2	MYOsin	0.60306	2.2769e-06
25 ºC	Latency	H14A7 (cer+uva) vs BMV843	H14A792	YOR327C	SNC2	Suppressor of the Null allele of CAP	0.86042	2.60774e-07
25 ºC	Latency	H14A7 (cer+uva) vs BMV844	H14A793	YOR338W			1.60861	0.00113754
25 ºC	Latency	H14A7 (cer+uva) vs BMV845	H14A794	YOR354C	MSC6	Meiotic Sister-Chromatid recombination	0.507695	0.000771
25 ºC	Latency	H14A7 (cer+uva) vs BMV846	H14A795	YOR355W	GDS1		0.783542	9.64184e-07
25 ºC	Latency	H14A7 (cer+uva) vs BMV847	H14A796	YOR356W	CIR2	Changed Intracellular Redox state	0.974582	8.6216e-09
25 ºC	Latency	H14A7 (cer+uva) vs BMV848	H14A797	YOR370C	MRS6	Mitochondrial RNA Splicing	0.562616	5.5228e-06
25 ºC	Latency	H14A7 (cer+uva) vs BMV849	H14A798	YOR371C	GPB1		0.933821	3.75576e-05
25 ºC	Latency	H14A7 (cer+uva) vs BMV850	H14A799	YOR374W	ALD4	ALdehyde Dehydrogenase	0.943637	0.000971261
25 ºC	Latency	H14A7 (cer+uva) vs BMV851	H14A800	YOR384W	FRE5	Ferric REductase	0.900124	0.000166718
25 ºC	Latency	H14A7 (cer+uva) vs BMV852	H14A801	YOR386W	PHR1	PHotoreactivation Repair deficient	0.695286	0.00124812
25 ºC	Latency	H14A7 (cer+uva) vs BMV853	H14A802	YPL004C	LSP1	Long chain bases Stimulate Phosphorylation	0.927796	2.381e-20
25 ºC	Latency	H14A7 (cer+uva) vs BMV854	H14A803	YPL014W	CIP1	Cdk1 Interacting Protein	1.6503	1.65796e-29
25 ºC	Latency	H14A7 (cer+uva) vs BMV855	H14A804	YPL015C	HST2	Homolog of SIR Two (SIR2)	0.838685	4.2847e-06
25 ºC	Latency	H14A7 (cer+uva) vs BMV856	H14A805	YPL022W	RAD1	RADiation sensitive	0.776428	3.45831e-07
25 ºC	Latency	H14A7 (cer+uva) vs BMV857	H14A806	YPL048W	CAM1	Calcium And Membrane-binding protein	0.518191	3.34175e-05
25 ºC	Latency	H14A7 (cer+uva) vs BMV858	H14A807	YPL057C	SUR1	SUppressor of Rvs161 and rvs167 mutations	0.873529	1.08515e-13
25 ºC	Latency	H14A7 (cer+uva) vs BMV859	H14A808	YPL058C	PDR12	Pleiotropic Drug Resistance	0.52158	2.28391e-05
25 ºC	Latency	H14A7 (cer+uva) vs BMV860	H14A809	YPL059W	GRX5	GlutaRedoXin	0.550597	0.000242846
25 ºC	Latency	H14A7 (cer+uva) vs BMV861	H14A810	YPL066W	RGL1	Rho1 GEF Localizing	0.95955	2.86997e-07
25 ºC	Latency	H14A7 (cer+uva) vs BMV862	H14A811	YPL070W	MUK1	coMpUtationally-linked to Kap95	1.0575	3.71704e-06
25 ºC	Latency	H14A7 (cer+uva) vs BMV863	H14A812	YPL074W	YTA6	Yeast Tat-binding Analog	0.831332	1.47255e-06
25 ºC	Latency	H14A7 (cer+uva) vs BMV864	H14A813	YPL078C	ATP4	ATP synthase	0.363946	0.00115965
25 ºC	Latency	H14A7 (cer+uva) vs BMV865	H14A814	YPL087W	YDC1	Yeast DihydroCeramidase	0.501106	0.00163204
25 ºC	Latency	H14A7 (cer+uva) vs BMV866	H14A815	YPL091W	GLR1	GLutathione Reductase	0.64065	1.47576e-07
25 ºC	Latency	H14A7 (cer+uva) vs BMV867	H14A816	YPL094C	SEC62	SECretory	0.704421	5.99811e-08
25 ºC	Latency	H14A7 (cer+uva) vs BMV868	H14A817	YPL118W	MRP51	Mitochondrial Ribosomal Protein	0.800077	2.24403e-08
25 ºC	Latency	H14A7 (cer+uva) vs BMV869	H14A818	YPL135W	ISU1	IScU homolog	0.871174	5.63865e-11
25 ºC	Latency	H14A7 (cer+uva) vs BMV870	H14A819	YPL140C	MKK2	Mitogen-activated Kinase Kinase	1.10494	3.4271e-08
25 ºC	Latency	H14A7 (cer+uva) vs BMV871	H14A820	YPL145C	KES1	KrE11-1 Suppressor	0.467697	1.44507e-07
25 ºC	Latency	H14A7 (cer+uva) vs BMV872	H14A821	YPL157W	TGS1	TrimethylGuanosine Synthase	0.789491	0.000874543
25 ºC	Latency	H14A7 (cer+uva) vs BMV873	H14A822	YPL176C	TRE1	Transferrin REceptor like	0.67605	0.00053147
25 ºC	Latency	H14A7 (cer+uva) vs BMV874	H14A823	YPL178W	CBC2	Cap Binding Complex	0.490461	0.000340064
25 ºC	Latency	H14A7 (cer+uva) vs BMV875	H14A824	YPL186C	UIP4	Ulp1 Interacting Protein	2.70507	6.64698e-05
25 ºC	Latency	H14A7 (cer+uva) vs BMV876	H14A825	YPL189C-A	COA2	Cytochrome Oxidase Assembly	0.60979	0.00155707
25 ºC	Latency	H14A7 (cer+uva) vs BMV877	H14A826	YPL230W	USV1	Up in StarVation	1.85412	3.75498e-05
25 ºC	Latency	H14A7 (cer+uva) vs BMV878	H14A827	YPL247C			0.753746	4.25209e-05
25 ºC	Latency	H14A7 (cer+uva) vs BMV879	H14A828	YPL250C	ATG41	AuTophaGy related	3.08622	5.51794e-27
25 ºC	Latency	H14A7 (cer+uva) vs BMV880	H14A829	YPL262W	FUM1	FUMarase	0.599817	2.48355e-07
25 ºC	Latency	H14A7 (cer+uva) vs BMV881	H14A830	YPL265W	DIP5	DIcarboxylic amino acid Permease	0.972102	4.5114e-06
25 ºC	Latency	H14A7 (cer+uva) vs BMV882	H14A831	YPR004C	AIM45	Altered Inheritance rate of Mitochondria	1.20746	1.26449e-18
25 ºC	Latency	H14A7 (cer+uva) vs BMV883	H14A832	YPR008W	HAA1	Homolog of Ace1 Activator	0.562703	2.23371e-05
25 ºC	Latency	H14A7 (cer+uva) vs BMV884	H14A833	YPR009W	SUT2	Sterol UpTake	0.873432	0.00012597
25 ºC	Latency	H14A7 (cer+uva) vs BMV885	H14A834	YPR022C	SDD4	Suppressor of Degenerative Death	0.499795	0.00297377
25 ºC	Latency	H14A7 (cer+uva) vs BMV886	H14A835	YPR027C			4.91662	0.00165283
25 ºC	Latency	H14A7 (cer+uva) vs BMV887	H14A836	YPR036W-A	SPO24	SPOrulation	1.62647	4.39245e-32
25 ºC	Latency	H14A7 (cer+uva) vs BMV888	H14A837	YPR037C	ERV2	Essential for Respiration and Viability	1.71513	0.000183745
25 ºC	Latency	H14A7 (cer+uva) vs BMV889	H14A838	YPR057W	BRR1	Bad Response to Refrigeration	0.978355	6.29917e-05
25 ºC	Latency	H14A7 (cer+uva) vs BMV890	H14A839	YPR062W	FCY1	FluoroCYtosine resistance	0.73679	2.8445e-08
25 ºC	Latency	H14A7 (cer+uva) vs BMV891	H14A840	YPR063C			1.57345	9.98482e-24
25 ºC	Latency	H14A7 (cer+uva) vs BMV892	H14A841	YPR065W	ROX1	Regulation by OXygen	0.45265	0.00138469
25 ºC	Latency	H14A7 (cer+uva) vs BMV893	H14A842	YPR074C	TKL1	TransKetoLase	0.369619	4.45046e-06
25 ºC	Latency	H14A7 (cer+uva) vs BMV894	H14A843	YPR088C	SRP54	Signal Recognition Particle 54-kD subunit	0.400895	0.000685684
25 ºC	Latency	H14A7 (cer+uva) vs BMV895	H14A844	YPR091C	NVJ2	Nucleus-Vacuole Junction	0.545578	0.00278143
25 ºC	Latency	H14A7 (cer+uva) vs BMV896	H14A845	YPR098C	TMH18	TMem205 Homolog of 18 kDa	0.638891	0.000668792
25 ºC	Latency	H14A7 (cer+uva) vs BMV897	H14A846	YPR102C	RPL11A	Ribosomal Protein of the Large subunit	0.472079	9.57634e-10
25 ºC	Latency	H14A7 (cer+uva) vs BMV898	H14A847	YPR138C	MEP3		0.763055	2.02135e-07
25 ºC	Latency	H14A7 (cer+uva) vs BMV899	H14A848	YPR140W	TAZ1	TAfaZzin	0.651178	0.000312952
25 ºC	Latency	H14A7 (cer+uva) vs BMV900	H14A849	YPR148C			0.358818	0.00272813
25 ºC	Latency	H14A7 (cer+uva) vs BMV901	H14A850	YPR149W	NCE102	NonClassical Export	1.22717	2.6528e-32
25 ºC	Latency	H14A7 (cer+uva) vs BMV902	H14A851	YPR156C	TPO3	Transporter of POlyamines	1.15189	6.56527e-32
25 ºC	Latency	H14A7 (cer+uva) vs BMV903	H14A852	YPR157W	TDA6	Topoisomerase I Damage Affected	0.561687	0.00140887
25 ºC	Latency	H14A7 (cer+uva) vs BMV904	H14A853	YPR158W	CUR1	Curing of [URe3]	0.930648	7.22846e-06
25 ºC	Latency	H14A7 (cer+uva) vs BMV905	H14A854	YPR172W			0.594937	0.00116124
25 ºC	Latency	H14A7 (cer+uva) vs BMV906	H14A855	YPR183W	DPM1	Dolichol Phosphate Mannose synthase	1.32595	1.35048e-22
25 ºC	Latency	H14A7 (cer+uva) vs BMV907	H14A856	YPR194C	OPT2	OligoPeptide Transporter	3.90177	2.99414e-101
25 ºC	Latency	H14A7 (cer+uva) vs BMV908	H14A857	YPR199C	ARR1	ARsenicals Resistance	0.854221	0.000186925

## Sheet: go_h14a7_bmv58_lat25
cellular amino acid biosynthetic process	3.4236e-11	YBR115C,YBR166C,YBR248C,YBR249C,YCL009C,YCL030C,YCR005C,YDL066W,YDR034C,YDR035W,YDR127W,YDR158W,YDR234W,YDR354W,YEL046C,YER052C,YER055C,YER086W,YER090W,YFR025C,YGL009C,YGL026C,YGL125W,YGL148W,YGL184C,YGL202W,YGR155W,YGR204W,YHR018C,YHR033W,YHR208W,YIL094C,YIL116W,YIR034C,YJL088W,YJL200C,YJR010W,YJR016C,YJR109C,YJR130C,YKL211C,YKR069W,YLR027C,YMR009W,YMR062C,YMR108W,YNL104C,YNR001C,YOL058W,YOR130C…	GO:0008652
small molecule metabolic process	1.0764e-10	YAL060W,YBL033C,YBL039C,YBL045C,YBL076C,YBR035C,YBR041W,YBR105C,YBR115C,YBR145W,YBR166C,YBR218C,YBR221C,YBR222C,YBR248C,YBR249C,YBR252W,YBR256C,YCL009C,YCL030C,YCL040W,YCR005C,YDL066W,YDL067C,YDL125C,YDL130W-A,YDL168W,YDL170W,YDL174C,YDL178W,YDL189W,YDL215C,YDR034C,YDR035W,YDR089W,YDR111C,YDR127W,YDR148C,YDR158W,YDR216W,YDR234W,YDR255C,YDR287W,YDR298C,YDR341C,YDR354W,YDR400W,YDR441C,YDR452W,YDR48…	GO:0044281
alpha-amino acid biosynthetic process	2.40621e-10	YBR115C,YBR166C,YBR248C,YCL009C,YCL030C,YCR005C,YDL066W,YDR034C,YDR158W,YDR234W,YDR354W,YEL046C,YER052C,YER055C,YER086W,YER090W,YFR025C,YGL009C,YGL026C,YGL125W,YGL184C,YGL202W,YGR155W,YGR204W,YHR018C,YHR033W,YHR208W,YIL094C,YIL116W,YIR034C,YJL088W,YJL200C,YJR010W,YJR016C,YJR109C,YJR130C,YKL211C,YKR069W,YLR027C,YMR009W,YMR062C,YMR108W,YNL104C,YNR001C,YOL058W,YOR130C,YOR136W,YOR202W,YOR303W,YOR323C	GO:1901607
oxoacid metabolic process	4.30231e-10	YBL039C,YBL076C,YBR041W,YBR115C,YBR145W,YBR166C,YBR218C,YBR221C,YBR222C,YBR248C,YBR249C,YCL009C,YCL030C,YCL040W,YCR005C,YDL066W,YDL130W-A,YDL168W,YDL170W,YDL174C,YDL178W,YDL215C,YDR034C,YDR035W,YDR089W,YDR111C,YDR127W,YDR148C,YDR158W,YDR216W,YDR234W,YDR341C,YDR354W,YDR452W,YDR516C,YDR533C,YEL046C,YEL071W,YER040W,YER052C,YER055C,YER072W,YER086W,YER090W,YER178W,YFL004W,YFR025C,YGL009C,YGL026C,YGL12…	GO:0043436
organic acid metabolic process	4.79609e-10	YBL039C,YBL076C,YBR041W,YBR115C,YBR145W,YBR166C,YBR218C,YBR221C,YBR222C,YBR248C,YBR249C,YCL009C,YCL030C,YCL040W,YCR005C,YDL066W,YDL130W-A,YDL168W,YDL170W,YDL174C,YDL178W,YDL215C,YDR034C,YDR035W,YDR089W,YDR111C,YDR127W,YDR148C,YDR158W,YDR216W,YDR234W,YDR341C,YDR354W,YDR452W,YDR516C,YDR533C,YEL046C,YEL071W,YER040W,YER052C,YER055C,YER072W,YER086W,YER090W,YER178W,YFL004W,YFR025C,YGL009C,YGL026C,YGL12…	GO:0006082
organic acid biosynthetic process	5.62285e-10	YBR115C,YBR166C,YBR221C,YBR248C,YBR249C,YCL009C,YCL030C,YCL040W,YCR005C,YDL066W,YDL130W-A,YDR034C,YDR035W,YDR127W,YDR158W,YDR234W,YDR354W,YDR516C,YDR533C,YEL046C,YEL071W,YER052C,YER055C,YER086W,YER090W,YER178W,YFR025C,YGL009C,YGL026C,YGL125W,YGL148W,YGL184C,YGL202W,YGL253W,YGR155W,YGR204W,YGR240C,YGR267C,YHR018C,YHR033W,YHR208W,YIL094C,YIL116W,YIR034C,YJL060W,YJL088W,YJL196C,YJL200C,YJR010W,YJR01…	GO:0016053
carboxylic acid biosynthetic process	5.62285e-10	YBR115C,YBR166C,YBR221C,YBR248C,YBR249C,YCL009C,YCL030C,YCL040W,YCR005C,YDL066W,YDL130W-A,YDR034C,YDR035W,YDR127W,YDR158W,YDR234W,YDR354W,YDR516C,YDR533C,YEL046C,YEL071W,YER052C,YER055C,YER086W,YER090W,YER178W,YFR025C,YGL009C,YGL026C,YGL125W,YGL148W,YGL184C,YGL202W,YGL253W,YGR155W,YGR204W,YGR240C,YGR267C,YHR018C,YHR033W,YHR208W,YIL094C,YIL116W,YIR034C,YJL060W,YJL088W,YJL196C,YJL200C,YJR010W,YJR01…	GO:0046394
alpha-amino acid metabolic process	8.35204e-10	YBL039C,YBR115C,YBR166C,YBR248C,YCL009C,YCL030C,YCR005C,YDL066W,YDL215C,YDR034C,YDR111C,YDR148C,YDR158W,YDR234W,YDR354W,YEL046C,YER052C,YER055C,YER086W,YER090W,YFR025C,YGL009C,YGL026C,YGL125W,YGL184C,YGL196W,YGL202W,YGR155W,YGR204W,YHR018C,YHR033W,YHR208W,YIL094C,YIL116W,YIR034C,YJL060W,YJL088W,YJL200C,YJR010W,YJR016C,YJR109C,YJR130C,YKL015W,YKL043W,YKL104C,YKL211C,YKR069W,YLR027C,YLR180W,YMR009W…	GO:1901605
oxidation-reduction process	1.33631e-09	YAL060W,YBL021C,YBL045C,YBR035C,YBR046C,YBR052C,YBR115C,YBR145W,YBR166C,YBR221C,YCL030C,YCL035C,YCR005C,YDL066W,YDL067C,YDL168W,YDL174C,YDL178W,YDL215C,YDR032C,YDR127W,YDR148C,YDR158W,YDR216W,YDR487C,YDR506C,YDR518W,YDR529C,YEL024W,YEL071W,YER059W,YER141W,YER178W,YFR003C,YFR033C,YGL125W,YGL148W,YGL157W,YGR029W,YGR088W,YGR183C,YGR204W,YGR207C,YGR234W,YGR255C,YHR001W-A,YHR047C,YHR179W,YIL043C,YIL05…	GO:0055114
cellular amino acid metabolic process	7.39496e-09	YBL039C,YBL076C,YBR115C,YBR145W,YBR166C,YBR248C,YBR249C,YCL009C,YCL030C,YCR005C,YDL066W,YDL168W,YDL170W,YDL215C,YDR034C,YDR035W,YDR111C,YDR127W,YDR148C,YDR158W,YDR234W,YDR341C,YDR354W,YEL046C,YER052C,YER055C,YER086W,YER090W,YFR025C,YGL009C,YGL026C,YGL125W,YGL148W,YGL184C,YGL196W,YGL202W,YGR019W,YGR155W,YGR204W,YHR018C,YHR033W,YHR208W,YIL094C,YIL116W,YIR034C,YJL060W,YJL088W,YJL200C,YJR010W,YJR016C…	GO:0006520
carboxylic acid metabolic process	9.21183e-09	YBL039C,YBL076C,YBR041W,YBR115C,YBR145W,YBR166C,YBR218C,YBR221C,YBR222C,YBR248C,YBR249C,YCL009C,YCL030C,YCL040W,YCR005C,YDL066W,YDL130W-A,YDL168W,YDL170W,YDL174C,YDL178W,YDL215C,YDR034C,YDR035W,YDR111C,YDR127W,YDR148C,YDR158W,YDR216W,YDR234W,YDR341C,YDR354W,YDR516C,YDR533C,YEL046C,YEL071W,YER052C,YER055C,YER086W,YER090W,YER178W,YFR025C,YGL009C,YGL026C,YGL125W,YGL148W,YGL184C,YGL196W,YGL202W,YGL25…	GO:0019752
aromatic amino acid family biosynthetic process	2.76627e-07	YBR166C,YBR248C,YBR249C,YCL030C,YDR035W,YDR127W,YDR354W,YER055C,YER090W,YFR025C,YGL026C,YGL148W,YGL202W,YGR204W,YIL116W,YKL211C,YOR202W	GO:0009073
small molecule biosynthetic process	5.11392e-07	YAL060W,YBL033C,YBL039C,YBR035C,YBR105C,YBR115C,YBR145W,YBR166C,YBR218C,YBR221C,YBR248C,YBR249C,YBR252W,YBR256C,YCL009C,YCL030C,YCL040W,YCR005C,YDL066W,YDL130W-A,YDL168W,YDR034C,YDR035W,YDR127W,YDR158W,YDR234W,YDR255C,YDR287W,YDR354W,YDR441C,YDR487C,YDR516C,YDR533C,YEL046C,YEL071W,YER037W,YER052C,YER055C,YER062C,YER086W,YER090W,YER178W,YFR025C,YGL009C,YGL026C,YGL115W,YGL125W,YGL148W,YGL184C,YGL20…	GO:0044283
response to chemical	1.67829e-06	YAL023C,YAL056W,YBL021C,YBL043W,YBL103C,YBR008C,YBR021W,YBR046C,YBR066C,YBR082C,YBR126C,YBR162W-A,YCL035C,YDL007W,YDL047W,YDL126C,YDL168W,YDL170W,YDL190C,YDL236W,YDR001C,YDR043C,YDR135C,YDR216W,YDR296W,YDR533C,YER040W,YER089C,YER166W,YFL014W,YFL021W,YFL031W,YFL038C,YFL039C,YFR014C,YGL048C,YGL058W,YGL186C,YGR029W,YGR048W,YGR088W,YGR234W,YGR257C,YHL010C,YHR048W,YHR135C,YIL056W,YIL088C,YIL121W,YIR01…	GO:0042221
generation of precursor metabolites and energy	4.50453e-06	YBL021C,YBL045C,YBR145W,YBR221C,YCL035C,YCL040W,YCR005C,YDL066W,YDL067C,YDL168W,YDL178W,YDR148C,YDR487C,YDR516C,YDR529C,YEL024W,YEL071W,YER059W,YER178W,YFR003C,YFR033C,YGL253W,YGR183C,YGR207C,YGR240C,YHR001W-A,YHR047C,YIL050W,YIL070C,YIL111W,YIR034C,YJL200C,YJR048W,YJR051W,YKL085W,YKL109W,YKR071C,YLL009C,YLL018C-A,YLR258W,YLR273C,YLR304C,YLR345W,YLR395C,YMR002W,YMR105C,YMR118C,YMR145C,YMR311C,YNL…	GO:0006091
drug metabolic process	1.70408e-05	YBL033C,YBL045C,YBR035C,YBR145W,YBR221C,YBR256C,YCL040W,YCR005C,YDL066W,YDL067C,YDL168W,YDR148C,YDR216W,YDR298C,YDR441C,YDR487C,YDR516C,YDR529C,YEL024W,YEL040W,YEL046C,YER178W,YFR033C,YGL037C,YGL184C,YGL196W,YGL202W,YGL253W,YGR088W,YGR155W,YGR183C,YGR234W,YGR240C,YGR267C,YHR001W-A,YHR142W,YHR208W,YIL111W,YJL060W,YJL068C,YJL200C,YJR010W,YJR048W,YJR121W,YJR130C,YKL085W,YKL104C,YKR066C,YKR071C,YLL02…	GO:0017144
cellular response to chemical stimulus	1.72595e-05	YAL023C,YAL056W,YBL021C,YBL043W,YBL103C,YBR046C,YBR066C,YBR082C,YBR126C,YBR162W-A,YCL035C,YDL047W,YDL126C,YDL168W,YDL170W,YDL190C,YDL236W,YDR001C,YDR043C,YDR216W,YDR296W,YDR533C,YER040W,YER089C,YER166W,YFL014W,YFL021W,YFL031W,YFL038C,YFL039C,YFR014C,YGL058W,YGR029W,YGR048W,YGR088W,YGR234W,YHR135C,YIL056W,YIR018W,YIR037W,YJL068C,YJL089W,YJL157C,YJR096W,YJR100C,YJR101W,YJR111C,YJR115W,YKL062W,YKL10…	GO:0070887
phosphorus metabolic process	0.000156666	YAL056W,YBL039C,YBL045C,YBL056W,YBR035C,YBR109C,YBR111C,YBR126C,YBR145W,YBR221C,YBR252W,YCL040W,YDL025C,YDL047W,YDL067C,YDL125C,YDL126C,YDL236W,YDR066C,YDR074W,YDR089W,YDR096W,YDR127W,YDR148C,YDR284C,YDR287W,YDR298C,YDR400W,YDR441C,YDR452W,YDR516C,YDR529C,YEL024W,YEL041W,YER026C,YER037W,YER052C,YER059W,YER062C,YER072W,YER089C,YER123W,YER178W,YFL004W,YFL034C-B,YFL038C,YFR003C,YFR014C,YFR025C,YFR03…	GO:0006793
transmembrane transport	0.000157175	YAL005C,YBR008C,YBR021W,YBR068C,YBR104W,YBR147W,YBR171W,YBR241C,YBR287W,YCL040W,YCR023C,YDL054C,YDL067C,YDL183C,YDL198C,YDL206W,YDL231C,YDR033W,YDR046C,YDR086C,YDR135C,YDR142C,YDR277C,YDR298C,YDR345C,YDR375C,YDR497C,YDR536W,YEL063C,YEL065W,YER019C-A,YER039C,YER053C,YER087C-B,YER103W,YER154W,YER166W,YGL186C,YGL253W,YGR029W,YGR239C,YGR243W,YGR257C,YHL008C,YHR005C-A,YHR048W,YHR096C,YHR162W,YIL022W,Y…	GO:0055085
energy derivation by oxidation of organic compounds	0.000263052	YBL021C,YBL045C,YBR145W,YCR005C,YDL066W,YDL067C,YDL178W,YDR148C,YDR487C,YDR529C,YEL024W,YEL071W,YER059W,YFR003C,YFR033C,YGR183C,YHR001W-A,YHR047C,YIL050W,YIL070C,YIL111W,YJL200C,YJR048W,YJR051W,YKL085W,YKL109W,YLL009C,YLL018C-A,YLR258W,YLR273C,YLR304C,YLR395C,YMR002W,YMR105C,YMR118C,YMR145C,YMR311C,YNL117W,YNR001C,YOR002W,YOR136W,YOR178C,YOR355W,YOR356W,YPL262W,YPR140W	GO:0015980
cellular respiration	0.000312959	YBL021C,YBL045C,YCR005C,YDL066W,YDL067C,YDL178W,YDR148C,YDR487C,YDR529C,YEL024W,YEL071W,YFR033C,YGR183C,YHR001W-A,YIL070C,YIL111W,YJL200C,YJR048W,YJR051W,YKL085W,YKL109W,YLL009C,YLL018C-A,YLR304C,YLR395C,YMR002W,YMR118C,YNL117W,YNR001C,YOR002W,YOR136W,YOR355W,YOR356W,YPL262W,YPR140W	GO:0045333
phosphate-containing compound metabolic process	0.000401538	YAL056W,YBL039C,YBL045C,YBL056W,YBR035C,YBR109C,YBR111C,YBR126C,YBR145W,YBR221C,YBR252W,YCL040W,YDL025C,YDL047W,YDL067C,YDL125C,YDL126C,YDL236W,YDR066C,YDR074W,YDR096W,YDR127W,YDR148C,YDR284C,YDR287W,YDR298C,YDR400W,YDR441C,YDR516C,YDR529C,YEL024W,YEL041W,YER026C,YER037W,YER052C,YER059W,YER062C,YER089C,YER123W,YER178W,YFL034C-B,YFL038C,YFR003C,YFR014C,YFR025C,YFR033C,YGL037C,YGL059W,YGL115W,YGL18…	GO:0006796
lysine metabolic process	0.00076903	YBR115C,YDR034C,YDR148C,YDR158W,YDR234W,YER052C,YGL202W,YIL094C,YIR034C,YJL200C	GO:0006553
response to oxygen-containing compound	0.000896963	YAL056W,YBL103C,YBR126C,YDL168W,YDL190C,YDR001C,YDR216W,YGR088W,YHL010C,YHR135C,YJL068C,YJR101W,YJR131W,YKL062W,YKR064W,YKR066C,YKR071C,YLL026W,YMR037C,YMR038C,YMR119W,YNL036W,YNL134C,YNL162W,YNL190W,YNL241C,YOR018W,YOR113W,YOR371C	GO:1901700
dicarboxylic acid metabolic process	0.000928108	YBR222C,YBR249C,YCR005C,YDL066W,YDL215C,YDR035W,YDR127W,YDR148C,YDR158W,YER052C,YGL148W,YGR204W,YGR267C,YHR208W,YKL015W,YKL085W,YLR027C,YMR250W,YNR001C,YOR136W,YPL262W	GO:0043648
carbohydrate metabolic process	0.000928867	YBR001C,YBR105C,YBR126C,YBR145W,YBR218C,YBR221C,YCL040W,YCR005C,YDL049C,YDL066W,YDL189W,YDL236W,YDR001C,YDR074W,YDR255C,YDR261C,YDR287W,YDR516C,YEL040W,YER059W,YER062C,YER178W,YFR003C,YGL059W,YGL115W,YGL156W,YGL253W,YGR194C,YGR240C,YGR248W,YHL032C,YHR044C,YHR046C,YHR047C,YHR142W,YHR163W,YIL050W,YIL107C,YIL162W,YJL089W,YJR096W,YKL085W,YKL104C,YKL192C,YLL026W,YLR189C,YLR258W,YLR273C,YLR330W,YLR345W…	GO:0005975
mitochondrion organization	0.00122874	YAL005C,YBL022C,YBL078C,YBL103C,YBR262C,YCL057C-A,YDL029W,YDL198C,YDR077W,YDR148C,YDR258C,YDR296W,YDR375C,YDR512C,YDR529C,YER154W,YFL039C,YGL180W,YGL219C,YGR029W,YGR150C,YGR183C,YGR231C,YHR005C-A,YHR024C,YHR116W,YIL022W,YIL138C,YIR024C,YJL062W-A,YJL063C,YJL102W,YJL143W,YJL180C,YJR045C,YJR100C,YJR118C,YKL195W,YLL009C,YLL018C-A,YLR168C,YLR190W,YLR253W,YLR304C,YLR356W,YML081C-A,YMR002W,YMR098C,YMR20…	GO:0007005
aromatic amino acid family metabolic process	0.00129284	YBR166C,YBR248C,YBR249C,YCL030C,YDR035W,YDR127W,YDR354W,YER055C,YER090W,YFR025C,YGL026C,YGL148W,YGL202W,YGR204W,YIL116W,YKL211C,YOR202W	GO:0009072
catabolic process	0.00202369	YAL005C,YAL023C,YAR042W,YBL022C,YBL057C,YBL078C,YBL103C,YBR001C,YBR080C,YBR082C,YBR105C,YBR109C,YBR114W,YBR139W,YBR145W,YBR173C,YBR221C,YBR222C,YBR252W,YBR273C,YBR286W,YCL040W,YDL007W,YDL019C,YDL097C,YDL122W,YDL126C,YDL168W,YDL170W,YDL174C,YDL178W,YDL190C,YDL215C,YDL236W,YDR001C,YDR002W,YDR111C,YDR148C,YDR216W,YDR255C,YDR261C,YDR273W,YDR287W,YDR293C,YDR358W,YDR400W,YDR444W,YDR452W,YDR516C,YDR533C…	GO:0009056
aerobic respiration	0.00217267	YBL045C,YCR005C,YDL066W,YDL067C,YDR148C,YDR487C,YDR529C,YEL024W,YFR033C,YGR183C,YHR001W-A,YIL070C,YIL111W,YJL200C,YJR048W,YKL085W,YLL009C,YLL018C-A,YLR304C,YLR395C,YMR002W,YMR118C,YNL117W,YNR001C,YOR002W,YOR136W,YOR355W,YPL262W	GO:0009060
response to oxidative stress	0.0021757	YBR046C,YBR126C,YCL035C,YDL047W,YDR222W,YDR296W,YDR533C,YFL014W,YFL039C,YFR014C,YGR029W,YGR088W,YGR234W,YIL056W,YIR037W,YJR096W,YJR100C,YJR101W,YKL062W,YKL116C,YKR066C,YKR071C,YLL026W,YLR109W,YMR037C,YMR038C,YMR250W,YMR291W,YNL036W,YNL080C,YNL099C,YNL241C,YOL016C,YOR120W,YPL059W,YPL091W	GO:0006979
cellular response to oxidative stress	0.00223526	YBR046C,YBR126C,YCL035C,YDL047W,YDR296W,YDR533C,YFL014W,YFL039C,YFR014C,YGR029W,YGR234W,YIL056W,YIR037W,YJR096W,YJR100C,YJR101W,YKL062W,YKL116C,YKR066C,YKR071C,YLL026W,YLR109W,YMR037C,YMR038C,YMR250W,YMR291W,YNL036W,YNL080C,YNL099C,YOL016C,YOR120W,YPL059W,YPL091W	GO:0034599
cellular response to oxygen-containing compound	0.0023523	YAL056W,YBL103C,YBR126C,YDL168W,YDL190C,YDR001C,YDR216W,YHR135C,YJL068C,YJR101W,YKL062W,YKR064W,YKR071C,YLL026W,YMR037C,YMR038C,YMR119W,YNL036W,YNL190W,YOR018W,YOR113W,YOR371C	GO:1901701
lysine biosynthetic process	0.00258244	YBR115C,YDR034C,YDR158W,YDR234W,YER052C,YGL202W,YIL094C,YIR034C,YJL200C	GO:0009085
glutamine family amino acid metabolic process	0.00443682	YBL039C,YBR248C,YCR005C,YDL066W,YDL215C,YHR018C,YHR033W,YJL088W,YJR109C,YKL015W,YKL043W,YKL104C,YKL211C,YMR062C,YMR250W,YNL160W,YNL191W,YNR001C,YOL058W,YOR130C,YOR136W,YOR303W,YOR323C	GO:0009064
cellular catabolic process	0.00475695	YAL005C,YAL023C,YAR042W,YBL022C,YBL057C,YBL078C,YBL103C,YBR001C,YBR080C,YBR082C,YBR105C,YBR109C,YBR114W,YBR139W,YBR145W,YBR173C,YBR221C,YBR222C,YBR252W,YBR273C,YBR286W,YCL040W,YDL007W,YDL019C,YDL097C,YDL122W,YDL126C,YDL168W,YDL170W,YDL174C,YDL178W,YDL190C,YDL215C,YDL236W,YDR001C,YDR002W,YDR111C,YDR148C,YDR216W,YDR255C,YDR273W,YDR293C,YDR358W,YDR400W,YDR452W,YDR516C,YDR533C,YEL046C,YER021W,YER031C…	GO:0044248
electron transport chain	0.00483347	YBL045C,YCL035C,YDL067C,YDL178W,YDR529C,YEL024W,YEL071W,YFR033C,YGR183C,YGR207C,YHR001W-A,YIL111W,YJR048W,YKR071C,YLR395C,YMR118C,YNL111C,YOR356W,YPL059W,YPL091W,YPR004C,YPR140W	GO:0022900
trehalose metabolic process	0.00483401	YBR001C,YBR126C,YDR001C,YDR074W,YLL026W,YML100W,YMR105C,YMR261C	GO:0005991
cellular carbohydrate metabolic process	0.00533852	YBR001C,YBR105C,YBR126C,YCL040W,YCR005C,YDL049C,YDL066W,YDL236W,YDR001C,YDR074W,YDR255C,YDR261C,YDR287W,YDR516C,YER059W,YER062C,YFR003C,YGL115W,YGL156W,YGL253W,YGR194C,YHL032C,YHR046C,YHR047C,YHR142W,YIL050W,YIL107C,YIL162W,YJL089W,YKL104C,YLL026W,YLR258W,YLR273C,YLR345W,YML100W,YMR105C,YMR135C,YMR261C,YMR311C,YNL027W,YNL117W,YNR067C,YOL030W,YOL032W,YOR120W,YOR163W,YOR178C	GO:0044262
trehalose metabolism in response to stress	0.00620009	YBR126C,YDR074W,YLL026W,YML100W,YMR261C	GO:0070413
glutamine family amino acid biosynthetic process	0.00849295	YCR005C,YDL066W,YHR018C,YHR033W,YJL088W,YJR109C,YMR062C,YNR001C,YOL058W,YOR130C,YOR136W,YOR303W,YOR323C	GO:0009084
response to organic substance	0.00881972	YAL023C,YAL056W,YBL103C,YBR082C,YBR162W-A,YDL007W,YDL126C,YDL168W,YDL170W,YDL190C,YDR216W,YER040W,YER089C,YER166W,YFL021W,YFL031W,YFL038C,YGL048C,YGL058W,YGR048W,YGR234W,YHL010C,YHR135C,YJL055W,YJL068C,YJL157C,YJR117W,YJR131W,YKL062W,YKL116C,YKL145W,YKL190W,YKR064W,YLR224W,YLR378C,YML057W,YML101C,YMR022W,YMR037C,YMR039C,YMR119W,YMR264W,YMR276W,YNL027W,YNL036W,YNL134C,YNL162W,YNL173C,YOL013C,YOL11…	GO:0010033
histidine biosynthetic process	0.00894474	YBR248C,YCL030C,YER055C,YFR025C,YGR204W,YIL116W,YOR202W	GO:0000105
histidine metabolic process	0.00894474	YBR248C,YCL030C,YER055C,YFR025C,YGR204W,YIL116W,YOR202W	GO:0006547
imidazole-containing compound metabolic process	0.00894474	YBR248C,YCL030C,YER055C,YFR025C,YGR204W,YIL116W,YOR202W	GO:0052803
dicarboxylic acid biosynthetic process	0.0165004	YBR249C,YCR005C,YDL066W,YDR035W,YDR127W,YGL148W,YGR204W,YGR267C,YHR208W,YLR027C,YNR001C,YOR136W	GO:0043650
organic substance catabolic process	0.016609	YAL005C,YAL023C,YBL022C,YBL057C,YBR001C,YBR082C,YBR105C,YBR114W,YBR139W,YBR145W,YBR173C,YBR221C,YBR222C,YBR252W,YBR273C,YBR286W,YCL040W,YDL007W,YDL097C,YDL122W,YDL126C,YDL168W,YDL170W,YDL174C,YDL178W,YDL190C,YDL215C,YDL236W,YDR001C,YDR002W,YDR111C,YDR148C,YDR216W,YDR255C,YDR261C,YDR273W,YDR287W,YDR293C,YDR358W,YDR400W,YDR444W,YDR452W,YDR516C,YDR533C,YEL046C,YER021W,YER037W,YER059W,YER086W,YER094C…	GO:1901575
ATP metabolic process	0.0173449	YBL045C,YBR145W,YBR221C,YCL040W,YDL067C,YDR298C,YDR516C,YDR529C,YEL024W,YER178W,YFR033C,YGL253W,YGR183C,YGR240C,YHR001W-A,YIL111W,YJR048W,YJR121W,YLR345W,YLR395C,YML081C-A,YMR054W,YMR118C,YMR145C,YOR270C,YPL078C,YPR140W	GO:0046034
small molecule catabolic process	0.0176961	YBR145W,YBR222C,YDL168W,YDL170W,YDL174C,YDL178W,YDL215C,YDR111C,YDR148C,YDR216W,YDR287W,YDR400W,YDR533C,YEL046C,YER086W,YGL156W,YGR019W,YGR194C,YHL032C,YHR046C,YHR208W,YJL060W,YJL068C,YJR096W,YKL015W,YKL043W,YLR027C,YMR105C,YMR189W,YMR210W,YMR250W,YNL160W,YNL239W,YNL274C,YOR120W,YOR163W,YOR180C,YPR004C	GO:0044282
lysine biosynthetic process via aminoadipic acid	0.0182278	YBR115C,YDR034C,YDR234W,YGL202W,YIL094C,YIR034C,YJL200C	GO:0019878
respiratory electron transport chain	0.0189696	YBL045C,YDL067C,YDL178W,YDR529C,YEL024W,YEL071W,YFR033C,YGR183C,YHR001W-A,YIL111W,YJR048W,YLR395C,YMR118C,YOR356W,YPR140W	GO:0022904
aspartate family amino acid metabolic process	0.0192003	YBR115C,YDR034C,YDR148C,YDR158W,YDR234W,YEL046C,YER052C,YER086W,YGL125W,YGL184C,YGL202W,YGR204W,YHR208W,YIL094C,YIR034C,YJL200C,YJR010W,YJR130C,YKL043W,YKR069W,YLR027C,YLR180W,YMR009W,YNL160W	GO:0009066
purine nucleoside triphosphate metabolic process	0.0226819	YBL045C,YBR145W,YBR221C,YBR252W,YCL040W,YDL067C,YDR298C,YDR516C,YDR529C,YEL024W,YER178W,YFR033C,YGL253W,YGR183C,YGR240C,YHR001W-A,YIL111W,YJR048W,YJR121W,YLR345W,YLR395C,YML081C-A,YMR054W,YMR118C,YMR145C,YOR270C,YPL078C,YPR140W	GO:0009144
cell aging	0.023092	YAL005C,YBR278W,YDL047W,YDR096W,YFL039C,YGL014W,YGL037C,YGL115W,YGL208W,YGL253W,YGR231C,YHR164C,YIL056W,YJR100C,YKL062W,YKL085W,YLL026W,YLR310C,YML123C,YMR037C,YMR145C,YNL098C,YPL015C	GO:0007569
aspartate family amino acid biosynthetic process	0.0265485	YBR115C,YDR034C,YDR158W,YDR234W,YER052C,YGL125W,YGL184C,YGL202W,YGR204W,YHR208W,YIL094C,YIR034C,YJL200C,YJR010W,YJR130C,YKR069W,YLR027C,YMR009W	GO:0009067
transport	0.0267118	YAL005C,YAL007C,YAL023C,YAR042W,YBL078C,YBL102W,YBR008C,YBR021W,YBR041W,YBR068C,YBR080C,YBR104W,YBR105C,YBR109C,YBR118W,YBR137W,YBR147W,YBR162W-A,YBR171W,YBR214W,YBR241C,YBR287W,YBR288C,YCL040W,YCR023C,YDL019C,YDL046W,YDL054C,YDL067C,YDL099W,YDL115C,YDL126C,YDL145C,YDL183C,YDL198C,YDL206W,YDL231C,YDL234C,YDR002W,YDR033W,YDR046C,YDR086C,YDR135C,YDR137W,YDR142C,YDR277C,YDR292C,YDR298C,YDR329C,YDR33…	GO:0006810
aging	0.0268322	YAL005C,YBR278W,YDL047W,YDR096W,YFL039C,YGL014W,YGL037C,YGL115W,YGL208W,YGL253W,YGR231C,YHR164C,YIL056W,YJR100C,YKL062W,YKL085W,YLL026W,YLR310C,YML123C,YMR037C,YMR145C,YNL098C,YPL015C	GO:0007568
organonitrogen compound catabolic process	0.0269988	YAL005C,YAL023C,YBL022C,YBL057C,YBR082C,YBR105C,YBR114W,YBR139W,YBR145W,YBR173C,YBR252W,YBR273C,YBR286W,YDL007W,YDL097C,YDL122W,YDL126C,YDL168W,YDL170W,YDL190C,YDL215C,YDR002W,YDR111C,YDR148C,YDR255C,YDR273W,YDR358W,YDR400W,YEL046C,YER021W,YER086W,YER094C,YER151C,YFR044C,YFR052W,YGL011C,YGL048C,YGL058W,YGR019W,YGR048W,YHR047C,YHR200W,YHR208W,YJL060W,YJR017C,YJR131W,YKL015W,YKL041W,YKL043W,YKL124W…	GO:1901565
ribonucleoside triphosphate metabolic process	0.0287939	YBL039C,YBL045C,YBR145W,YBR221C,YCL040W,YDL067C,YDR298C,YDR516C,YDR529C,YEL024W,YER178W,YFR033C,YGL253W,YGR183C,YGR240C,YHR001W-A,YIL111W,YJR048W,YJR121W,YLR345W,YLR395C,YML081C-A,YMR054W,YMR118C,YMR145C,YOR270C,YPL078C,YPR140W	GO:0009199
chorismate biosynthetic process	0.0304061	YBR249C,YDR035W,YDR127W,YGL148W	GO:0009423
oligosaccharide biosynthetic process	0.0310226	YBR126C,YDR074W,YKL192C,YML100W,YMR105C,YMR261C	GO:0009312
cofactor metabolic process	0.0310834	YBR035C,YBR145W,YBR221C,YCL040W,YDL130W-A,YDL215C,YDR047W,YDR135C,YDR148C,YDR232W,YDR400W,YDR516C,YEL041W,YER141W,YER178W,YFR044C,YGL037C,YGL091C,YGL125W,YGL253W,YGR088W,YGR201C,YGR204W,YGR240C,YGR248W,YGR255C,YGR267C,YHR122W,YHR163W,YIL003W,YJR051W,YKL151C,YKL192C,YKR066C,YKR069W,YKR071C,YLL027W,YLR180W,YLR299W,YLR345W,YLR354C,YMR041C,YMR145C,YMR315W,YNL191W,YNL240C,YNL241C,YNR001C,YOL049W,YOR22…	GO:0051186
positive regulation of RNA polymerase II transcriptional preinitiation complex assembly	0.0311317	YDL007W,YGL048C,YJR017C,YKL145W,YML069W,YOR117W,YOR259C	GO:0045899
purine ribonucleoside triphosphate metabolic process	0.0325628	YBL045C,YBR145W,YBR221C,YCL040W,YDL067C,YDR298C,YDR516C,YDR529C,YEL024W,YER178W,YFR033C,YGL253W,YGR183C,YGR240C,YHR001W-A,YIL111W,YJR048W,YJR121W,YLR345W,YLR395C,YML081C-A,YMR054W,YMR118C,YMR145C,YOR270C,YPL078C,YPR140W	GO:0009205
iron-sulfur cluster assembly	0.0361892	YGL091C,YHR122W,YIL003W,YKL192C,YKR071C,YLL027W,YNL240C,YOR226C,YPL059W,YPL135W	GO:0016226
metallo-sulfur cluster assembly	0.0361892	YGL091C,YHR122W,YIL003W,YKL192C,YKR071C,YLL027W,YNL240C,YOR226C,YPL059W,YPL135W	GO:0031163
tricarboxylic acid metabolic process	0.036585	YCR005C,YDL066W,YDR148C,YJL200C,YKL085W,YLR304C,YMR118C,YNL117W,YNR001C,YOL058W,YOR136W,YPL262W	GO:0072350
sulfur compound metabolic process	0.0377731	YBR221C,YDR135C,YDR148C,YDR158W,YER052C,YER178W,YFR044C,YGL091C,YGL125W,YGL184C,YGL202W,YGR155W,YGR201C,YGR204W,YHR122W,YHR208W,YIL003W,YJR010W,YJR130C,YKL192C,YKR069W,YKR071C,YLL027W,YLR180W,YLR299W,YMR009W,YNL191W,YNL239W,YNL240C,YNR001C,YOL049W,YOR226C,YPL048W,YPL059W,YPL091W,YPL135W	GO:0006790
antibiotic metabolic process	0.0380724	YBR145W,YCR005C,YDL066W,YDL168W,YDR148C,YDR216W,YGR088W,YJL068C,YJL200C,YKL085W,YKR066C,YLR304C,YMR118C,YMR145C,YNL117W,YNR001C,YOR136W,YOR374W,YPL262W	GO:0016999
dephosphorylation	0.0380907	YBL056W,YBR126C,YDL047W,YDL126C,YDL236W,YDR066C,YDR074W,YDR284C,YDR287W,YER037W,YER062C,YER089C,YFR003C,YFR025C,YGL224C,YHR044C,YHR046C,YHR132W-A,YIL153W,YJR017C,YJR110W,YKL190W,YKL193C,YLR273C,YLR345W,YML057W,YML100W,YMR261C,YMR311C,YNL099C,YNL128W,YOR014W,YOR039W,YOR062C,YOR131C,YOR163W,YOR178C,YPL145C	GO:0016311
response to inorganic substance	0.0381692	YBR126C,YDL126C,YDR001C,YDR135C,YGR088W,YIR018W,YJR101W,YKL062W,YKR071C,YLL029W,YLR109W,YMR022W,YMR037C,YMR038C,YMR243C,YNL027W,YNL036W,YNL190W,YNL241C,YPR008W	GO:0010035
response to toxic substance	0.0382368	YCL035C,YDL168W,YDL190C,YDR216W,YGR088W,YGR234W,YHL010C,YIR037W,YJL068C,YJR101W,YJR111C,YKL062W,YKR066C,YKR071C,YLR109W,YMR037C,YMR038C,YNL162W,YNL241C,YNR064C,YPL091W	GO:0009636
branched-chain amino acid biosynthetic process	0.0393769	YCL009C,YDR158W,YER086W,YGL009C,YHR208W,YJR016C,YMR108W,YNL104C	GO:0009082
positive regulation of transcription initiation from RNA polymerase II promoter	0.0393769	YDL007W,YGL048C,YJR017C,YKL145W,YML069W,YMR039C,YOR117W,YOR259C	GO:0060261
positive regulation of DNA-templated transcription, initiation	0.0393769	YDL007W,YGL048C,YJR017C,YKL145W,YML069W,YMR039C,YOR117W,YOR259C	GO:2000144
nucleoside triphosphate metabolic process	0.0407705	YBL039C,YBL045C,YBR145W,YBR221C,YBR252W,YCL040W,YDL067C,YDR298C,YDR516C,YDR529C,YEL024W,YER178W,YFR033C,YGL253W,YGR183C,YGR240C,YHR001W-A,YIL111W,YJR048W,YJR121W,YLR345W,YLR395C,YML081C-A,YMR054W,YMR118C,YMR145C,YOR270C,YPL078C,YPR140W	GO:0009141
mitochondrial electron transport, ubiquinol to cytochrome c	0.0479406	YBL045C,YDR529C,YEL024W,YFR033C,YGR183C,YHR001W-A,YJR048W	GO:0006122
arginine biosynthetic process	0.0479406	YHR018C,YJL088W,YJR109C,YMR062C,YOL058W,YOR130C,YOR303W	GO:0006526

## Sheet: bmv58_h14a7_lat15
Condition-Temperature	Condition-Stage	Comparision	Up-regulated in strain	Gene Systematic	Gene Standard Name	Gene Name	log2fold	pValue
15 ºC	Latency	BMV58 vs H14A7 (S cer + S uva)	BMV58	YAL011W	SWC3	SWr Complex	-0.960281	8.28997e-07
15 ºC	Latency	BMV58 vs H14A7 (S cer + S uva)	BMV59	YAL036C	RBG1	RiBosome interacting Gtpase	-0.708569	0.00124666
15 ºC	Latency	BMV58 vs H14A7 (S cer + S uva)	BMV60	YAL038W	CDC19	Cell Division Cycle	-0.741805	8.08833e-06
15 ºC	Latency	BMV58 vs H14A7 (S cer + S uva)	BMV61	YAR003W	SWD1	Set1c, WD40 repeat protein	-0.961222	0.000593847
15 ºC	Latency	BMV58 vs H14A7 (S cer + S uva)	BMV62	YAR015W	ADE1	ADEnine requiring	-1.52523	1.87592e-05
15 ºC	Latency	BMV58 vs H14A7 (S cer + S uva)	BMV63	YBL027W	RPL19B	Ribosomal Protein of the Large subunit	-0.897921	4.18646e-07
15 ºC	Latency	BMV58 vs H14A7 (S cer + S uva)	BMV64	YBL029W			-1.06384	0.000105816
15 ºC	Latency	BMV58 vs H14A7 (S cer + S uva)	BMV65	YBL060W	YEL1	Yeast EFA6-Like	-0.74858	1.69209e-05
15 ºC	Latency	BMV58 vs H14A7 (S cer + S uva)	BMV66	YBL095W	MRX3	Mitochondrial oRganization of gene eXpression (MIOREX)	-0.736559	6.16914e-05
15 ºC	Latency	BMV58 vs H14A7 (S cer + S uva)	BMV67	YBR007C	DSF2	Deletion Suppressor of mptFive/pufFive mutation	-0.744213	0.000441555
15 ºC	Latency	BMV58 vs H14A7 (S cer + S uva)	BMV68	YBR030W	RKM3	Ribosomal lysine (K) Methyltransferase	-0.739547	0.000104918
15 ºC	Latency	BMV58 vs H14A7 (S cer + S uva)	BMV69	YBR034C	HMT1	HnRNP MethylTransferase	-0.818656	4.18545e-05
15 ºC	Latency	BMV58 vs H14A7 (S cer + S uva)	BMV70	YBR038W	CHS2	CHitin Synthase	-0.67771	0.000396993
15 ºC	Latency	BMV58 vs H14A7 (S cer + S uva)	BMV71	YBR043C	QDR3	QuiniDine Resistance	-0.686893	0.000796274
15 ºC	Latency	BMV58 vs H14A7 (S cer + S uva)	BMV72	YBR083W	TEC1	Transposon Enhancement Control	-0.801078	0.000522428
15 ºC	Latency	BMV58 vs H14A7 (S cer + S uva)	BMV73	YBR088C	POL30	POLymerase	-1.46121	1.84882e-12
15 ºC	Latency	BMV58 vs H14A7 (S cer + S uva)	BMV74	YBR095C	RXT2		-0.7018	0.000401781
15 ºC	Latency	BMV58 vs H14A7 (S cer + S uva)	BMV75	YBR148W	YSW1		-1.08692	2.2235e-05
15 ºC	Latency	BMV58 vs H14A7 (S cer + S uva)	BMV76	YBR158W	AMN1	Antagonist of Mitotic exit Network	-0.699352	0.000600507
15 ºC	Latency	BMV58 vs H14A7 (S cer + S uva)	BMV77	YBR167C	POP7	Processing Of Precursor RNAs	-0.813416	3.61214e-05
15 ºC	Latency	BMV58 vs H14A7 (S cer + S uva)	BMV78	YBR170C	NPL4	Nuclear Protein Localization	-0.615056	0.000976074
15 ºC	Latency	BMV58 vs H14A7 (S cer + S uva)	BMV79	YBR187W	GDT1	Gcr1 Dependent Translation factor	-1.03053	4.71687e-10
15 ºC	Latency	BMV58 vs H14A7 (S cer + S uva)	BMV80	YBR208C	DUR1,2	Degradation of URea	-1.26781	2.53073e-06
15 ºC	Latency	BMV58 vs H14A7 (S cer + S uva)	BMV81	YBR245C	ISW1	Imitation SWitch subfamily	-0.763617	0.000697466
15 ºC	Latency	BMV58 vs H14A7 (S cer + S uva)	BMV82	YBR267W	REI1	REquired for Isotropic bud growth	-0.718379	7.75898e-05
15 ºC	Latency	BMV58 vs H14A7 (S cer + S uva)	BMV83	YBR280C	SAF1	SCF Associated Factor	-1.1509	5.75275e-08
15 ºC	Latency	BMV58 vs H14A7 (S cer + S uva)	BMV84	YBR291C	CTP1	Citrate Transport Protein	-1.65168	3.08485e-12
15 ºC	Latency	BMV58 vs H14A7 (S cer + S uva)	BMV85	YCL005W-A	VMA9	Vacuolar Membrane Atpase	-0.811506	0.000523391
15 ºC	Latency	BMV58 vs H14A7 (S cer + S uva)	BMV86	YCL024W	KCC4		-1.06575	9.12681e-05
15 ºC	Latency	BMV58 vs H14A7 (S cer + S uva)	BMV87	YCL025C	AGP1	high-Affinity Glutamine Permease	-0.99452	8.0016e-09
15 ºC	Latency	BMV58 vs H14A7 (S cer + S uva)	BMV88	YCL029C	BIK1	BIlateral Karyogamy defect	-0.750987	0.000472384
15 ºC	Latency	BMV58 vs H14A7 (S cer + S uva)	BMV89	YCL031C	RRP7	Ribosomal RNA Processing	-0.832301	0.00119788
15 ºC	Latency	BMV58 vs H14A7 (S cer + S uva)	BMV90	YCL036W	GFD2	Great for Full DEAD box protein activity	-0.74475	0.000209869
15 ºC	Latency	BMV58 vs H14A7 (S cer + S uva)	BMV91	YCL037C	SRO9	Suppressor of rho3	-1.82268	6.37449e-11
15 ºC	Latency	BMV58 vs H14A7 (S cer + S uva)	BMV92	YCL048W	SPS22	SPorulation Specific 2 too (2)	-1.67466	3.83549e-05
15 ºC	Latency	BMV58 vs H14A7 (S cer + S uva)	BMV93	YCL051W	LRE1	Laminarase REsistance	-0.895305	0.0012119
15 ºC	Latency	BMV58 vs H14A7 (S cer + S uva)	BMV94	YCL055W	KAR4	KARyogamy	-1.50005	1.33057e-05
15 ºC	Latency	BMV58 vs H14A7 (S cer + S uva)	BMV95	YCL064C	CHA1	Catabolism of Hydroxy Amino acids	-3.00784	4.8194e-16
15 ºC	Latency	BMV58 vs H14A7 (S cer + S uva)	BMV96	YCR009C	RVS161	Reduced Viability on Starvation	-0.700269	0.000173401
15 ºC	Latency	BMV58 vs H14A7 (S cer + S uva)	BMV97	YCR019W	MAK32	MAintenance of Killer	-0.711645	0.000892796
15 ºC	Latency	BMV58 vs H14A7 (S cer + S uva)	BMV98	YCR032W	BPH1	Beige Protein Homolog	-0.626065	0.00100128
15 ºC	Latency	BMV58 vs H14A7 (S cer + S uva)	BMV99	YCR034W	ELO2	fatty acid ELOngation	-0.865162	1.4338e-05
15 ºC	Latency	BMV58 vs H14A7 (S cer + S uva)	BMV100	YCR045C	RRT12	Regulator of rDNA Transcription	-0.842761	0.000105016
15 ºC	Latency	BMV58 vs H14A7 (S cer + S uva)	BMV101	YCR051W			-0.719337	1.36139e-05
15 ºC	Latency	BMV58 vs H14A7 (S cer + S uva)	BMV102	YCR057C	PWP2	Periodic tryptophan (W) Protein	-0.752381	0.0010963
15 ºC	Latency	BMV58 vs H14A7 (S cer + S uva)	BMV103	YCR066W	RAD18	RADiation sensitive	-0.994005	0.000897554
15 ºC	Latency	BMV58 vs H14A7 (S cer + S uva)	BMV104	YCR071C	IMG2	Integrity of Mitochondrial Genome	-0.771609	0.000410419
15 ºC	Latency	BMV58 vs H14A7 (S cer + S uva)	BMV105	YCR072C	RSA4	RiboSome Assembly	-1.08661	5.82694e-06
15 ºC	Latency	BMV58 vs H14A7 (S cer + S uva)	BMV106	YCR073W-A	SOL2	Suppressor Of Los1-1	-0.810211	2.62041e-06
15 ºC	Latency	BMV58 vs H14A7 (S cer + S uva)	BMV107	YCR081W	SRB8	Suppressor of RNA polymerase B	-0.792604	0.000490034
15 ºC	Latency	BMV58 vs H14A7 (S cer + S uva)	BMV108	YCR088W	ABP1	Actin Binding Protein	-0.745636	0.000348311
15 ºC	Latency	BMV58 vs H14A7 (S cer + S uva)	BMV109	YCR093W	CDC39	Cell Division Cycle	-0.68939	0.000280703
15 ºC	Latency	BMV58 vs H14A7 (S cer + S uva)	BMV110	YDL003W	MCD1	Mitotic Chromosome Determinant	-0.702019	0.000754103
15 ºC	Latency	BMV58 vs H14A7 (S cer + S uva)	BMV111	YDL031W	DBP10	Dead Box Protein	-0.686691	0.0010115
15 ºC	Latency	BMV58 vs H14A7 (S cer + S uva)	BMV112	YDL035C	GPR1	G-Protein coupled Receptor	-0.658782	0.000744936
15 ºC	Latency	BMV58 vs H14A7 (S cer + S uva)	BMV113	YDL051W	LHP1	La-Homologous Protein	-0.6752	0.000815669
15 ºC	Latency	BMV58 vs H14A7 (S cer + S uva)	BMV114	YDL119C	HEM25	HEMe synthesis by SLC25 family member	-0.660472	0.000560568
15 ºC	Latency	BMV58 vs H14A7 (S cer + S uva)	BMV115	YDL155W	CLB3	CycLin B	-0.726848	0.000263556
15 ºC	Latency	BMV58 vs H14A7 (S cer + S uva)	BMV116	YDL166C	FAP7	Factor Activating Pos9	-0.697495	2.99857e-05
15 ºC	Latency	BMV58 vs H14A7 (S cer + S uva)	BMV117	YDL201W	TRM8	Transfer RNA Methyltransferase	-0.60282	0.000719696
15 ºC	Latency	BMV58 vs H14A7 (S cer + S uva)	BMV118	YDL203C	ACK1	Activator of C Kinase 1	-0.685197	0.000533508
15 ºC	Latency	BMV58 vs H14A7 (S cer + S uva)	BMV119	YDL211C			-1.18356	4.14035e-05
15 ºC	Latency	BMV58 vs H14A7 (S cer + S uva)	BMV120	YDL216C	RRI1	Regulator of Rub1 specific Isopeptidase	-0.772614	0.000324196
15 ºC	Latency	BMV58 vs H14A7 (S cer + S uva)	BMV121	YDL229W	SSB1	Stress-Seventy subfamily B	-0.671406	0.000238035
15 ºC	Latency	BMV58 vs H14A7 (S cer + S uva)	BMV122	YDR016C	DAD1	Duo1 And Dam1 interacting	-0.925071	4.94436e-05
15 ºC	Latency	BMV58 vs H14A7 (S cer + S uva)	BMV123	YDR087C	RRP1	Ribosomal RNA Processing	-0.541085	0.00122129
15 ºC	Latency	BMV58 vs H14A7 (S cer + S uva)	BMV124	YDR146C	SWI5	SWItching deficient	-1.09196	2.70456e-06
15 ºC	Latency	BMV58 vs H14A7 (S cer + S uva)	BMV125	YDR210W			-1.36569	8.78051e-06
15 ºC	Latency	BMV58 vs H14A7 (S cer + S uva)	BMV126	YDR213W	UPC2	UPtake Control	-0.862596	0.000331205
15 ºC	Latency	BMV58 vs H14A7 (S cer + S uva)	BMV127	YDR217C	RAD9	RADiation sensitive	-1.37538	3.34089e-08
15 ºC	Latency	BMV58 vs H14A7 (S cer + S uva)	BMV128	YDR295C	HDA2	Histone DeAcetylase	-0.665658	0.00129301
15 ºC	Latency	BMV58 vs H14A7 (S cer + S uva)	BMV129	YDR301W	CFT1	Cleavage Factor Two	-0.888412	9.26809e-07
15 ºC	Latency	BMV58 vs H14A7 (S cer + S uva)	BMV130	YDR352W	YPQ2	Yeast PQ-loop protein	-1.05189	1.18793e-06
15 ºC	Latency	BMV58 vs H14A7 (S cer + S uva)	BMV131	YDR380W	ARO10	AROmatic amino acid requiring	-1.1	3.52687e-07
15 ºC	Latency	BMV58 vs H14A7 (S cer + S uva)	BMV132	YDR389W	SAC7	Suppressor of ACtin	-0.797495	3.15044e-05
15 ºC	Latency	BMV58 vs H14A7 (S cer + S uva)	BMV133	YDR399W	HPT1	Hypoxanthine guanine PhosphoribosylTransferase	-0.80793	5.75809e-05
15 ºC	Latency	BMV58 vs H14A7 (S cer + S uva)	BMV134	YDR409W	SIZ1	SAP and mIZ-finger domain	-0.789028	0.000866763
15 ºC	Latency	BMV58 vs H14A7 (S cer + S uva)	BMV135	YDR451C	YHP1	Yeast Homeo-Protein	-0.790806	0.00053733
15 ºC	Latency	BMV58 vs H14A7 (S cer + S uva)	BMV136	YDR502C	SAM2	S-AdenosylMethionine requiring	-0.682419	0.000125297
15 ºC	Latency	BMV58 vs H14A7 (S cer + S uva)	BMV137	YEL006W	YEA6		-0.817858	1.18968e-05
15 ºC	Latency	BMV58 vs H14A7 (S cer + S uva)	BMV138	YEL018W	EAF5	Esa1p-Associated Factor	-0.831771	0.000695058
15 ºC	Latency	BMV58 vs H14A7 (S cer + S uva)	BMV139	YEL019C	MMS21	Methyl MethaneSulfonate sensitivity	-0.606172	0.000503066
15 ºC	Latency	BMV58 vs H14A7 (S cer + S uva)	BMV140	YEL020W-A	TIM9	Translocase of the Inner Mitochondrial membrane	-0.820578	0.000279233
15 ºC	Latency	BMV58 vs H14A7 (S cer + S uva)	BMV141	YEL066W	HPA3	Histone and other Protein Acetyltransferase	-1.05141	0.000529687
15 ºC	Latency	BMV58 vs H14A7 (S cer + S uva)	BMV142	YER013W	PRP22	Pre-mRNA Processing	-0.800438	0.000399479
15 ºC	Latency	BMV58 vs H14A7 (S cer + S uva)	BMV143	YER023W	PRO3	PROline requiring	-0.632776	0.000637229
15 ºC	Latency	BMV58 vs H14A7 (S cer + S uva)	BMV144	YER042W	MXR1	peptide Methionine sulfoXide Reductase	-0.679356	0.000125488
15 ºC	Latency	BMV58 vs H14A7 (S cer + S uva)	BMV145	YER048W-A	ISD11	Iron-Sulfur protein biogenesis, Desulfurase-interacting protein	-0.749233	0.000368861
15 ºC	Latency	BMV58 vs H14A7 (S cer + S uva)	BMV146	YER049W	TPA1	Termination and PolyAdenylation	-0.554314	0.00116212
15 ºC	Latency	BMV58 vs H14A7 (S cer + S uva)	BMV147	YER056C	FCY2	FluoroCYtosine resistance	-0.771675	0.00027864
15 ºC	Latency	BMV58 vs H14A7 (S cer + S uva)	BMV148	YER070W	RNR1	RiboNucleotide Reductase	-0.587773	0.000747786
15 ºC	Latency	BMV58 vs H14A7 (S cer + S uva)	BMV149	YER087W	AIM10	Altered Inheritance rate of Mitochondria	-0.683	0.00113959
15 ºC	Latency	BMV58 vs H14A7 (S cer + S uva)	BMV150	YER091C	MET6	METhionine requiring	-0.968951	2.0365e-05
15 ºC	Latency	BMV58 vs H14A7 (S cer + S uva)	BMV151	YER170W	ADK2	ADenylate Kinase	-0.736653	0.000318794
15 ºC	Latency	BMV58 vs H14A7 (S cer + S uva)	BMV152	YFR023W	PES4	Polymerase Epsilon Suppressor	-2.41791	0.000384831
15 ºC	Latency	BMV58 vs H14A7 (S cer + S uva)	BMV153	YGL041W-A	DPC13	Delta-Psi dependent mitochondrial import and Cleavage protein of ~13 kDa	-0.776718	6.1141e-06
15 ºC	Latency	BMV58 vs H14A7 (S cer + S uva)	BMV154	YGL062W	PYC1	PYruvate Carboxylase	-1.02571	1.40849e-07
15 ºC	Latency	BMV58 vs H14A7 (S cer + S uva)	BMV155	YGL064C	MRH4	Mitochondrial RNA Helicase	-1.11419	1.4016e-09
15 ºC	Latency	BMV58 vs H14A7 (S cer + S uva)	BMV156	YGL122C	NAB2	Nuclear polyAdenylated RNA-Binding	-0.772526	0.000228815
15 ºC	Latency	BMV58 vs H14A7 (S cer + S uva)	BMV157	YGL153W	PEX14	PEroXisome related	-0.70097	0.00125214
15 ºC	Latency	BMV58 vs H14A7 (S cer + S uva)	BMV158	YGL234W	ADE5,7	ADEnine requiring	-1.27608	9.52412e-06
15 ºC	Latency	BMV58 vs H14A7 (S cer + S uva)	BMV159	YGL256W	ADH4	Alcohol DeHydrogenase	-1.50745	8.61613e-15
15 ºC	Latency	BMV58 vs H14A7 (S cer + S uva)	BMV160	YGR014W	MSB2	Multicopy Suppression of a Budding defect	-1.0731	5.079e-09
15 ºC	Latency	BMV58 vs H14A7 (S cer + S uva)	BMV161	YGR061C	ADE6	ADEnine requiring	-1.55353	1.41967e-06
15 ºC	Latency	BMV58 vs H14A7 (S cer + S uva)	BMV162	YGR074W	SMD1	snRNA Sm binding site protein D1	-1.03155	1.88981e-07
15 ºC	Latency	BMV58 vs H14A7 (S cer + S uva)	BMV163	YGR098C	ESP1	Extra Spindle Pole bodies	-1.02759	9.13187e-05
15 ºC	Latency	BMV58 vs H14A7 (S cer + S uva)	BMV164	YGR142W	BTN2	BaTteN disease	-0.834045	8.1831e-05
15 ºC	Latency	BMV58 vs H14A7 (S cer + S uva)	BMV165	YGR157W	CHO2	CHOline requiring	-0.8423	2.23213e-06
15 ºC	Latency	BMV58 vs H14A7 (S cer + S uva)	BMV166	YGR177C	ATF2	AcetylTransFerase	-0.779176	0.00105921
15 ºC	Latency	BMV58 vs H14A7 (S cer + S uva)	BMV167	YGR208W	SER2	SERine requiring	-1.76748	3.24861e-12
15 ºC	Latency	BMV58 vs H14A7 (S cer + S uva)	BMV168	YGR213C	RTA1	Resistance To 7-Aminocholesterol	-0.933463	1.73557e-08
15 ºC	Latency	BMV58 vs H14A7 (S cer + S uva)	BMV169	YGR217W	CCH1	Calcium Channel Homolog	-0.794117	1.9369e-05
15 ºC	Latency	BMV58 vs H14A7 (S cer + S uva)	BMV170	YGR220C	MRPL9	Mitochondrial Ribosomal Protein, Large subunit	-0.72102	0.00073006
15 ºC	Latency	BMV58 vs H14A7 (S cer + S uva)	BMV171	YGR238C	KEL2	KELch repeat	-0.833824	0.000124391
15 ºC	Latency	BMV58 vs H14A7 (S cer + S uva)	BMV172	YGR244C	LSC2	Ligase of Succinyl-CoA	-1.41992	8.13328e-16
15 ºC	Latency	BMV58 vs H14A7 (S cer + S uva)	BMV173	YHL030W	ECM29	ExtraCellular Mutant	-1.19681	2.3175e-11
15 ºC	Latency	BMV58 vs H14A7 (S cer + S uva)	BMV174	YHR035W	NEL1	Non-ERES Localized Sec23 homolog 1	-0.857496	0.000946773
15 ºC	Latency	BMV58 vs H14A7 (S cer + S uva)	BMV175	YHR037W	PUT2	Proline UTilization	-1.09247	1.80077e-05
15 ºC	Latency	BMV58 vs H14A7 (S cer + S uva)	BMV176	YHR059W	FYV4	Function required for Yeast Viability	-0.711483	0.000148424
15 ºC	Latency	BMV58 vs H14A7 (S cer + S uva)	BMV177	YHR070W	TRM5	tRNA Methyltransferase	-1.21295	1.40461e-07
15 ºC	Latency	BMV58 vs H14A7 (S cer + S uva)	BMV178	YHR112C			-0.732907	4.59091e-05
15 ºC	Latency	BMV58 vs H14A7 (S cer + S uva)	BMV179	YHR146W	CRP1	Cruciform DNA-Recognizing Protein	-1.63103	7.83497e-12
15 ºC	Latency	BMV58 vs H14A7 (S cer + S uva)	BMV180	YHR178W	STB5	Sin Three Binding protein	-0.622441	0.000354998
15 ºC	Latency	BMV58 vs H14A7 (S cer + S uva)	BMV181	YHR183W	GND1	6-phosphoGlucoNateDehydrogenase	-1.31118	2.00894e-06
15 ºC	Latency	BMV58 vs H14A7 (S cer + S uva)	BMV182	YHR197W	RIX1	RIbosome eXport	-0.624936	0.000604737
15 ºC	Latency	BMV58 vs H14A7 (S cer + S uva)	BMV183	YHR205W	SCH9		-0.64871	0.000246092
15 ºC	Latency	BMV58 vs H14A7 (S cer + S uva)	BMV184	YIL091C	UTP25	U Three Protein	-0.768307	0.000493938
15 ºC	Latency	BMV58 vs H14A7 (S cer + S uva)	BMV185	YIL104C	SHQ1	Small nucleolar RNAs of the box H/ACA family Quantitative accumulation	-0.75055	0.000282956
15 ºC	Latency	BMV58 vs H14A7 (S cer + S uva)	BMV186	YIL108W			-0.669859	0.000158925
15 ºC	Latency	BMV58 vs H14A7 (S cer + S uva)	BMV187	YIL145C	PAN6	PANtothenate biosynthesis	-0.663947	0.000191698
15 ºC	Latency	BMV58 vs H14A7 (S cer + S uva)	BMV188	YIR021W	MRS1	Mitochondrial RNA Splicing	-0.831137	2.74459e-05
15 ºC	Latency	BMV58 vs H14A7 (S cer + S uva)	BMV189	YIR031C	DAL7	Degradation of Allantoin	-0.746597	0.000452781
15 ºC	Latency	BMV58 vs H14A7 (S cer + S uva)	BMV190	YJL034W	KAR2	KARyogamy	-0.614627	0.000489931
15 ºC	Latency	BMV58 vs H14A7 (S cer + S uva)	BMV191	YJL056C	ZAP1	Zinc-responsive Activator Protein	-1.21574	1.71618e-09
15 ºC	Latency	BMV58 vs H14A7 (S cer + S uva)	BMV192	YJL065C	DLS1	Dpb3-Like Subunit of ISW2/yCHRAC complex	-0.776428	0.000775248
15 ºC	Latency	BMV58 vs H14A7 (S cer + S uva)	BMV193	YJL098W	SAP185	Sit4 Associated Protein	-1.13702	5.22022e-05
15 ºC	Latency	BMV58 vs H14A7 (S cer + S uva)	BMV194	YJL146W	IDS2	IME2-Dependent Signaling	-0.69308	0.000198243
15 ºC	Latency	BMV58 vs H14A7 (S cer + S uva)	BMV195	YJL189W	RPL39	Ribosomal Protein of the Large subunit	-1.00618	4.96785e-07
15 ºC	Latency	BMV58 vs H14A7 (S cer + S uva)	BMV196	YJL197W	UBP12	UBiquitin-specific Protease	-0.571525	0.000661904
15 ºC	Latency	BMV58 vs H14A7 (S cer + S uva)	BMV197	YJL200C	ACO2	ACOnitase	-0.946543	1.39745e-07
15 ºC	Latency	BMV58 vs H14A7 (S cer + S uva)	BMV198	YJR060W	CBF1	Centromere Binding Factor	-0.709137	0.000279358
15 ºC	Latency	BMV58 vs H14A7 (S cer + S uva)	BMV199	YJR074W	MOG1	Multicopy suppressor Of ts Gsp1	-0.666027	0.000704198
15 ºC	Latency	BMV58 vs H14A7 (S cer + S uva)	BMV200	YJR092W	BUD4	BUD site selection	-0.901247	0.000140734
15 ºC	Latency	BMV58 vs H14A7 (S cer + S uva)	BMV201	YJR097W	JJJ3	J-protein (Type III)	-1.20306	0.000117494
15 ºC	Latency	BMV58 vs H14A7 (S cer + S uva)	BMV202	YJR113C	RSM7	Ribosomal Small subunit of Mitochondria	-0.550737	0.00106475
15 ºC	Latency	BMV58 vs H14A7 (S cer + S uva)	BMV203	YJR137C	MET5	METhionine requiring	-0.594652	0.00108708
15 ºC	Latency	BMV58 vs H14A7 (S cer + S uva)	BMV204	YJR147W	HMS2	High-copy Mep Suppressor	-0.844275	1.45294e-05
15 ºC	Latency	BMV58 vs H14A7 (S cer + S uva)	BMV205	YJR148W	BAT2	Branched-chain Amino acid Transaminase	-1.77639	2.9743e-07
15 ºC	Latency	BMV58 vs H14A7 (S cer + S uva)	BMV206	YKL014C	URB1	Unhealthy Ribosome Biogenesis	-0.850302	4.44564e-05
15 ºC	Latency	BMV58 vs H14A7 (S cer + S uva)	BMV207	YKL029C	MAE1	MAlic Enzyme	-2.16911	6.65285e-32
15 ºC	Latency	BMV58 vs H14A7 (S cer + S uva)	BMV208	YKL068W-A			-1.04364	8.56952e-07
15 ºC	Latency	BMV58 vs H14A7 (S cer + S uva)	BMV209	YKL069W			-0.747983	0.000433231
15 ºC	Latency	BMV58 vs H14A7 (S cer + S uva)	BMV210	YKL112W	ABF1	ARS-Binding Factor 1	-0.568872	0.000652881
15 ºC	Latency	BMV58 vs H14A7 (S cer + S uva)	BMV211	YKL139W	CTK1	Carboxy-Terminal domain Kinase	-0.816152	0.00108702
15 ºC	Latency	BMV58 vs H14A7 (S cer + S uva)	BMV212	YKL143W	LTV1	Low Temperature Viability	-0.914328	0.000142851
15 ºC	Latency	BMV58 vs H14A7 (S cer + S uva)	BMV213	YKL166C	TPK3	Takashi's Protein Kinase	-0.877378	0.000600303
15 ºC	Latency	BMV58 vs H14A7 (S cer + S uva)	BMV214	YKL170W	MRPL38	Mitochondrial Ribosomal Protein, Large subunit	-1.4558	5.14621e-15
15 ºC	Latency	BMV58 vs H14A7 (S cer + S uva)	BMV215	YKR019C	IRS4	Increased rDNA Silencing	-0.759599	6.19016e-05
15 ºC	Latency	BMV58 vs H14A7 (S cer + S uva)	BMV216	YKR023W	RQT4	Ribosome-Quality control Trigger factor	-0.95732	0.000119606
15 ºC	Latency	BMV58 vs H14A7 (S cer + S uva)	BMV217	YKR024C	DBP7	Dead Box Protein	-1.09532	5.66569e-06
15 ºC	Latency	BMV58 vs H14A7 (S cer + S uva)	BMV218	YKR035W-A	DID2	Doa4-Independent Degradation	-1.20639	7.76524e-12
15 ºC	Latency	BMV58 vs H14A7 (S cer + S uva)	BMV219	YKR061W	KTR2	Kre Two Related	-1.03212	1.01306e-05
15 ºC	Latency	BMV58 vs H14A7 (S cer + S uva)	BMV220	YKR080W	MTD1	Methylene Tetrahydrafolate Dehydrogenase	-1.959	1.14297e-10
15 ºC	Latency	BMV58 vs H14A7 (S cer + S uva)	BMV221	YLL004W	ORC3	Origin Recognition Complex	-0.706751	7.66185e-05
15 ºC	Latency	BMV58 vs H14A7 (S cer + S uva)	BMV222	YLL013C	PUF3	PUmilio-homology domain Family	-0.897336	2.60316e-06
15 ºC	Latency	BMV58 vs H14A7 (S cer + S uva)	BMV223	YLL024C	SSA2	Stress-Seventy subfamily A	-0.857729	6.0576e-06
15 ºC	Latency	BMV58 vs H14A7 (S cer + S uva)	BMV224	YLL034C	RIX7	RIbosome eXport	-0.935815	0.000718993
15 ºC	Latency	BMV58 vs H14A7 (S cer + S uva)	BMV225	YLL052C	AQY2	AQuaporin from Yeast	-1.28085	4.77235e-08
15 ºC	Latency	BMV58 vs H14A7 (S cer + S uva)	BMV226	YLL061W	MMP1	S-MethylMethionine Permease	-1.14082	1.5449e-10
15 ºC	Latency	BMV58 vs H14A7 (S cer + S uva)	BMV227	YLL062C	MHT1	S-Methylmethionine-Homocysteine methylTransferase	-0.919384	8.01872e-06
15 ºC	Latency	BMV58 vs H14A7 (S cer + S uva)	BMV228	YLR004C	THI73	THI regulon	-0.832062	0.00014473
15 ºC	Latency	BMV58 vs H14A7 (S cer + S uva)	BMV229	YLR058C	SHM2	Serine HydroxyMethyltransferase	-2.18214	8.56252e-08
15 ºC	Latency	BMV58 vs H14A7 (S cer + S uva)	BMV230	YLR061W	RPL22A	Ribosomal Protein of the Large subunit	-0.975499	5.79049e-07
15 ºC	Latency	BMV58 vs H14A7 (S cer + S uva)	BMV231	YLR063W	BMT6	Base Methyltransferase of Twenty five S rRNA 6	-0.874835	0.000230909
15 ºC	Latency	BMV58 vs H14A7 (S cer + S uva)	BMV232	YLR094C	GIS3	GIg1-2 Suppressor	-1.09885	1.80572e-06
15 ºC	Latency	BMV58 vs H14A7 (S cer + S uva)	BMV233	YLR104W	LCL2	Long Chronological Lifespan 2	-0.945648	2.73172e-06
15 ºC	Latency	BMV58 vs H14A7 (S cer + S uva)	BMV234	YLR129W	DIP2	DOM34 Interacting Protein	-0.78067	1.71191e-05
15 ºC	Latency	BMV58 vs H14A7 (S cer + S uva)	BMV235	YLR131C	ACE2	Activator of CUP1 Expression	-0.642598	0.00114551
15 ºC	Latency	BMV58 vs H14A7 (S cer + S uva)	BMV236	YLR132C	USB1	U Six Biogenesis	-1.34913	2.823e-06
15 ºC	Latency	BMV58 vs H14A7 (S cer + S uva)	BMV237	YLR143W	DPH6	DiPHthamide biosynthesis	-0.609084	0.000818303
15 ºC	Latency	BMV58 vs H14A7 (S cer + S uva)	BMV238	YLR187W	SKG3	Suppressor of lethality of Kex2 Gas1 double null mutant	-0.889355	1.02391e-07
15 ºC	Latency	BMV58 vs H14A7 (S cer + S uva)	BMV239	YLR216C	CPR6	Cyclosporin-sensitive Proline Rotamase	-0.925244	4.78064e-06
15 ºC	Latency	BMV58 vs H14A7 (S cer + S uva)	BMV240	YLR222C	UTP13	U Three Protein	-0.908133	3.40144e-07
15 ºC	Latency	BMV58 vs H14A7 (S cer + S uva)	BMV241	YLR262C	YPT6	Yeast Protein Two	-1.02526	0.000955268
15 ºC	Latency	BMV58 vs H14A7 (S cer + S uva)	BMV242	YLR303W	MET17	METhionine requiring	-0.906556	6.78458e-07
15 ºC	Latency	BMV58 vs H14A7 (S cer + S uva)	BMV243	YLR359W	ADE13	ADEnine requiring	-1.42488	7.1813e-05
15 ºC	Latency	BMV58 vs H14A7 (S cer + S uva)	BMV244	YLR364W	GRX8	GlutaRedoXin	-0.884665	3.89221e-06
15 ºC	Latency	BMV58 vs H14A7 (S cer + S uva)	BMV245	YLR438W	CAR2	Catabolism of ARginine	-1.47434	1.41155e-16
15 ºC	Latency	BMV58 vs H14A7 (S cer + S uva)	BMV246	YLR449W	FPR4	FKBP Proline Rotamase (isomerase)	-0.864387	6.57814e-05
15 ºC	Latency	BMV58 vs H14A7 (S cer + S uva)	BMV247	YML007W	YAP1	Yeast AP-1	-0.606867	0.000358882
15 ºC	Latency	BMV58 vs H14A7 (S cer + S uva)	BMV248	YML017W	PSP2	Polymerase SuPpressor	-0.645059	0.000254776
15 ºC	Latency	BMV58 vs H14A7 (S cer + S uva)	BMV249	YML049C	RSE1	RNA Splicing and ER-to-Golgi transport	-0.779225	0.000261164
15 ºC	Latency	BMV58 vs H14A7 (S cer + S uva)	BMV250	YML058W	SML1	Suppressor of Mec1 Lethality	-1.35498	3.71557e-08
15 ºC	Latency	BMV58 vs H14A7 (S cer + S uva)	BMV251	YML111W	BUL2	Binds Ubiquitin Ligase	-0.775964	8.7335e-05
15 ºC	Latency	BMV58 vs H14A7 (S cer + S uva)	BMV252	YMR020W	FMS1	Fenpropimorph-resistance Multicopy Suppressor	-0.735176	2.85753e-05
15 ºC	Latency	BMV58 vs H14A7 (S cer + S uva)	BMV253	YMR059W	SEN15	Splicing ENdonuclease	-1.02358	6.53686e-05
15 ºC	Latency	BMV58 vs H14A7 (S cer + S uva)	BMV254	YMR083W	ADH3	Alcohol DeHydrogenase	-0.584463	0.00123303
15 ºC	Latency	BMV58 vs H14A7 (S cer + S uva)	BMV255	YMR095C	SNO1	SNZ proximal Open reading frame	-1.40651	5.83251e-08
15 ºC	Latency	BMV58 vs H14A7 (S cer + S uva)	BMV256	YMR096W	SNZ1	SNooZe	-1.96137	1.1685e-09
15 ºC	Latency	BMV58 vs H14A7 (S cer + S uva)	BMV257	YMR100W	MUB1	MUlti Budding	-0.910619	0.000969808
15 ºC	Latency	BMV58 vs H14A7 (S cer + S uva)	BMV258	YMR120C	ADE17	ADEnine	-1.60591	7.06795e-05
15 ºC	Latency	BMV58 vs H14A7 (S cer + S uva)	BMV259	YMR121C	RPL15B	Ribosomal Protein of the Large subunit	-1.18509	2.11716e-08
15 ºC	Latency	BMV58 vs H14A7 (S cer + S uva)	BMV260	YMR128W	ECM16	ExtraCellular Mutant	-0.957002	0.000163246
15 ºC	Latency	BMV58 vs H14A7 (S cer + S uva)	BMV261	YMR172W	HOT1	High-Osmolarity-induced Transcription	-0.715174	0.000127965
15 ºC	Latency	BMV58 vs H14A7 (S cer + S uva)	BMV262	YMR177W	MMT1	Mitochondrial Metal Transporter	-0.977169	0.000199008
15 ºC	Latency	BMV58 vs H14A7 (S cer + S uva)	BMV263	YMR186W	HSC82		-0.786292	0.000515115
15 ºC	Latency	BMV58 vs H14A7 (S cer + S uva)	BMV264	YMR214W	SCJ1	S. Cerevisiae DnaJ	-0.974754	4.32478e-08
15 ºC	Latency	BMV58 vs H14A7 (S cer + S uva)	BMV265	YMR218C	TRS130	TRapp Subunit	-0.971746	7.10183e-08
15 ºC	Latency	BMV58 vs H14A7 (S cer + S uva)	BMV266	YMR244C-A	COA6	Cytochrome Oxidase Assembly	-1.09476	2.66742e-10
15 ºC	Latency	BMV58 vs H14A7 (S cer + S uva)	BMV267	YMR246W	FAA4	Fatty Acid Activation	-0.641045	0.00110165
15 ºC	Latency	BMV58 vs H14A7 (S cer + S uva)	BMV268	YMR258C	ROY1	Repressor Of Ypt52	-0.745801	0.000278294
15 ºC	Latency	BMV58 vs H14A7 (S cer + S uva)	BMV269	YMR268C	PRP24	Pre-mRNA Processing	-0.784302	0.00025949
15 ºC	Latency	BMV58 vs H14A7 (S cer + S uva)	BMV270	YMR275C	BUL1	Binds Ubiquitin Ligase	-0.686417	0.000193522
15 ºC	Latency	BMV58 vs H14A7 (S cer + S uva)	BMV271	YMR286W	MRPL33	Mitochondrial Ribosomal Protein, Large subunit	-0.609532	0.000813572
15 ºC	Latency	BMV58 vs H14A7 (S cer + S uva)	BMV272	YMR300C	ADE4	ADEnine requiring	-1.16667	8.97139e-06
15 ºC	Latency	BMV58 vs H14A7 (S cer + S uva)	BMV273	YNL021W	HDA1	Histone DeAcetylase	-0.672538	0.000150346
15 ºC	Latency	BMV58 vs H14A7 (S cer + S uva)	BMV274	YNL023C	FAP1	FKBP12-Associated Protein	-0.991581	1.7075e-07
15 ºC	Latency	BMV58 vs H14A7 (S cer + S uva)	BMV275	YNL065W	AQR1	Acids Quinidine Resistance	-2.61128	6.97835e-34
15 ºC	Latency	BMV58 vs H14A7 (S cer + S uva)	BMV276	YNL095C			-1.28177	2.59191e-07
15 ºC	Latency	BMV58 vs H14A7 (S cer + S uva)	BMV277	YNL096C	RPS7B	Ribosomal Protein of the Small subunit	-1.04575	1.59276e-06
15 ºC	Latency	BMV58 vs H14A7 (S cer + S uva)	BMV278	YNL108C			-1.02216	5.7494e-10
15 ºC	Latency	BMV58 vs H14A7 (S cer + S uva)	BMV279	YNL113W	RPC19	RNA Polymerase C	-1.07782	1.318e-06
15 ºC	Latency	BMV58 vs H14A7 (S cer + S uva)	BMV280	YNL124W	NAF1	Nuclear Assembly Factor	-1.19134	2.65308e-06
15 ºC	Latency	BMV58 vs H14A7 (S cer + S uva)	BMV281	YNL132W	KRE33	Killer toxin REsistant	-0.658736	0.000713011
15 ºC	Latency	BMV58 vs H14A7 (S cer + S uva)	BMV282	YNL149C	PGA2	Processing of Gas1p and ALP	-1.24471	5.2759e-11
15 ºC	Latency	BMV58 vs H14A7 (S cer + S uva)	BMV283	YNL224C	SQS1	SQuelch of Splicing suppression	-0.699762	0.00121077
15 ºC	Latency	BMV58 vs H14A7 (S cer + S uva)	BMV284	YNL251C	NRD1	Nuclear pre-mRNA Down-regulation	-1.27541	1.21706e-08
15 ºC	Latency	BMV58 vs H14A7 (S cer + S uva)	BMV285	YNL292W	PUS4	PseudoUridine Synthase	-0.993124	4.14585e-06
15 ºC	Latency	BMV58 vs H14A7 (S cer + S uva)	BMV286	YNL299W	TRF5	Topoisomerase one-Related Function	-1.07016	3.52315e-06
15 ºC	Latency	BMV58 vs H14A7 (S cer + S uva)	BMV287	YNL313C	EMW1	Essential for Maintenance of the cell Wall	-1.00981	1.25914e-05
15 ºC	Latency	BMV58 vs H14A7 (S cer + S uva)	BMV288	YNL314W	DAL82	Degradation of Allantoin	-0.797738	0.000402855
15 ºC	Latency	BMV58 vs H14A7 (S cer + S uva)	BMV289	YNR040W	DPI29	Delta-Psi dependent mitochondrial Import protein of 29 kDa	-0.663442	0.000425815
15 ºC	Latency	BMV58 vs H14A7 (S cer + S uva)	BMV290	YNR041C	COQ2	COenzyme Q	-0.8225	8.11472e-05
15 ºC	Latency	BMV58 vs H14A7 (S cer + S uva)	BMV291	YNR050C	LYS9	LYSine requiring	-1.61039	5.60412e-10
15 ºC	Latency	BMV58 vs H14A7 (S cer + S uva)	BMV292	YNR060W	FRE4	Ferric REductase	-0.732523	0.000871813
15 ºC	Latency	BMV58 vs H14A7 (S cer + S uva)	BMV293	YOL017W	ESC8	Establishes Silent Chromatin	-0.69945	0.000317831
15 ºC	Latency	BMV58 vs H14A7 (S cer + S uva)	BMV294	YOL076W	MDM20	Mitochondrial Distribution and Morphology	-0.796714	0.00044297
15 ºC	Latency	BMV58 vs H14A7 (S cer + S uva)	BMV295	YOL144W	NOP8	NucleOlar Protein	-0.906416	1.99417e-05
15 ºC	Latency	BMV58 vs H14A7 (S cer + S uva)	BMV296	YOL147C	PEX11	PEroXin	-0.763806	0.000116993
15 ºC	Latency	BMV58 vs H14A7 (S cer + S uva)	BMV297	YOR012W			-1.19461	0.000314718
15 ºC	Latency	BMV58 vs H14A7 (S cer + S uva)	BMV298	YOR033C	EXO1	EXOnuclease	-0.917438	1.0415e-05
15 ºC	Latency	BMV58 vs H14A7 (S cer + S uva)	BMV299	YOR091W	TMA46	Translation Machinery Associated	-0.870261	0.000187978
15 ºC	Latency	BMV58 vs H14A7 (S cer + S uva)	BMV300	YOR094W	ARF3	ADP-Ribosylation Factor	-0.716665	1.54165e-05
15 ºC	Latency	BMV58 vs H14A7 (S cer + S uva)	BMV301	YOR128C	ADE2	ADEnine requiring	-1.23111	1.05343e-05
15 ºC	Latency	BMV58 vs H14A7 (S cer + S uva)	BMV302	YOR145C	PNO1	Partner of NOb1	-0.802919	7.34974e-05
15 ºC	Latency	BMV58 vs H14A7 (S cer + S uva)	BMV303	YOR184W	SER1	SERine requiring	-1.11479	0.000262311
15 ºC	Latency	BMV58 vs H14A7 (S cer + S uva)	BMV304	YOR196C	LIP5	LIPoic acid	-0.914101	0.000470018
15 ºC	Latency	BMV58 vs H14A7 (S cer + S uva)	BMV305	YOR204W	DED1	Defines Essential Domain	-0.757118	5.38472e-05
15 ºC	Latency	BMV58 vs H14A7 (S cer + S uva)	BMV306	YOR247W	SRL1	Suppressor of Rad53 null Lethality	-0.973159	4.43063e-08
15 ºC	Latency	BMV58 vs H14A7 (S cer + S uva)	BMV307	YOR276W	CAF20	Cap Associated Factor	-0.82457	3.88914e-06
15 ºC	Latency	BMV58 vs H14A7 (S cer + S uva)	BMV308	YOR315W	SFG1	SuperFicial pseudohyphal Growth	-1.23226	1.20181e-05
15 ºC	Latency	BMV58 vs H14A7 (S cer + S uva)	BMV309	YPL026C	SKS1	Suppressor Kinase of SNF3	-0.974737	8.29788e-06
15 ºC	Latency	BMV58 vs H14A7 (S cer + S uva)	BMV310	YPL038W	MET31	METhionine requiring	-0.961092	2.03924e-05
15 ºC	Latency	BMV58 vs H14A7 (S cer + S uva)	BMV311	YPL043W	NOP4	NucleOlar Protein	-0.615196	0.000686474
15 ºC	Latency	BMV58 vs H14A7 (S cer + S uva)	BMV312	YPL061W	ALD6	ALdehyde Dehydrogenase	-1.16765	3.11994e-08
15 ºC	Latency	BMV58 vs H14A7 (S cer + S uva)	BMV313	YPL113C			-1.03546	2.65394e-08
15 ºC	Latency	BMV58 vs H14A7 (S cer + S uva)	BMV314	YPL155C	KIP2	KInesin related Protein	-0.695774	0.000424998
15 ºC	Latency	BMV58 vs H14A7 (S cer + S uva)	BMV315	YPL158C	AIM44	Altered Inheritance rate of Mitochondria	-0.825897	0.000402104
15 ºC	Latency	BMV58 vs H14A7 (S cer + S uva)	BMV316	YPL161C	BEM4	Bud EMergence	-0.615035	0.000364634
15 ºC	Latency	BMV58 vs H14A7 (S cer + S uva)	BMV317	YPL177C	CUP9		-0.799089	3.15982e-05
15 ºC	Latency	BMV58 vs H14A7 (S cer + S uva)	BMV318	YPL198W	RPL7B	Ribosomal Protein of the Large subunit	-0.953354	4.91696e-07
15 ºC	Latency	BMV58 vs H14A7 (S cer + S uva)	BMV319	YPL245W			-0.597388	0.000550091
15 ºC	Latency	BMV58 vs H14A7 (S cer + S uva)	BMV320	YPL249C-A	RPL36B	Ribosomal Protein of the Large subunit	-0.924054	1.49797e-06
15 ºC	Latency	BMV58 vs H14A7 (S cer + S uva)	BMV321	YPL265W	DIP5	DIcarboxylic amino acid Permease	-0.963235	0.000264079
15 ºC	Latency	BMV58 vs H14A7 (S cer + S uva)	BMV322	YPL267W	ACM1	APC/C[Cdh1] Modulator	-1.06395	0.000426352
15 ºC	Latency	BMV58 vs H14A7 (S cer + S uva)	BMV323	YPR019W	MCM4	MiniChromosome Maintenance	-0.655686	6.18273e-05
15 ºC	Latency	BMV58 vs H14A7 (S cer + S uva)	BMV324	YPR035W	GLN1	GLutamiNe metabolism	-0.98699	3.62869e-05
15 ºC	Latency	BMV58 vs H14A7 (S cer + S uva)	BMV325	YPR100W	MRPL51	Mitochondrial Ribosomal Protein, Large subunit	-0.947329	4.80376e-07
15 ºC	Latency	BMV58 vs H14A7 (S cer + S uva)	BMV326	YPR112C	MRD1	Multiple RNA-binding domain	-0.670453	0.000215285
15 ºC	Latency	BMV58 vs H14A7 (S cer + S uva)	BMV327	YPR129W	SCD6	Suppressor of Clathrin Deficiency	-0.587858	0.000518007
15 ºC	Latency	BMV58 vs H14A7 (S cer + S uva)	BMV328	YPR135W	CTF4	Chromosome Transmission Fidelity	-0.543888	0.00080772
15 ºC	Latency	BMV58 vs H14A7 (S cer + S uva)	BMV329	YPR137W	RRP9	Ribosomal RNA Processing	-0.953044	2.13178e-05
15 ºC	Latency	BMV58 vs H14A7 (S cer + S uva)	BMV330	YPR151C	SUE1		-0.744764	8.01612e-05

[truncated: 30 more sheets: go_bmv58_h14a7_lat15, pathway_bmv58_h14a7_lat15, bmv58_h14a7_lat25, go_bmv58_h14a7_lat25, pathway_bmv58_h14a7_lat25, bmv58_h14a7_exp15, pathwayenrichment_bmv58_h14a7, go_bmv58_h14a7_GOenrichment, bmv58_h14a7_exp25, go_bmv58_h14a7_exp25, h14a7_aj4_exp15, GO_h14a7_aj4_exp15, aj4_h14a7_exp15, go_aj4_h14a7_exp15, aj4_h14a7_pathway_exp15, h14a7_aj4_lat15, go_h14a7_aj4_lat15, aj4_h14a7_lat15, GO_aj4_h14a7_lat15, pathway_aj4_h14a7_lat15 …]
